# Supplementary material for: Heat-killed endophytic bacterium induces robust plant defense responses against important pathogens
Source: Sci Rep. 2021 Jun 9;11:12182. doi: 10.1038/s41598-021-91837-5 (PMC8190079; doi:10.1038/s41598-021-91837-5)
Supplement: Supplementary file 1 — Supplementary Information 1. [file 41598_2021_91837_MOESM1_ESM.xlsx]

## Sheet: General
ID	log2FoldChange	pval	Name	GO	KEGG	Description	NCBI_GI	UniProtID
ATCG00020	15.7243	8.98111e-08	PSBA	GO:0005506;GO:0005506;GO:0005515;GO:0005515;GO:0009055;GO:0009055;GO:0009055;GO:0009507;GO:0009507;GO:0009507;GO:0009523;GO:0009523;GO:0009534;GO:0009534;GO:0009535;GO:0009535;GO:0009535;GO:0009535;GO:0009536;GO:0009579;GO:0009579;GO:0009579;GO:0009635;GO:0009635;GO:0009772;GO:0009772;GO:0010287;GO:0010287;GO:0015979;GO:0016020;GO:0016020;GO:0016020;GO:0016021;GO:0016021;GO:0016168;GO:0016168;GO:…	-	Photosystem II protein D1 [Source:UniProtKB/Swiss-Prot;Acc:P83755]	-	-
ATCG00340	15.5424	1.16342e-07	PSAB	GO:0000287;GO:0000287;GO:0009055;GO:0009055;GO:0009507;GO:0009507;GO:0009507;GO:0009522;GO:0009522;GO:0009522;GO:0009534;GO:0009534;GO:0009535;GO:0009535;GO:0009535;GO:0009536;GO:0009579;GO:0009579;GO:0009579;GO:0009579;GO:0009941;GO:0009941;GO:0010287;GO:0010287;GO:0015979;GO:0015979;GO:0015979;GO:0016020;GO:0016020;GO:0016020;GO:0016021;GO:0016021;GO:0016021;GO:0016168;GO:0016168;GO:0016491;GO:…	-	Photosystem I P700 chlorophyll a apoprotein A2[Source:UniProtKB/TrEMBL;Acc:A0A1B1W4U2]	-	-
ATCG00350	15.1723	1.77327e-07	PSAA	GO:0000287;GO:0000287;GO:0009055;GO:0009055;GO:0009507;GO:0009507;GO:0009507;GO:0009522;GO:0009522;GO:0009522;GO:0009534;GO:0009534;GO:0009535;GO:0009535;GO:0009535;GO:0009536;GO:0009579;GO:0009579;GO:0009579;GO:0009579;GO:0009941;GO:0009941;GO:0010287;GO:0010287;GO:0015979;GO:0015979;GO:0015979;GO:0015979;GO:0016020;GO:0016020;GO:0016020;GO:0016021;GO:0016021;GO:0016021;GO:0016168;GO:0016168;GO:…	-	Photosystem I P700 chlorophyll a apoprotein A1[Source:UniProtKB/Swiss-Prot;Acc:P56766]	-	-
ATCG00720	14.933	2.42272e-07	PETB	GO:0005506;GO:0005506;GO:0009055;GO:0009055;GO:0009507;GO:0009507;GO:0009507;GO:0009534;GO:0009534;GO:0009535;GO:0009535;GO:0009535;GO:0009536;GO:0009579;GO:0009579;GO:0009579;GO:0015979;GO:0015979;GO:0016020;GO:0016020;GO:0016020;GO:0016020;GO:0016021;GO:0016021;GO:0016021;GO:0016491;GO:0016491;GO:0020037;GO:0020037;GO:0022900;GO:0022900;GO:0022904;GO:0022904;GO:0045158;GO:0045158;GO:0045158;GO:…	-	Cytochrome b6 [Source:UniProtKB/Swiss-Prot;Acc:P56773]	-	-
ATCG01090	14.512	9.4615e-07	NDHI	GO:0003959;GO:0003959;GO:0005506;GO:0005506;GO:0008137;GO:0008137;GO:0009507;GO:0009507;GO:0009507;GO:0009535;GO:0009535;GO:0009535;GO:0009536;GO:0009579;GO:0015979;GO:0015979;GO:0016020;GO:0016020;GO:0016020;GO:0016491;GO:0016651;GO:0016651;GO:0016655;GO:0019684;GO:0019684;GO:0046872;GO:0048038;GO:0048038;GO:0051536;GO:0051539;GO:0051539;GO:0051539;GO:0055114;GO:0055114;GO:0055114;	-	NAD(P)H-quinone oxidoreductase subunit I,chloroplastic [Source:UniProtKB/Swiss-Prot;Acc:P56755]	-	-
ATCG00490	14.4252	4.15504e-07	RBCL	GO:0000287;GO:0000287;GO:0000287;GO:0004497;GO:0004497;GO:0005618;GO:0005618;GO:0009507;GO:0009507;GO:0009507;GO:0009535;GO:0009535;GO:0009536;GO:0009570;GO:0009570;GO:0009579;GO:0009579;GO:0009737;GO:0009737;GO:0009853;GO:0009853;GO:0009941;GO:0009941;GO:0010287;GO:0010287;GO:0015977;GO:0015977;GO:0015977;GO:0015979;GO:0016020;GO:0016020;GO:0016491;GO:0016829;GO:0016984;GO:0016984;GO:0016984;GO:…	-	Ribulose bisphosphate carboxylase large chain[Source:UniProtKB/Swiss-Prot;Acc:O03042]	-	-
ATCG00270	14.0906	6.23401e-07	PSBD	GO:0005506;GO:0005506;GO:0005515;GO:0009055;GO:0009507;GO:0009507;GO:0009507;GO:0009523;GO:0009523;GO:0009523;GO:0009534;GO:0009534;GO:0009535;GO:0009535;GO:0009535;GO:0009536;GO:0009579;GO:0009579;GO:0009579;GO:0009772;GO:0009772;GO:0010287;GO:0010287;GO:0015979;GO:0015979;GO:0015979;GO:0016020;GO:0016020;GO:0016020;GO:0016020;GO:0016021;GO:0016021;GO:0016168;GO:0016168;GO:0016491;GO:0018298;GO:…	-	Photosystem II D2 protein [Source:UniProtKB/Swiss-Prot;Acc:P56761]	-	-
ATCG00730	14.0678	6.96446e-07	PETD	GO:0009055;GO:0009055;GO:0009507;GO:0009507;GO:0009507;GO:0009534;GO:0009534;GO:0009535;GO:0009535;GO:0009535;GO:0009536;GO:0009579;GO:0009579;GO:0009579;GO:0009767;GO:0009767;GO:0015979;GO:0016020;GO:0016020;GO:0016020;GO:0016021;GO:0016021;GO:0016491;GO:0016491;GO:0042651;GO:0042651;GO:0045156;GO:0045156;GO:0045158;GO:0045158;GO:0055114;	-	Cytochrome b6-f complex subunit 4[Source:UniProtKB/Swiss-Prot;Acc:P56774]	-	-
ATCG01070	13.8791	1.34016e-06	NDHE	GO:0003959;GO:0003959;GO:0006744;GO:0006744;GO:0008137;GO:0008137;GO:0009507;GO:0009507;GO:0009507;GO:0009534;GO:0009534;GO:0009535;GO:0009535;GO:0009535;GO:0009536;GO:0009579;GO:0016020;GO:0016021;GO:0016021;GO:0016491;GO:0016651;GO:0016651;GO:0016655;GO:0016655;GO:0019684;GO:0019684;GO:0030964;GO:0030964;GO:0042773;GO:0042773;GO:0045272;GO:0045272;GO:0048038;GO:0048038;GO:0055114;GO:0055114;GO:…	-	NAD(P)H-quinone oxidoreductase subunit 4L,chloroplastic [Source:UniProtKB/Swiss-Prot;Acc:P26289]	-	-
ATCG00710	13.6821	1.31219e-06	PSBH	GO:0009507;GO:0009507;GO:0009507;GO:0009523;GO:0009523;GO:0009523;GO:0009534;GO:0009534;GO:0009535;GO:0009535;GO:0009535;GO:0009536;GO:0009579;GO:0009579;GO:0009579;GO:0009654;GO:0009654;GO:0015979;GO:0015979;GO:0015979;GO:0016020;GO:0016020;GO:0016020;GO:0016020;GO:0016021;GO:0016021;GO:0042301;GO:0042301;GO:0050821;GO:0050821;	-	Photosystem II reaction center protein H[Source:UniProtKB/Swiss-Prot;Acc:P56780]	-	-
ATCG00690	13.4487	2.65159e-06	PSBT	GO:0009507;GO:0009523;GO:0009523;GO:0009523;GO:0009535;GO:0009535;GO:0009535;GO:0009536;GO:0009539;GO:0009539;GO:0009579;GO:0015979;GO:0015979;GO:0015979;GO:0016020;GO:0016020;GO:0016020;GO:0016021;GO:0016021;	-	Photosystem II reaction center protein T[Source:UniProtKB/Swiss-Prot;Acc:P61839]	-	-
ATCG00280	13.2691	1.61474e-06	PSBC	GO:0005515;GO:0009507;GO:0009507;GO:0009507;GO:0009521;GO:0009521;GO:0009523;GO:0009523;GO:0009523;GO:0009533;GO:0009533;GO:0009534;GO:0009534;GO:0009535;GO:0009535;GO:0009535;GO:0009536;GO:0009539;GO:0009539;GO:0009579;GO:0009579;GO:0009579;GO:0009767;GO:0009767;GO:0009772;GO:0009772;GO:0010287;GO:0010287;GO:0015979;GO:0015979;GO:0015979;GO:0016020;GO:0016020;GO:0016020;GO:0016020;GO:0016021;GO:…	-	Photosystem II CP43 reaction center protein[Source:UniProtKB/TrEMBL;Acc:A0A1B1W4T4]	-	-
ATCG00130	13.2431	1.70486e-06	ATPF	GO:0000166;GO:0005524;GO:0005524;GO:0006754;GO:0006811;GO:0009507;GO:0009507;GO:0009507;GO:0009534;GO:0009534;GO:0009535;GO:0009535;GO:0009535;GO:0009536;GO:0009579;GO:0009579;GO:0009579;GO:0009735;GO:0009735;GO:0015078;GO:0015078;GO:0015986;GO:0015986;GO:0015986;GO:0015992;GO:0016020;GO:0016021;GO:0016021;GO:0045263;GO:0045263;GO:0045263;GO:0046933;GO:0046933;GO:0099132;	-	ATP synthase subunit b, chloroplastic[Source:UniProtKB/Swiss-Prot;Acc:P56759]	-	-
ATCG01060	13.0744	5.70261e-06	PSAC	GO:0009055;GO:0009055;GO:0009055;GO:0009507;GO:0009507;GO:0009507;GO:0009522;GO:0009522;GO:0009522;GO:0009522;GO:0009533;GO:0009533;GO:0009534;GO:0009534;GO:0009534;GO:0009535;GO:0009535;GO:0009535;GO:0009536;GO:0009579;GO:0009773;GO:0009773;GO:0015979;GO:0015979;GO:0015979;GO:0015979;GO:0015979;GO:0016020;GO:0016020;GO:0016020;GO:0016491;GO:0042651;GO:0042651;GO:0046872;GO:0046872;GO:0051536;GO:…	-	Photosystem I iron-sulfur center[Source:UniProtKB/Swiss-Prot;Acc:P62090]	-	-
ATCG01050	13.0167	2.45411e-06	NDHD	GO:0008137;GO:0008137;GO:0009507;GO:0009535;GO:0009536;GO:0009579;GO:0016020;GO:0016021;GO:0016491;GO:0016655;GO:0016655;GO:0016655;GO:0042773;GO:0042773;GO:0048038;GO:0055114;GO:0055114;GO:0055114;	-	NADH-Ubiquinone/plastoquinone (complex I) protein[Source:TAIR;Acc:ATCG01050]	-	-
ATCG00520	12.3229	6.03681e-06	YCF4	GO:0009507;GO:0009507;GO:0009507;GO:0009522;GO:0009522;GO:0009535;GO:0009535;GO:0009536;GO:0009579;GO:0009579;GO:0009579;GO:0015979;GO:0015979;GO:0015979;GO:0016020;GO:0016021;GO:0016021;GO:0016021;GO:0048564;GO:0048564;GO:0051082;GO:0051082;	-	Photosystem I assembly protein Ycf4[Source:UniProtKB/Swiss-Prot;Acc:P56788]	-	-
ATCG00040	12.3118	5.47932e-06	MATK	GO:0003723;GO:0006397;GO:0006397;GO:0006397;GO:0008033;GO:0008380;GO:0009507;GO:0009507;GO:0009507;GO:0009536;GO:0016020;GO:0016021;	-	maturase K [Source:TAIR;Acc:ATCG00040]"	-	-
AT2G07687	12.2842	1.61168e-05	-	GO:0004129;GO:0004129;GO:0004129;GO:0005739;GO:0005739;GO:0005743;GO:0015002;GO:0015002;GO:0015078;GO:0015986;GO:0015991;GO:0016020;GO:0016020;GO:0016020;GO:0016021;GO:0016021;GO:0016491;GO:0019646;GO:0019646;GO:0022904;GO:0022904;GO:0033177;GO:0045263;GO:0055114;GO:1902600;	K02262	Cytochrome c oxidase, subunit III[Source:TAIR;Acc:AT2G07687]	815364	P92514;A0A2P2CLH8
ATCG01100	12.2548	6.18622e-06	NDHA	GO:0003954;GO:0005739;GO:0005743;GO:0005747;GO:0005886;GO:0005887;GO:0005887;GO:0008137;GO:0009060;GO:0009060;GO:0009507;GO:0009507;GO:0009507;GO:0009535;GO:0009535;GO:0009536;GO:0009579;GO:0015979;GO:0015979;GO:0016020;GO:0016020;GO:0016020;GO:0016020;GO:0016021;GO:0016491;GO:0016651;GO:0016651;GO:0016655;GO:0016655;GO:0019684;GO:0019684;GO:0030964;GO:0030964;GO:0045272;GO:0045272;GO:0045333;GO:…	-	NAD(P)H-quinone oxidoreductase subunit 1,chloroplastic [Source:UniProtKB/Swiss-Prot;Acc:Q37165]	-	-
ATCG00140	12.2543	6.18997e-06	ATPH	GO:0006754;GO:0006811;GO:0008289;GO:0008289;GO:0009507;GO:0009534;GO:0009534;GO:0009535;GO:0009535;GO:0009535;GO:0009535;GO:0009536;GO:0009579;GO:0015078;GO:0015078;GO:0015986;GO:0015986;GO:0015986;GO:0015991;GO:0015991;GO:0015992;GO:0016020;GO:0016021;GO:0016021;GO:0033177;GO:0033177;GO:0045263;GO:0045263;GO:0045263;GO:0045263;GO:0046933;GO:0046933;GO:0046933;	-	ATP synthase subunit c, chloroplastic[Source:UniProtKB/TrEMBL;Acc:A0A1B1W4S3]	-	-
ATCG00540	12.2437	5.57079e-06	PETA	GO:0005506;GO:0005506;GO:0009055;GO:0009055;GO:0009055;GO:0009507;GO:0009507;GO:0009507;GO:0009507;GO:0009512;GO:0009512;GO:0009534;GO:0009534;GO:0009535;GO:0009535;GO:0009535;GO:0009536;GO:0009579;GO:0009579;GO:0009579;GO:0009767;GO:0009767;GO:0015979;GO:0015979;GO:0015979;GO:0016020;GO:0016020;GO:0016020;GO:0016021;GO:0020037;GO:0020037;GO:0022900;GO:0031361;GO:0031361;GO:0046872;GO:0055114;	-	Cytochrome f [Source:UniProtKB/Swiss-Prot;Acc:P56771]	-	-
ATCG00680	12.1792	5.74537e-06	PSBB	GO:0005515;GO:0009507;GO:0009507;GO:0009507;GO:0009521;GO:0009521;GO:0009523;GO:0009523;GO:0009523;GO:0009534;GO:0009534;GO:0009535;GO:0009535;GO:0009535;GO:0009536;GO:0009579;GO:0009579;GO:0009579;GO:0009767;GO:0009767;GO:0009772;GO:0009772;GO:0010207;GO:0010207;GO:0010287;GO:0010287;GO:0015979;GO:0015979;GO:0015979;GO:0016020;GO:0016020;GO:0016020;GO:0016020;GO:0016021;GO:0016021;GO:0016168;GO:…	-	Photosystem II CP47 reaction center protein[Source:UniProtKB/TrEMBL;Acc:A0A1B1W4X0]	-	-
ATCG00065	12.0847	1.23482e-05	RPS12A	GO:0005840;GO:0005840;GO:0009507;GO:0009507;GO:0009536;	-	ribosomal protein S12A [Source:TAIR;Acc:ATCG00065]"	-	-
ATCG00050	12.0844	2.11327e-05	RPS16	GO:0003735;GO:0003735;GO:0003735;GO:0005622;GO:0005622;GO:0005840;GO:0005840;GO:0005840;GO:0006412;GO:0006412;GO:0006412;GO:0009507;GO:0009507;GO:0009536;GO:0030529;	-	30S ribosomal protein S16, chloroplastic[Source:UniProtKB/Swiss-Prot;Acc:P56806]	-	-
ATCG00360	12.0695	1.11477e-05	YCF3	GO:0005515;GO:0005515;GO:0009507;GO:0009535;GO:0009536;GO:0009579;GO:0015979;GO:0016020;	-	Tetratricopeptide repeat (TPR)-like superfamilyprotein [Source:TAIR;Acc:ATCG00360]	-	-
ATCG00300	12.0162	1.34795e-05	PSBZ	GO:0003674;GO:0009507;GO:0009523;GO:0009523;GO:0009523;GO:0009535;GO:0009535;GO:0009535;GO:0009535;GO:0009536;GO:0009539;GO:0009539;GO:0009579;GO:0015979;GO:0015979;GO:0015979;GO:0016020;GO:0016021;GO:0016021;GO:0042549;GO:0042549;	-	Photosystem II reaction center protein Z[Source:UniProtKB/TrEMBL;Acc:A0A1B1W4U3]	-	-
ATCG00510	11.5778	1.61773e-05	PSAI	GO:0009507;GO:0009522;GO:0009522;GO:0009522;GO:0009535;GO:0009535;GO:0009536;GO:0009579;GO:0015979;GO:0015979;GO:0015979;GO:0016020;GO:0016021;GO:0016021;	-	Photosystem I reaction center subunit VIII[Source:UniProtKB/TrEMBL;Acc:A0A1B1W4U9]	-	-
ATCG00640	11.477	1.55699e-05	RPL33	GO:0003735;GO:0003735;GO:0005622;GO:0005622;GO:0005840;GO:0005840;GO:0005840;GO:0006412;GO:0006412;GO:0006412;GO:0009507;GO:0009507;GO:0009507;GO:0009536;GO:0030529;	-	50S ribosomal protein L33, chloroplastic[Source:UniProtKB/Swiss-Prot;Acc:P56796]	-	-
ATMG00510	11.4769	1.51362e-05	NAD7	GO:0003954;GO:0005739;GO:0005739;GO:0008137;GO:0016491;GO:0016651;GO:0016651;GO:0048038;GO:0048038;GO:0051287;GO:0051287;GO:0055114;GO:0055114;GO:0055114;GO:0070469;	-	NADH dehydrogenase subunit 7[Source:UniProtKB/TrEMBL;Acc:G1C2X4]	-	-
ATCG00440	11.3587	1.64983e-05	NDHC	GO:0003954;GO:0003954;GO:0008137;GO:0008137;GO:0008137;GO:0009507;GO:0009507;GO:0009507;GO:0009535;GO:0009535;GO:0009536;GO:0009579;GO:0015979;GO:0015979;GO:0016020;GO:0016021;GO:0016021;GO:0016491;GO:0016651;GO:0016651;GO:0016655;GO:0019684;GO:0019684;GO:0030964;GO:0030964;GO:0048038;GO:0048038;GO:0055114;GO:0055114;GO:0055114;	-	NAD(P)H-quinone oxidoreductase subunit 3,chloroplastic [Source:UniProtKB/TrEMBL;Acc:A0A1B1W4V1]	-	-
ATCG01080	11.1051	2.5997e-05	NDHG	GO:0008137;GO:0008137;GO:0008137;GO:0008137;GO:0009507;GO:0009535;GO:0009535;GO:0009536;GO:0009579;GO:0015979;GO:0015979;GO:0016020;GO:0016021;GO:0016021;GO:0016491;GO:0048038;GO:0048038;GO:0055114;GO:0055114;GO:0055114;	-	NAD(P)H-quinone oxidoreductase subunit 6,chloroplastic [Source:UniProtKB/Swiss-Prot;Acc:Q95695]	-	-
ATMG00285	11.0498	0.000254508	NAD2A	GO:0005739;GO:0005743;GO:0008137;GO:0008137;GO:0016020;GO:0016021;GO:0016491;GO:0042773;GO:0055114;GO:0055114;GO:0070469;	-	NADH dehydrogenase 2A [Source:TAIR;Acc:ATMG00285]"	-	-
ATMG00516	11.0417	3.15549e-05	NAD1C	GO:0003954;GO:0005739;GO:0005739;GO:0005747;GO:0005747;GO:0005886;GO:0008137;GO:0009060;GO:0009853;GO:0016020;GO:0016020;GO:0016020;GO:0016020;GO:0016021;GO:0016491;GO:0031966;GO:0045271;GO:0055114;GO:0055114;GO:0055114;	-	NADH dehydrogenase 1C [Source:TAIR;Acc:ATMG00516]"	-	-
ATMG01360	10.9168	2.51331e-05	COX1	GO:0004129;GO:0004129;GO:0004129;GO:0004129;GO:0005506;GO:0005507;GO:0005739;GO:0005743;GO:0005743;GO:0005751;GO:0005751;GO:0005886;GO:0005886;GO:0006119;GO:0006119;GO:0006123;GO:0006123;GO:0006810;GO:0009055;GO:0009060;GO:0009060;GO:0009060;GO:0015990;GO:0015990;GO:0015990;GO:0016020;GO:0016021;GO:0016021;GO:0016021;GO:0016491;GO:0020037;GO:0020037;GO:0022900;GO:0022900;GO:0045277;GO:0045277;GO:…	-	Cytochrome c oxidase subunit 1[Source:UniProtKB/Swiss-Prot;Acc:P60620]	-	-
AT3G48360	10.8062	0.000384709	BT2	GO:0003712;GO:0003712;GO:0004402;GO:0004402;GO:0005515;GO:0005634;GO:0005634;GO:0006355;GO:0006355;GO:0008270;GO:0008270;GO:0016573;GO:0003712;GO:0003712;GO:0004402;GO:0004402;GO:0005515;GO:0005515;GO:0005515;GO:0005515;GO:0005516;GO:0005516;GO:0005634;GO:0005634;GO:0005634;GO:0005634;GO:0005634;GO:0005737;GO:0005737;GO:0005737;GO:0006355;GO:0006355;GO:0006355;GO:0007623;GO:0007623;GO:0008270;GO:…	-	BTB/POZ and TAZ domain-containing protein 2[Source:UniProtKB/Swiss-Prot;Acc:Q94BN0]	823994	Q94BN0
ATCG00210	10.7775	4.2362e-05	PETN	GO:0009055;GO:0009507;GO:0009512;GO:0009512;GO:0009535;GO:0009535;GO:0009536;GO:0009579;GO:0015979;GO:0015979;GO:0016020;GO:0016021;GO:0016021;GO:0017004;GO:0017004;GO:0017004;GO:0022900;GO:0045158;GO:0045158;GO:0055114;	-	Cytochrome b6-f complex subunit 8[Source:UniProtKB/Swiss-Prot;Acc:P61039]	-	-
ATMG01130	10.665	4.88374e-05	ORF106F	GO:0003674;GO:0005739;GO:0005739;GO:0008150;	-	Uncharacterized mitochondrial protein AtMg01130[Source:UniProtKB/Swiss-Prot;Acc:P92544]	-	-
ATCG01010	10.6031	4.31687e-05	NDHF	GO:0008137;GO:0008137;GO:0009507;GO:0009507;GO:0009507;GO:0009535;GO:0009535;GO:0009536;GO:0009579;GO:0016020;GO:0016021;GO:0016021;GO:0016491;GO:0042773;GO:0042773;GO:0048038;GO:0048038;GO:0055114;GO:0055114;GO:0055114;	-	NAD(P)H-quinone oxidoreductase subunit 5,chloroplastic [Source:UniProtKB/Swiss-Prot;Acc:P56752]	-	-
ATCG00170	10.5813	4.39468e-05	RPOC2	GO:0000428;GO:0003677;GO:0003677;GO:0003677;GO:0003899;GO:0003899;GO:0003899;GO:0003899;GO:0006351;GO:0006351;GO:0006351;GO:0009295;GO:0009295;GO:0009507;GO:0009507;GO:0009507;GO:0009536;GO:0009570;GO:0009570;GO:0016740;GO:0016779;	-	DNA-directed RNA polymerase subunit beta''[Source:UniProtKB/Swiss-Prot;Acc:P56764]	-	-
ATMG00070	10.5689	4.11568e-05	NAD9	GO:0003954;GO:0005739;GO:0005743;GO:0008137;GO:0008137;GO:0008137;GO:0008137;GO:0016020;GO:0016491;GO:0016651;GO:0016651;GO:0055114;GO:0055114;GO:0055114;GO:0070469;	-	NADH dehydrogenase subunit 9[Source:TAIR;Acc:ATMG00070]	-	-
AT4G37390	10.4857	0.000218868	YDK1	GO:0009733;GO:0010252;GO:0010279;GO:0016874;	K14487	Auxin-responsive GH3 family protein[Source:TAIR;Acc:AT4G37390]	829893	Q9SZT9
ATCG00420	10.4616	4.62193e-05	NDHJ	GO:0008137;GO:0008137;GO:0009507;GO:0009507;GO:0009507;GO:0009535;GO:0009535;GO:0009536;GO:0009579;GO:0009970;GO:0009970;GO:0016020;GO:0016491;GO:0016651;GO:0016651;GO:0016655;GO:0019684;GO:0019684;GO:0045333;GO:0048038;GO:0048038;GO:0055114;GO:0055114;GO:0055114;	-	NAD(P)H-quinone oxidoreductase subunit J,chloroplastic [Source:UniProtKB/Swiss-Prot;Acc:P56754]	-	-
AT2G07727	10.446	6.73557e-05	-	GO:0005739;GO:0005743;GO:0005743;GO:0006122;GO:0006122;GO:0008121;GO:0008121;GO:0009055;GO:0009055;GO:0016020;GO:0016020;GO:0016020;GO:0016021;GO:0016021;GO:0016491;GO:0016491;GO:0022904;GO:0022904;GO:0045275;GO:0045275;GO:0046872;GO:0046872;GO:0055114;GO:0070469;GO:1902600;	K00412	Di-haem cytochrome, transmembrane;Cytochrome b/b6,C-terminal [Source:TAIR;Acc:AT2G07727]	815400	P42792;A0A2P2CLG2
ATCG00120	10.3237	5.01872e-05	ATPA	GO:0000166;GO:0005524;GO:0005524;GO:0005524;GO:0005739;GO:0005739;GO:0006754;GO:0006811;GO:0008270;GO:0008270;GO:0009409;GO:0009409;GO:0009507;GO:0009507;GO:0009507;GO:0009534;GO:0009534;GO:0009535;GO:0009535;GO:0009535;GO:0009536;GO:0009579;GO:0009579;GO:0009579;GO:0010287;GO:0010287;GO:0010319;GO:0010319;GO:0015986;GO:0015986;GO:0015986;GO:0015992;GO:0015992;GO:0016020;GO:0016020;GO:0016020;GO:…	-	ATP synthase subunit alpha, chloroplastic[Source:UniProtKB/TrEMBL;Acc:A0A1B1W4S8]	-	-
ATCG00580	10.3187	5.87353e-05	PSBE	GO:0005506;GO:0005506;GO:0009055;GO:0009055;GO:0009507;GO:0009523;GO:0009523;GO:0009523;GO:0009535;GO:0009535;GO:0009536;GO:0009539;GO:0009539;GO:0009579;GO:0009767;GO:0009767;GO:0015979;GO:0015979;GO:0015979;GO:0016020;GO:0016021;GO:0016021;GO:0016021;GO:0019684;GO:0019684;GO:0020037;GO:0020037;GO:0046872;GO:0046872;GO:0046872;GO:0055114;	-	Cytochrome b559 subunit alpha[Source:UniProtKB/TrEMBL;Acc:A0A1B1W4W2]	-	-
ATCG00530	10.2236	5.88352e-05	CEMA	GO:0006811;GO:0009507;GO:0009528;GO:0009536;GO:0009706;GO:0009706;GO:0015078;GO:0015078;GO:0015992;GO:0016020;GO:0016021;GO:0016021;GO:0016021;GO:1902600;GO:1902600;	-	envelope membrane protein, chloroplastic[Source:UniProtKB/TrEMBL;Acc:A0A1B1W4V5]	-	-
ATCG00430	10.1528	6.41464e-05	NDHK	GO:0003954;GO:0005506;GO:0005506;GO:0008137;GO:0008137;GO:0008137;GO:0009060;GO:0009060;GO:0009507;GO:0009507;GO:0009507;GO:0009535;GO:0009535;GO:0009536;GO:0009579;GO:0015990;GO:0015990;GO:0016020;GO:0016491;GO:0016655;GO:0019684;GO:0019684;GO:0045272;GO:0045272;GO:0046872;GO:0048038;GO:0048038;GO:0048038;GO:0051536;GO:0051536;GO:0051536;GO:0051539;GO:0051539;GO:0051539;GO:0055114;GO:0055114;GO:…	-	NAD(P)H-quinone oxidoreductase subunit K,chloroplastic [Source:UniProtKB/TrEMBL;Acc:A0A1B1W4U5]	-	-
ATMG00513	10.1523	0.000104446	NAD5A	GO:0005739;GO:0005743;GO:0008137;GO:0008137;GO:0008137;GO:0016020;GO:0016021;GO:0016491;GO:0042773;GO:0042773;GO:0055114;GO:0055114;GO:0055114;GO:0070469;	-	NADH dehydrogenase 5A [Source:TAIR;Acc:ATMG00513]"	-	-
ATCG00330	10.0681	9.06876e-05	RPS14	GO:0003723;GO:0003735;GO:0003735;GO:0005622;GO:0005622;GO:0005840;GO:0005840;GO:0005840;GO:0006412;GO:0006412;GO:0006412;GO:0009507;GO:0009507;GO:0009536;GO:0019843;GO:0019843;GO:0030529;	-	30S ribosomal protein S14, chloroplastic[Source:UniProtKB/TrEMBL;Acc:A0A1B1W4T5]	-	-
AT4G37540	9.9878	0.00164086	LBD39	GO:0005575;GO:0008150;	-	LOB domain-containing protein 39[Source:UniProtKB/Swiss-Prot;Acc:Q9SZE8]	829909	Q9SZE8;A0A178V3Q3
ATCG00550	9.87703	0.000150782	PSBJ	GO:0009507;GO:0009523;GO:0009523;GO:0009523;GO:0009535;GO:0009535;GO:0009536;GO:0009539;GO:0009539;GO:0009579;GO:0015979;GO:0015979;GO:0015979;GO:0016020;GO:0016020;GO:0016020;GO:0016021;GO:0016021;	-	Photosystem II reaction center protein J[Source:UniProtKB/Swiss-Prot;Acc:P56781]	-	-
ATCG01310	9.80071	0.00230765	rpl2-A	GO:0002181;GO:0003723;GO:0003723;GO:0003723;GO:0003729;GO:0003729;GO:0003735;GO:0003735;GO:0003735;GO:0005622;GO:0005622;GO:0005762;GO:0005762;GO:0005840;GO:0005840;GO:0005840;GO:0006412;GO:0006412;GO:0006412;GO:0009507;GO:0009507;GO:0009507;GO:0009536;GO:0009570;GO:0009570;GO:0009941;GO:0009941;GO:0015934;GO:0015934;GO:0016020;GO:0016020;GO:0016740;GO:0016740;GO:0019843;GO:0019843;GO:0022625;GO:…	-	50S ribosomal protein L2, chloroplastic[Source:UniProtKB/TrEMBL;Acc:A0A1B1W512]	-	-
AT4G28040	9.77194	0.000131908	-	GO:0005886;GO:0005886;GO:0006810;GO:0016020;GO:0016020;GO:0016020;GO:0016021;GO:0016021;GO:0016021;GO:0022857;GO:0022857;GO:0022857;GO:0055085;GO:0005886;GO:0005886;GO:0006810;GO:0016020;GO:0016020;GO:0016020;GO:0016021;GO:0016021;GO:0016021;GO:0022857;GO:0022857;GO:0022857;GO:0055085;GO:0005886;GO:0005886;GO:0006810;GO:0016020;GO:0016020;GO:0016020;GO:0016021;GO:0016021;GO:0016021;GO:0022857;GO:…	-	WAT1-related protein At4g28040[Source:UniProtKB/Swiss-Prot;Acc:Q9SUD5]	828919	Q9SUD5
ATCG01040	9.67787	0.000184898	CCSA	GO:0009507;GO:0009535;GO:0009535;GO:0009536;GO:0009579;GO:0015886;GO:0015886;GO:0016020;GO:0016021;GO:0016021;GO:0017004;GO:0017004;GO:0017004;GO:0020037;GO:0020037;GO:0055114;	-	Cytochrome c biogenesis protein CcsA[Source:UniProtKB/Swiss-Prot;Acc:P56770]	-	-
ATMG01110	9.64871	0.00304761	ORF251	GO:0003674;GO:0005739;GO:0005739;GO:0008150;	-	Uncharacterized mitochondrial protein AtMg01110[Source:UniProtKB/Swiss-Prot;Acc:P92543]	-	-
ATCG00180	9.57552	0.000127218	RPOC1	GO:0003677;GO:0003677;GO:0003677;GO:0003899;GO:0003899;GO:0003899;GO:0003899;GO:0006351;GO:0006351;GO:0006351;GO:0009295;GO:0009295;GO:0009507;GO:0009507;GO:0009507;GO:0009536;GO:0016740;GO:0016779;	-	DNA-directed RNA polymerase subunit beta'[Source:UniProtKB/Swiss-Prot;Acc:P56763]	-	-
ATMG00730	9.56298	0.000993546	COX3	GO:0004129;GO:0004129;GO:0005739;GO:0005739;GO:0015002;GO:0015002;GO:0015078;GO:0015986;GO:0015991;GO:0016020;GO:0016020;GO:0016020;GO:0016021;GO:0016021;GO:0019646;GO:0019646;GO:0022904;GO:0022904;GO:0033177;GO:0045263;GO:1902600;	-	cytochrome c oxidase subunit 3[Source:TAIR;Acc:ATMG00730]	-	-
ATMG00640	9.54793	0.000132555	ORF25	GO:0000276;GO:0000276;GO:0005739;GO:0006754;GO:0006811;GO:0015078;GO:0015078;GO:0015986;GO:0015986;GO:0015992;GO:0016020;GO:0016021;GO:0031966;GO:0045263;	-	hydrogen ion transporting ATP synthases, rotationalmechanism;zinc ion binding [Source:TAIR;Acc:ATMG00640]	-	-
ATCG00150	9.54432	0.000133127	ATPI	GO:0005886;GO:0005886;GO:0006754;GO:0006811;GO:0009507;GO:0009507;GO:0009507;GO:0009534;GO:0009534;GO:0009535;GO:0009535;GO:0009535;GO:0009536;GO:0009579;GO:0015078;GO:0015078;GO:0015986;GO:0015986;GO:0015986;GO:0015992;GO:0016020;GO:0016021;GO:0016021;GO:0042777;GO:0042777;GO:0045263;GO:0045263;GO:0045263;GO:0045263;GO:0046933;GO:0046933;GO:0046933;GO:0099132;	-	ATP synthase subunit a, chloroplastic[Source:UniProtKB/TrEMBL;Acc:A0A1B1W4S9]	-	-
AT5G09730	9.47832	0.000192082	BXL3	GO:0004553;GO:0004553;GO:0005576;GO:0005576;GO:0005578;GO:0005975;GO:0005975;GO:0008152;GO:0009044;GO:0009044;GO:0009505;GO:0009505;GO:0016787;GO:0016798;GO:0031222;GO:0031222;GO:0031222;GO:0045493;GO:0045493;GO:0046556;GO:0046556;GO:0046556;GO:0046556;	K15920	Beta-D-xylosidase 3 [Source:UniProtKB/Swiss-Prot;Acc:Q9LXD6]	830833	Q9LXD6
ATMG00580	9.45813	0.000173529	NAD4	GO:0005739;GO:0005739;GO:0005743;GO:0008137;GO:0008137;GO:0008137;GO:0016020;GO:0016021;GO:0016021;GO:0016491;GO:0031966;GO:0042773;GO:0042773;GO:0055114;GO:0055114;GO:0055114;GO:0070469;	-	NADH-ubiquinone oxidoreductase chain 4[Source:UniProtKB/TrEMBL;Acc:G1C2U9]	-	-
ATCG00650	9.42008	0.000198312	RPS18	GO:0003723;GO:0003735;GO:0003735;GO:0003735;GO:0005622;GO:0005622;GO:0005763;GO:0005763;GO:0005840;GO:0005840;GO:0005840;GO:0006412;GO:0006412;GO:0006412;GO:0009507;GO:0009507;GO:0009507;GO:0009536;GO:0009570;GO:0009570;GO:0009941;GO:0009941;GO:0019843;GO:0019843;GO:0022627;GO:0030529;GO:0070181;GO:0070181;	-	30S ribosomal protein S18, chloroplastic[Source:UniProtKB/Swiss-Prot;Acc:P56807]	-	-
AT2G45220	9.32909	0.00148368	PME17	GO:0004857;GO:0004857;GO:0005576;GO:0005576;GO:0005618;GO:0005618;GO:0005618;GO:0009617;GO:0009617;GO:0009620;GO:0009620;GO:0016020;GO:0016020;GO:0016787;GO:0030599;GO:0030599;GO:0030599;GO:0030599;GO:0042545;GO:0042545;GO:0042545;GO:0043086;GO:0045330;GO:0045330;GO:0045490;GO:0045490;GO:0046910;GO:0046910;GO:0050829;GO:0050829;GO:0071555;GO:0071944;	K01051	Probable pectinesterase/pectinesterase inhibitor 17[Source:UniProtKB/Swiss-Prot;Acc:O22149]	819130	O22149
AT2G37770	9.29798	0.00060569	AKR4C9	GO:0004032;GO:0004032;GO:0004033;GO:0004033;GO:0005829;GO:0008106;GO:0008106;GO:0008106;GO:0009409;GO:0009409;GO:0009409;GO:0009414;GO:0009414;GO:0009414;GO:0009507;GO:0009507;GO:0009507;GO:0009536;GO:0009636;GO:0009636;GO:0009651;GO:0009651;GO:0009651;GO:0016229;GO:0016229;GO:0016491;GO:0016491;GO:0016491;GO:0016491;GO:0055114;GO:0055114;GO:0055114;GO:0055114;GO:0070401;GO:0070401;GO:0016491;GO:…	-	NADPH-dependent aldo-keto reductase, chloroplastic[Source:UniProtKB/Swiss-Prot;Acc:Q0PGJ6]	818354	Q0PGJ6;A0A178W0X3
AT2G46880	9.1962	0.0069613	PAP14	GO:0003993;GO:0003993;GO:0005576;GO:0005576;GO:0009506;GO:0009506;GO:0016311;GO:0016787;GO:0016787;GO:0016788;GO:0046872;GO:0046872;GO:0016787;	-	Probable inactive purple acid phosphatase 14[Source:UniProtKB/Swiss-Prot;Acc:Q84LR6]	819301	Q84LR6
AT1G73260	9.10836	0.000377775	KTI1	GO:0002237;GO:0002237;GO:0002238;GO:0002238;GO:0004866;GO:0004866;GO:0004866;GO:0004867;GO:0005739;GO:0005739;GO:0006952;GO:0009611;GO:0009611;GO:0009624;GO:0009624;GO:0009625;GO:0009625;GO:0009651;GO:0009651;GO:0009751;GO:0009751;GO:0010466;GO:0010951;GO:0012501;GO:0012501;GO:0015066;GO:0030414;GO:0042542;GO:0042542;GO:0042742;GO:0042742;GO:0043086;	-	Kunitz trypsin inhibitor 1 [Source:UniProtKB/Swiss-Prot;Acc:Q8RXD5]	843660	Q8RXD5
ATCG00080	9.08696	0.000225789	PSBI	GO:0009507;GO:0009523;GO:0009523;GO:0009523;GO:0009535;GO:0009535;GO:0009536;GO:0009539;GO:0009539;GO:0009579;GO:0015979;GO:0015979;GO:0015979;GO:0016020;GO:0016020;GO:0016020;GO:0016021;GO:0016021;	-	Photosystem II reaction center protein I[Source:UniProtKB/TrEMBL;Acc:A0A1B1W4S2]	-	-
ATMG00160	9.08601	0.000229636	COX2	GO:0004129;GO:0004129;GO:0004129;GO:0005507;GO:0005507;GO:0005739;GO:0005743;GO:0005743;GO:0016020;GO:0016020;GO:0016020;GO:0016021;GO:0016021;GO:0016021;GO:0016491;GO:0016491;GO:0016491;GO:0022900;GO:0022900;GO:0022900;GO:0042773;GO:0046872;GO:0055114;GO:0070469;GO:0070469;GO:1902600;	-	Cytochrome c oxidase subunit 2[Source:UniProtKB/TrEMBL;Acc:G1C2Q7]	-	-
ATCG00670	9.02687	0.000232797	CLPP1	GO:0004252;GO:0004252;GO:0004252;GO:0006508;GO:0006508;GO:0006508;GO:0008233;GO:0008236;GO:0009507;GO:0009536;GO:0009570;GO:0016787;	-	plastid-encoded CLP P [Source:TAIR;Acc:ATCG00670]"	-	-
ATCG00480	9.01773	0.000227595	ATPB	GO:0000166;GO:0005524;GO:0005524;GO:0005524;GO:0005618;GO:0005618;GO:0006754;GO:0006811;GO:0008270;GO:0008270;GO:0009409;GO:0009409;GO:0009507;GO:0009507;GO:0009507;GO:0009534;GO:0009534;GO:0009535;GO:0009535;GO:0009535;GO:0009536;GO:0009544;GO:0009544;GO:0009570;GO:0009570;GO:0009579;GO:0009579;GO:0009579;GO:0009817;GO:0009817;GO:0010287;GO:0010287;GO:0010319;GO:0010319;GO:0015986;GO:0015986;GO:…	-	ATP synthase subunit beta, chloroplastic[Source:UniProtKB/Swiss-Prot;Acc:P19366]	-	-
ATCG01130	9.00994	0.000264751	YCF1.2	GO:0008565;GO:0009507;GO:0009528;GO:0009536;GO:0009706;GO:0015031;GO:0016020;GO:0016021;GO:0016021;GO:0016021;	-	Ycf1 protein [Source:TAIR;Acc:ATCG01130]"	-	-
AT3G28740	8.9878	0.0101278	CYP81D11	GO:0002213;GO:0002213;GO:0004497;GO:0005506;GO:0005506;GO:0016020;GO:0016020;GO:0016020;GO:0016021;GO:0016021;GO:0016491;GO:0016705;GO:0016705;GO:0016709;GO:0016709;GO:0020037;GO:0020037;GO:0042343;GO:0042343;GO:0044550;GO:0046872;GO:0055114;GO:0055114;GO:0055114;GO:0098542;	-	Cytochrome P450 81D11 [Source:UniProtKB/Swiss-Prot;Acc:Q9LHA1]	822506	Q9LHA1
ATMG00960	8.93316	0.0029563	CCB203	GO:0003677;GO:0003677;GO:0005515;GO:0005515;GO:0005634;GO:0005634;GO:0005739;GO:0005739;GO:0005743;GO:0006351;GO:0006355;GO:0006355;GO:0009725;GO:0009734;GO:0015232;GO:0015232;GO:0015886;GO:0015886;GO:0016020;GO:0016020;GO:0016020;GO:0016021;GO:0016021;GO:0017004;GO:0017004;GO:0017004;GO:0020037;GO:0020037;	-	Cytochrome C assembly protein[Source:TAIR;Acc:ATMG00960]	-	-
AT1G01480	8.81452	0.00129985	ACS2	GO:0003824;GO:0003824;GO:0005515;GO:0009058;GO:0009058;GO:0009693;GO:0009693;GO:0009693;GO:0009835;GO:0009835;GO:0016829;GO:0016847;GO:0016847;GO:0016847;GO:0030170;GO:0030170;GO:0042218;GO:0003824;GO:0009058;GO:0030170;	K20772	1-aminocyclopropane-1-carboxylate synthase 2[Source:UniProtKB/Swiss-Prot;Acc:Q06402]	837082	Q06402;A0A178WMN2
ATCG00500	8.79577	0.000434972	ACCD	GO:0000166;GO:0003989;GO:0003989;GO:0003989;GO:0005524;GO:0005524;GO:0006629;GO:0006631;GO:0006633;GO:0006633;GO:0006633;GO:0008270;GO:0008270;GO:0009317;GO:0009317;GO:0009507;GO:0009536;GO:0009570;GO:0009570;GO:0016020;GO:0016740;GO:0016743;GO:0016743;GO:0016874;GO:0031969;GO:0046872;GO:2001295;GO:2001295;	-	Acetyl-coenzyme A carboxylase carboxyl transferasesubunit beta, chloroplastic[Source:UniProtKB/TrEMBL;Acc:A0A1B1W4V3]	-	-
ATMG00490	8.74989	0.00407752	ORF107C	GO:0003674;GO:0005739;GO:0005739;GO:0008150;	-	Uncharacterized mitochondrial protein AtMg00490[Source:UniProtKB/Swiss-Prot;Acc:P93304]	-	-
AT4G36850	8.68179	0.000414602	-	GO:0015174;GO:0015174;GO:0016020;GO:0016021;GO:0016021;GO:0016021;GO:1990822;GO:0016020;GO:0016021;GO:0016021;GO:0016020;GO:0016021;GO:0016021;GO:0016020;GO:0016021;GO:0016021;	-	PQ-loop repeat family protein / transmembranefamily protein [Source:UniProtKB/TrEMBL;Acc:Q94AH7]	829838	A0A1P8B7M8
AT4G12480	8.66099	0.0179703	EARLI1	GO:0005576;GO:0005576;GO:0005618;GO:0005783;GO:0005783;GO:0006952;GO:0009409;GO:0009409;GO:0009505;GO:0009505;GO:0009506;GO:0009506;GO:0009651;GO:0009651;GO:0009682;GO:0009682;GO:0009707;GO:0009707;GO:0009737;GO:0009737;GO:0050832;GO:0050832;	-	PEARLI 1 [Source:UniProtKB/TrEMBL;Acc:A0A178V1J0]"	826860	Q39176;A0A178V1J0
AT1G61120	8.64871	0.00108096	GES	GO:0000287;GO:0000287;GO:0000287;GO:0000304;GO:0000304;GO:0005737;GO:0005737;GO:0008152;GO:0009611;GO:0009611;GO:0009617;GO:0009617;GO:0009753;GO:0009753;GO:0010333;GO:0010333;GO:0010333;GO:0016102;GO:0016102;GO:0016102;GO:0016114;GO:0016829;GO:0016829;GO:0016829;GO:0046872;GO:0080013;GO:0080013;GO:0080027;GO:0080027;	K17982	(E,E)-geranyllinalool synthase[Source:UniProtKB/Swiss-Prot;Acc:Q93YV0]	842405	Q93YV0
AT2G07721	8.62383	0.00508718	-	GO:0005739;GO:0005739;GO:0008150;	-	Uncharacterized protein At2g07721[Source:UniProtKB/TrEMBL;Acc:Q8S886]	815394	Q8S886;A0A178U998
AT1G47510	8.62383	0.0191526	IP5P11	GO:0016787;GO:0016787;GO:0046856;GO:0046856;GO:0016787;GO:0016787;GO:0046856;GO:0046856;GO:0004439;GO:0004439;GO:0004439;GO:0004439;GO:0005886;GO:0005886;GO:0005886;GO:0009651;GO:0009651;GO:0009651;GO:0009733;GO:0009733;GO:0009733;GO:0009737;GO:0009737;GO:0009737;GO:0009753;GO:0009753;GO:0009753;GO:0016020;GO:0016787;GO:0034485;GO:0034485;GO:0034485;GO:0036092;GO:0043813;GO:0043813;GO:0043813;GO:…	-	Type IV inositol polyphosphate 5-phosphatase 11[Source:UniProtKB/Swiss-Prot;Acc:Q5EAF2]	841160	Q5EAF2
ATCG00160	8.61629	0.000749059	RPS2	GO:0003735;GO:0003735;GO:0003735;GO:0005622;GO:0005622;GO:0005763;GO:0005763;GO:0005840;GO:0005840;GO:0005840;GO:0006412;GO:0006412;GO:0006412;GO:0009507;GO:0009507;GO:0009507;GO:0009536;GO:0009570;GO:0009570;GO:0015935;GO:0015935;GO:0016020;GO:0016020;GO:0030529;	-	30S ribosomal protein S2, chloroplastic[Source:UniProtKB/Swiss-Prot;Acc:P56797]	-	-
AT2G22760	8.61123	0.00520085	BHLH19	GO:0003677;GO:0003700;GO:0003700;GO:0005515;GO:0005634;GO:0005634;GO:0006351;GO:0006355;GO:0006355;GO:0006355;GO:0043565;GO:0043565;GO:0046983;GO:0046983;GO:0003677;GO:0003677;GO:0046983;GO:0046983;	-	Uncharacterized protein At2g22760 (Fragment)[Source:UniProtKB/TrEMBL;Acc:C0SV56]	816806	Q1PF16;C0SV56
ATMG01020	8.59852	0.00274426	ORF153B	GO:0003674;GO:0005739;GO:0008150;GO:0016020;GO:0016021;GO:0016021;GO:0031966;GO:0031966;	-	Uncharacterized mitochondrial protein AtMg01020[Source:UniProtKB/Swiss-Prot;Acc:P92536]	-	-
ATMG00650	8.58272	0.000458359	NAD4L	GO:0005739;GO:0005739;GO:0008137;GO:0008137;GO:0016020;GO:0016021;GO:0016021;GO:0016491;GO:0016651;GO:0016651;GO:0031966;GO:0042773;GO:0042773;GO:0055114;GO:0055114;GO:0055114;GO:0070469;	-	NADH dehydrogenase subunit 4L[Source:UniProtKB/TrEMBL;Acc:G1C2W6]	-	-
AT2G07629	8.5572	0.000437574	-	-	-	-	28717815	A0A1P8AZD4
AT2G07659	8.54653	0.0218432	-	GO:0016020;GO:0016021;GO:0016021;	-	Transmembrane protein[Source:UniProtKB/TrEMBL;Acc:A0A1P8B2V3]	28717834	A0A1P8B2V3
AT3G46280	8.54653	0.0218432	-	GO:0016020;GO:0016021;GO:0016021;GO:0016301;GO:0016301;GO:0016310;	-	Kinase-like protein[Source:UniProtKB/TrEMBL;Acc:Q8GYH9]	823773	Q8GYH9
AT3G15450	8.54618	0.000433158	-	-	-	AT3g15450/MJK13_11[Source:UniProtKB/TrEMBL;Acc:Q9LE80]	820784	B9DG40
ATMG00200	8.54211	0.00301917	ORF107B	GO:0003674;GO:0005739;GO:0005739;GO:0008150;	-	Uncharacterized protein orf107b[Source:UniProtKB/TrEMBL;Acc:Q6DR91]	-	-
ATCG00470	8.54096	0.000461386	ATPE	GO:0005524;GO:0005524;GO:0006754;GO:0006811;GO:0009507;GO:0009507;GO:0009507;GO:0009534;GO:0009534;GO:0009535;GO:0009535;GO:0009535;GO:0009536;GO:0009579;GO:0009579;GO:0009579;GO:0009941;GO:0009941;GO:0015986;GO:0015986;GO:0015986;GO:0015986;GO:0015992;GO:0016020;GO:0045261;GO:0045261;GO:0045261;GO:0046933;GO:0046933;GO:0046933;GO:0046933;GO:0099132;	-	ATP synthase epsilon chain, chloroplastic[Source:UniProtKB/Swiss-Prot;Acc:P09468]	-	-
AT3G55970	8.50172	0.00135342	JRG21	GO:0009813;GO:0009813;GO:0016491;GO:0016491;GO:0016491;GO:0046872;GO:0046872;GO:0051213;GO:0051213;GO:0051213;GO:0055114;GO:0055114;GO:0055114;GO:0120091;GO:0120091;GO:0120091;GO:2000022;GO:2000022;GO:2000022;GO:0016491;GO:0016491;GO:0016491;GO:0046872;GO:0046872;GO:0055114;GO:0055114;GO:0055114;	-	JRG21 [Source:UniProtKB/TrEMBL;Acc:A0A178V764]"	824763	Q9LY48;A0A178V764
AT1G20860	8.49259	0.0239183	PHT1;8	GO:0005215;GO:0005215;GO:0005887;GO:0006817;GO:0015293;GO:0016020;GO:0016021;GO:0016021;GO:0016021;GO:0022857;GO:0022857;GO:0055085;GO:0055085;GO:0005215;GO:0005215;GO:0005887;GO:0006817;GO:0006817;GO:0015293;GO:0015293;GO:0016020;GO:0016021;GO:0016021;GO:0016021;GO:0022857;GO:0022857;GO:0055085;GO:0055085;	K08176	phosphate transporter 1;8[Source:TAIR;Acc:AT1G20860]	838678	Q9SYQ1
AT2G07725	8.4726	0.000991002	-	GO:0000027;GO:0000027;GO:0003723;GO:0003735;GO:0003735;GO:0003735;GO:0003735;GO:0005739;GO:0005739;GO:0005840;GO:0005840;GO:0005840;GO:0006412;GO:0006412;GO:0006412;GO:0022625;GO:0022625;GO:0030529;	-	At2g07725 [Source:UniProtKB/TrEMBL;Acc:Q6NMS1]"	815398	P42793;Q6NMS1;A0A2P2CLF8;A0A178U5R7
ATCG00780	8.43557	0.000512815	RPL14	GO:0003723;GO:0003735;GO:0003735;GO:0003735;GO:0005762;GO:0005762;GO:0005840;GO:0005840;GO:0005840;GO:0006412;GO:0006412;GO:0006412;GO:0009507;GO:0009507;GO:0009507;GO:0009534;GO:0009534;GO:0009536;GO:0009570;GO:0009570;GO:0009735;GO:0009735;GO:0015934;GO:0015934;GO:0019843;GO:0019843;GO:0030529;GO:0070180;GO:0070180;	-	50S ribosomal protein L14, chloroplastic[Source:UniProtKB/Swiss-Prot;Acc:P56792]	-	-
ATMG00810	8.37826	0.00781585	ORF240B	GO:0000943;GO:0000943;GO:0003674;GO:0003676;GO:0005739;GO:0005739;GO:0008150;GO:0015074;	-	Uncharacterized mitochondrial protein AtMg00810[Source:UniProtKB/Swiss-Prot;Acc:P92519]	-	-
AT3G49340	8.3175	0.00868647	-	GO:0004197;GO:0004197;GO:0005615;GO:0005615;GO:0005764;GO:0005764;GO:0006508;GO:0006508;GO:0006508;GO:0006508;GO:0008233;GO:0008234;GO:0008234;GO:0008234;GO:0016787;GO:0051603;GO:0051603;	-	Cysteine protease-like protein[Source:UniProtKB/TrEMBL;Acc:Q9SG15]	824096	Q9SG15
AT2G07641	8.26081	0.00109755	-	GO:0005739;	-	-	28717823	A0A1P8B011
AT2G07678	8.24432	0.00247754	-	GO:0008150;	-	Putative uncharacterized protein[Source:UniProtKB/TrEMBL;Acc:Q27GM2]	815354	P92529;Q27GM2
ATCG00750	8.23264	0.000968278	RPS11	GO:0000028;GO:0000028;GO:0000462;GO:0000462;GO:0003723;GO:0003735;GO:0003735;GO:0003735;GO:0005622;GO:0005622;GO:0005763;GO:0005763;GO:0005840;GO:0005840;GO:0005840;GO:0006412;GO:0006412;GO:0006412;GO:0006412;GO:0009507;GO:0009507;GO:0009507;GO:0009536;GO:0009570;GO:0009570;GO:0019843;GO:0019843;GO:0030529;GO:0048027;GO:0048027;GO:0070181;GO:0070181;	-	30S ribosomal protein S11, chloroplastic[Source:UniProtKB/TrEMBL;Acc:A0A1B1W4X8]	-	-
ATMG00290	8.20461	0.0382493	RPS4	GO:0003723;GO:0003723;GO:0003723;GO:0005739;GO:0005739;GO:0005840;GO:0005840;	-	mitochondrial ribosomal protein S4[Source:TAIR;Acc:ATMG00290]	-	-
AT2G02990	8.18433	0.00138929	RNS1	GO:0003723;GO:0003723;GO:0004518;GO:0004519;GO:0004521;GO:0004521;GO:0004540;GO:0004540;GO:0005576;GO:0005576;GO:0005576;GO:0005618;GO:0005618;GO:0005886;GO:0005886;GO:0006401;GO:0006401;GO:0009611;GO:0009611;GO:0009718;GO:0009718;GO:0016036;GO:0016036;GO:0016787;GO:0033897;GO:0033897;GO:0033897;GO:0090305;GO:0090501;GO:0090502;	K01166	Ribonuclease 1 [Source:UniProtKB/Swiss-Prot;Acc:P42813]	814828	P42813
ATCG00380	8.16205	0.000846602	RPS4	GO:0003723;GO:0003723;GO:0003723;GO:0003735;GO:0003735;GO:0003735;GO:0005622;GO:0005622;GO:0005840;GO:0006412;GO:0006412;GO:0006412;GO:0009507;GO:0009507;GO:0009507;GO:0009536;GO:0009570;GO:0009570;GO:0015935;GO:0015935;GO:0016020;GO:0016020;GO:0019843;GO:0019843;GO:0019843;GO:0019843;GO:0030529;GO:0045903;GO:0045903;	-	30S ribosomal protein S4, chloroplastic[Source:UniProtKB/TrEMBL;Acc:A0A1B1W4U6]	-	-
AT3G47340	8.15916	0.00156587	ASN1	GO:0000166;GO:0004066;GO:0004066;GO:0004066;GO:0004066;GO:0004066;GO:0005524;GO:0005524;GO:0005829;GO:0005829;GO:0006529;GO:0006529;GO:0006529;GO:0006529;GO:0006541;GO:0006541;GO:0008652;GO:0009063;GO:0009063;GO:0009646;GO:0009646;GO:0009744;GO:0009744;GO:0009749;GO:0009749;GO:0009750;GO:0009750;GO:0016874;GO:0042803;GO:0042803;GO:0043617;GO:0043617;GO:0070981;GO:0070981;GO:0000166;GO:0004066;GO:…	K01953	DIN6 [Source:UniProtKB/TrEMBL;Acc:A0A178VBT4]"	823888	P49078;A0A178VBT4
AT1G33055	8.06374	0.0476267	-	GO:0009061;GO:0009061;	-	Uncharacterized protein unannotated coding sequencefrom BAC F9L11 [Source:UniProtKB/TrEMBL;Acc:Q94K21]	840201	Q94K21
ATMG00150	7.98128	0.00782184	ORF116	GO:0003674;GO:0005739;GO:0008150;GO:0016020;GO:0016021;GO:0016021;GO:0031966;GO:0031966;	-	Uncharacterized mitochondrial protein AtMg00150[Source:UniProtKB/Swiss-Prot;Acc:P93284]	-	-
AT3G03530	7.96267	0.00131522	NPC4	GO:0003824;GO:0003824;GO:0003993;GO:0003993;GO:0004629;GO:0004629;GO:0004629;GO:0005886;GO:0005886;GO:0005886;GO:0008152;GO:0009395;GO:0009395;GO:0009395;GO:0016020;GO:0016311;GO:0016787;GO:0016788;GO:0016788;GO:0034480;GO:0034480;	K01114	Non-specific phospholipase C4[Source:UniProtKB/Swiss-Prot;Acc:Q9SRQ7]	821243	Q9SRQ7
ATMG00540	7.95825	0.0160733	ORF102B	GO:0003674;GO:0005739;GO:0005739;GO:0008150;	-	Uncharacterized mitochondrial protein AtMg00540[Source:UniProtKB/Swiss-Prot;Acc:P93309]	-	-
ATCG00660	7.95271	0.00133305	RPL20	GO:0000027;GO:0000027;GO:0000027;GO:0003723;GO:0003735;GO:0003735;GO:0003735;GO:0005622;GO:0005622;GO:0005840;GO:0005840;GO:0005840;GO:0006412;GO:0006412;GO:0009507;GO:0009507;GO:0009507;GO:0009536;GO:0009570;GO:0009570;GO:0009941;GO:0009941;GO:0019843;GO:0019843;GO:0019843;GO:0030529;	-	50S ribosomal protein L20, chloroplastic[Source:UniProtKB/Swiss-Prot;Acc:P56794]	-	-
AT5G24770	7.93619	0.000843338	VSP2	GO:0002213;GO:0002213;GO:0003993;GO:0003993;GO:0003993;GO:0005773;GO:0005773;GO:0006979;GO:0006979;GO:0009611;GO:0009611;GO:0009625;GO:0009625;GO:0009753;GO:0009753;GO:0016311;GO:0022626;GO:0022626;GO:0045735;GO:0045735;GO:0046688;GO:0046688;	K20728	Vegetative storage protein 2[Source:UniProtKB/Swiss-Prot;Acc:O82122]	832546	O82122
ATCG00800	7.91789	0.00113266	RPS3	GO:0002181;GO:0003723;GO:0003723;GO:0003723;GO:0003735;GO:0003735;GO:0003735;GO:0005840;GO:0005840;GO:0005840;GO:0006412;GO:0006412;GO:0006412;GO:0009295;GO:0009295;GO:0009507;GO:0009507;GO:0009507;GO:0009536;GO:0009570;GO:0009570;GO:0009941;GO:0009941;GO:0015935;GO:0015935;GO:0016020;GO:0016020;GO:0019843;GO:0019843;GO:0022627;GO:0022627;GO:0030529;	-	30S ribosomal protein S3, chloroplastic[Source:UniProtKB/Swiss-Prot;Acc:P56798]	-	-
AT2G01021	7.86581	0.018767	-	-	-	unknown protein; Has 30201 Blast hits to 17322proteins in 780 species: Archae - 12; Bacteria - 1396;Metazoa - 17338; Fungi - 3422; Plants - 5037; Viruses - 0;Other Eukaryotes - 2996 (source: NCBI BLink).[Source:TAIR;Acc:AT2G01021]	6241266	B3H4D4
ATCG00760	7.86156	0.00222577	RPL36	GO:0003735;GO:0003735;GO:0005622;GO:0005622;GO:0005840;GO:0005840;GO:0005840;GO:0006412;GO:0006412;GO:0006412;GO:0009507;GO:0009507;GO:0009507;GO:0009536;GO:0009570;GO:0009570;GO:0009941;GO:0009941;GO:0030529;	-	50S ribosomal protein L36, chloroplastic[Source:UniProtKB/TrEMBL;Acc:A0A1B1W4X9]	-	-
ATMG00830	7.85516	0.0191028	CCB382	GO:0005515;GO:0005515;GO:0005739;GO:0005739;GO:0005743;GO:0015232;GO:0015232;GO:0015886;GO:0015886;GO:0016020;GO:0016020;GO:0016020;GO:0016021;GO:0017004;GO:0017004;GO:0017004;GO:0020037;GO:0020037;	-	CcmFN1 [Source:UniProtKB/TrEMBL;Acc:G1C2S2]"	-	-
AT1G52400	7.84664	0.000905722	BGLU18	GO:0004553;GO:0004553;GO:0005634;GO:0005634;GO:0005773;GO:0005773;GO:0005777;GO:0005777;GO:0005783;GO:0005783;GO:0005783;GO:0005788;GO:0005788;GO:0005975;GO:0005975;GO:0008152;GO:0008422;GO:0008422;GO:0008422;GO:0009414;GO:0009414;GO:0009506;GO:0009506;GO:0009507;GO:0009507;GO:0009625;GO:0009625;GO:0009651;GO:0009651;GO:0009651;GO:0009687;GO:0009687;GO:0009737;GO:0009737;GO:0009738;GO:0009738;GO:…	K15748	Beta-D-glucopyranosyl abscisate beta-glucosidase[Source:UniProtKB/Swiss-Prot;Acc:Q9SE50]	841670	Q9SE50
AT4G21680	7.84443	0.00471952	NPF7.2	GO:0005886;GO:0005886;GO:0005886;GO:0005886;GO:0010167;GO:0010167;GO:0010167;GO:0015112;GO:0015112;GO:0015112;GO:0015293;GO:0015293;GO:0015706;GO:0016020;GO:0016020;GO:0016020;GO:0016021;GO:0016021;GO:0016021;GO:0022857;GO:0022857;GO:0042128;GO:0042128;GO:0046686;GO:0046686;GO:0055085;GO:0055085;	-	Protein NRT1/ PTR FAMILY 7.2[Source:UniProtKB/Swiss-Prot;Acc:Q8GXN2]	828255	Q8GXN2
ATMG00450	7.82274	0.0680764	ORF106B	GO:0003674;GO:0005739;GO:0005739;GO:0008150;GO:0016020;GO:0016020;	-	Uncharacterized mitochondrial protein AtMg00450[Source:UniProtKB/Swiss-Prot;Acc:P93301]	-	-
AT2G07827	7.80956	0.00499367	-	GO:0003674;GO:0008150;	-	unknown protein; FUNCTIONS IN: molecular_functionunknown; INVOLVED IN: biological_process unknown; LOCATEDIN: cellular_component unknown; Has 1 Blast hits to 1proteins in 1 species: Archae - 0; Bacteria - 0; Metazoa -0; Fungi - 0; Plants - 1; Vi /.../- 0; Other Eukaryotes -0 (source: NCBI BLink). [Source:TAIR;Acc:AT2G07827]	7922309	F4INE6
AT5G44050	7.77834	0.0110082	DTX28	GO:0006855;GO:0006855;GO:0006855;GO:0015238;GO:0015238;GO:0015238;GO:0015297;GO:0015297;GO:0016020;GO:0016020;GO:0016020;GO:0016021;GO:0016021;GO:0055085;GO:0055085;	K03327	Protein DETOXIFICATION 28 [Source:UniProtKB/Swiss-Prot;Acc:Q9FNC1]	834428	Q9FNC1
ATMG01200	7.76097	0.00111567	ORF294	GO:0005739;GO:0016020;GO:0016021;GO:0016021;GO:0031966;GO:0031966;	-	Uncharacterized mitochondrial protein AtMg01200[Source:UniProtKB/Swiss-Prot;Acc:P92550]	-	-
AT4G17470	7.73719	0.00561483	-	GO:0016787;GO:0016790;GO:0043231;GO:0098599;GO:0098599;GO:0098734;GO:0016787;GO:0016790;GO:0043231;GO:0098599;GO:0098599;GO:0098734;GO:0016787;GO:0016790;GO:0043231;GO:0098599;GO:0098599;GO:0098734;GO:0016787;GO:0016790;GO:0043231;GO:0098599;GO:0098599;GO:0098734;	K01074	Alpha/beta-Hydrolases superfamily protein[Source:UniProtKB/TrEMBL;Acc:Q501G7]	827458	Q501G7
AT5G50915	7.70908	0.0798928	BHLH137	GO:0003677;GO:0003700;GO:0003700;GO:0003700;GO:0005515;GO:0005634;GO:0005634;GO:0005634;GO:0006351;GO:0006355;GO:0006355;GO:0006355;GO:0006355;GO:0009739;GO:0009739;GO:0043565;GO:0043565;GO:0046983;GO:0046983;GO:0003677;GO:0003700;GO:0003700;GO:0003700;GO:0005515;GO:0005634;GO:0005634;GO:0005634;GO:0006351;GO:0006355;GO:0006355;GO:0006355;GO:0006355;GO:0009739;GO:0009739;GO:0043565;GO:0043565;GO:…	-	Transcription factor bHLH137[Source:UniProtKB/Swiss-Prot;Acc:Q93W88]	835164	Q93W88;A0A178URH5
ATMG01120	7.69482	0.00133964	NAD1B	GO:0003954;GO:0005739;GO:0005739;GO:0005747;GO:0005747;GO:0005886;GO:0008137;GO:0009060;GO:0009853;GO:0016020;GO:0016020;GO:0016020;GO:0016020;GO:0016021;GO:0016491;GO:0031966;GO:0045271;GO:0055114;GO:0055114;GO:0055114;	-	NADH dehydrogenase 1B [Source:TAIR;Acc:ATMG01120]"	-	-
AT2G34430	7.6192	0.00203907	LHB1B1	GO:0009416;GO:0009416;GO:0009507;GO:0009507;GO:0009507;GO:0009522;GO:0009522;GO:0009523;GO:0009523;GO:0009534;GO:0009534;GO:0009535;GO:0009535;GO:0009535;GO:0009536;GO:0009579;GO:0009579;GO:0009579;GO:0009765;GO:0009765;GO:0009768;GO:0009768;GO:0009941;GO:0009941;GO:0010287;GO:0010287;GO:0015979;GO:0016020;GO:0016020;GO:0016020;GO:0016020;GO:0016021;GO:0016021;GO:0016168;GO:0016168;GO:0018298;GO:…	K08912	Chlorophyll a-b binding protein, chloroplastic[Source:UniProtKB/TrEMBL;Acc:Q39142]	818006	Q39142
AT4G36350	7.61123	0.0912806	PAP25	GO:0003993;GO:0003993;GO:0003993;GO:0003993;GO:0004721;GO:0004721;GO:0005576;GO:0005576;GO:0005618;GO:0005618;GO:0006470;GO:0006796;GO:0006796;GO:0016311;GO:0016787;GO:0016787;GO:0016787;GO:0046872;GO:0046872;GO:0046872;	K22390	Purple acid phosphatase 25 [Source:UniProtKB/Swiss-Prot;Acc:O23244]	829787	O23244;A0A178UWT1
AT3G49940	7.59426	0.00562261	LBD38	GO:0005515;GO:0008150;	-	LOB domain-containing protein 38[Source:UniProtKB/Swiss-Prot;Acc:Q9SN23]	824156	Q9SN23;A0A178VKG2
ATMG00970	7.54211	0.0162948	ORF117	GO:0003674;GO:0005739;GO:0005739;GO:0008150;	-	Uncharacterized mitochondrial protein AtMg00970[Source:UniProtKB/Swiss-Prot;Acc:P92531]	-	-
AT5G44430	7.53323	0.101198	PDF1.2C	GO:0003674;GO:0005576;GO:0005576;GO:0006952;GO:0006952;GO:0006952;GO:0006952;GO:0031640;GO:0031640;GO:0050832;GO:0050832;	K20727	PDF1.2c [Source:UniProtKB/TrEMBL;Acc:A0A178UR42]"	834470	Q9FI22;A0A178UR42
AT1G73220	7.53125	0.0019448	OCT1	GO:0000166;GO:0005524;GO:0005524;GO:0005886;GO:0005886;GO:0005886;GO:0006811;GO:0007275;GO:0008514;GO:0009705;GO:0010150;GO:0010150;GO:0015226;GO:0015226;GO:0015711;GO:0015839;GO:0015839;GO:0016020;GO:0016021;GO:0016021;GO:0016021;GO:0016021;GO:0022857;GO:0022857;GO:0055085;GO:0055085;GO:1902603;	-	Organic cation/carnitine transporter 1[Source:UniProtKB/Swiss-Prot;Acc:Q9CAT6]	843656	Q9CAT6;A0A178WJR7
AT2G07675	7.47878	0.108574	-	GO:0003735;GO:0003735;GO:0003735;GO:0005622;GO:0005622;GO:0005739;GO:0005739;GO:0005840;GO:0005840;GO:0005840;GO:0006412;GO:0006412;GO:0015935;GO:0015935;GO:0030529;	K02950	Ribosomal protein S12/S23 family protein[Source:TAIR;Acc:AT2G07675]	815348	P92532;A0A2P2CLH1
ATMG01275	7.45077	0.0189207	NAD1A	GO:0003954;GO:0005739;GO:0005739;GO:0005747;GO:0005747;GO:0005886;GO:0008137;GO:0009060;GO:0009853;GO:0016020;GO:0016020;GO:0016020;GO:0016020;GO:0016021;GO:0016491;GO:0031966;GO:0045271;GO:0055114;GO:0055114;GO:0055114;	-	NADH dehydrogenase 1A [Source:TAIR;Acc:ATMG01275]"	-	-
ATMG00665	7.34703	0.00382563	NAD5B	-	-	NADH dehydrogenase 5B [Source:TAIR;Acc:ATMG00665]"	-	-
AT5G05340	7.32678	0.0108978	PER52	GO:0004601;GO:0004601;GO:0004601;GO:0005515;GO:0005576;GO:0005618;GO:0005618;GO:0005794;GO:0005794;GO:0005829;GO:0005829;GO:0006979;GO:0006979;GO:0006979;GO:0009809;GO:0009809;GO:0010089;GO:0010089;GO:0016491;GO:0020037;GO:0020037;GO:0020037;GO:0042744;GO:0042744;GO:0042744;GO:0046872;GO:0046872;GO:0048046;GO:0048046;GO:0055114;GO:0055114;GO:0055114;GO:0098869;GO:1901430;GO:1901430;	K00430	Peroxidase 52 [Source:UniProtKB/Swiss-Prot;Acc:Q9FLC0]	830416	Q9FLC0
AT3G45140	7.31089	0.00164225	LOX2	GO:0005515;GO:0005515;GO:0005737;GO:0005737;GO:0006629;GO:0006631;GO:0006633;GO:0009507;GO:0009507;GO:0009507;GO:0009535;GO:0009535;GO:0009536;GO:0009570;GO:0009570;GO:0009611;GO:0009611;GO:0009617;GO:0009617;GO:0009620;GO:0009620;GO:0009695;GO:0009695;GO:0009753;GO:0009753;GO:0009941;GO:0009941;GO:0010597;GO:0010597;GO:0016165;GO:0016165;GO:0016165;GO:0016491;GO:0016491;GO:0016491;GO:0016702;GO:…	K00454	Lipoxygenase 2, chloroplastic[Source:UniProtKB/Swiss-Prot;Acc:P38418]	823650	P38418
AT4G15210	7.29265	0.0034176	BAM5	GO:0000272;GO:0000272;GO:0000272;GO:0005737;GO:0005829;GO:0005829;GO:0005975;GO:0005983;GO:0005983;GO:0008152;GO:0016161;GO:0016161;GO:0016161;GO:0016161;GO:0016787;GO:0016798;GO:0080027;GO:0080027;GO:0102229;GO:0102229;GO:0000272;GO:0000272;GO:0000272;GO:0005975;GO:0008152;GO:0016161;GO:0016161;GO:0016161;GO:0016787;GO:0016798;GO:0102229;GO:0102229;GO:0000272;GO:0000272;GO:0000272;GO:0005975;GO:…	K01177	Beta-amylase 5 [Source:UniProtKB/Swiss-Prot;Acc:P25853]	827185	P25853
ATMG00570	7.2702	0.0253033	ORFX	GO:0005739;GO:0009977;GO:0016020;GO:0016021;GO:0016021;GO:0016021;GO:0031966;GO:0033281;GO:0043953;GO:0065002;	-	Sec-independent periplasmic protein translocase[Source:TAIR;Acc:ATMG00570]	-	-
AT1G54020	7.2702	0.0483636	-	GO:0005576;GO:0005576;GO:0005773;GO:0005773;GO:0006629;GO:0016042;GO:0016042;GO:0016787;GO:0016788;GO:0016788;GO:0016788;GO:0016788;GO:0016787;GO:0016788;GO:0016788;GO:0016788;GO:0016788;	-	GDSL esterase/lipase At1g54020[Source:UniProtKB/Swiss-Prot;Acc:Q9C5N8]	841840	Q9C5N8
AT2G07656	7.25408	0.0495436	-	GO:0003676;	-	-	28717832	A0A1P8B2W3
ATMG01190	7.21797	0.0129733	ATP1	GO:0000166;GO:0005524;GO:0005524;GO:0005524;GO:0005739;GO:0005739;GO:0005743;GO:0006754;GO:0006811;GO:0015986;GO:0015986;GO:0015992;GO:0015992;GO:0016020;GO:0032559;GO:0032559;GO:0045261;GO:0045261;GO:0045261;GO:0046034;GO:0046034;GO:0046933;GO:0046933;GO:0099132;GO:1902600;GO:1902600;	-	ATP synthase subunit alpha[Source:UniProtKB/TrEMBL;Acc:G1C2Z0]	-	-
AT3G29020	7.20461	0.151519	MYB110	GO:0000981;GO:0001135;GO:0003677;GO:0003677;GO:0003677;GO:0003700;GO:0003700;GO:0005634;GO:0005634;GO:0006355;GO:0006355;GO:0006357;GO:0016020;GO:0016021;GO:0030154;GO:0043565;GO:0044212;GO:0003677;GO:0003677;GO:0003677;GO:0005634;	K09422	MYB110 [Source:UniProtKB/TrEMBL;Acc:A0A384K8V5]"	822542	A0A384K8V5;F4J1R5
ATMG00080	7.20332	0.00238732	RPL16	GO:0003735;GO:0003735;GO:0005622;GO:0005622;GO:0005739;GO:0005739;GO:0005840;GO:0005840;GO:0005840;GO:0006412;GO:0006412;GO:0019843;GO:0019843;GO:0019843;GO:0030529;GO:0032543;	-	Ribosomal protein L16[Source:UniProtKB/TrEMBL;Acc:G1C2Q4]	-	-
AT2G07835	7.1518	0.00586321	-	-	-	unknown protein; BEST Arabidopsis thaliana proteinmatch is: unknown protein (TAIR:ATMG00400.1); Has 30201Blast hits to 17322 proteins in 780 species: Archae - 12;Bacteria - 1396; Metazoa - 17338; Fungi - 3422; Plants -5037; Viruses - 0; Other Eu /.../es - 2996 (source: NCBIBLink). [Source:TAIR;Acc:AT2G07835]	6240645	F4INF6
AT3G22961	7.13589	0.0312618	-	GO:0003674;GO:0005634;GO:0005634;GO:0006355;GO:0006355;	-	Paired amphipathic helix (PAH2) superfamily protein[Source:UniProtKB/TrEMBL;Acc:Q9LIJ9]	6241387	Q9LIJ9
ATMG00670	7.13493	0.0024087	ORF275	GO:0003674;GO:0005739;GO:0008150;GO:0016020;GO:0016021;GO:0016021;GO:0031966;GO:0031966;	-	Uncharacterized mitochondrial protein AtMg00670[Source:UniProtKB/Swiss-Prot;Acc:P93319]	-	-
AT1G19250	7.11819	0.0604803	FMO1	GO:0004497;GO:0004497;GO:0004497;GO:0004499;GO:0004499;GO:0006952;GO:0009626;GO:0009626;GO:0009627;GO:0009627;GO:0009870;GO:0009870;GO:0010204;GO:0010204;GO:0016491;GO:0016491;GO:0016491;GO:0019511;GO:0031543;GO:0031543;GO:0042742;GO:0042742;GO:0050660;GO:0050660;GO:0050661;GO:0050661;GO:0050832;GO:0050832;GO:0051707;GO:0051707;GO:0055114;GO:0055114;GO:0055114;GO:0055114;GO:0062034;GO:0062034;GO:…	K00485	Probable flavin-containing monooxygenase 1[Source:UniProtKB/Swiss-Prot;Acc:Q9LMA1]	838508	Q9LMA1
AT2G07674	7.11621	0.00751688	-	GO:0005739;GO:0008150;GO:0016020;GO:0016021;GO:0016021;GO:0005739;GO:0005739;GO:0008150;GO:0016021;GO:0016021;	-	Unknown conserved protein[Source:TAIR;Acc:AT2G07674]	815346	P92536;A0A1P8B2M8
AT3G54700	7.11224	0.0324327	PHT1-7	GO:0005315;GO:0005315;GO:0005886;GO:0005886;GO:0005887;GO:0006817;GO:0006817;GO:0006817;GO:0015293;GO:0015293;GO:0016020;GO:0016021;GO:0016021;GO:0016021;GO:0022857;GO:0022857;GO:0055085;GO:0055085;GO:1901683;GO:1901683;GO:1901684;GO:1901684;GO:0005315;GO:0005315;GO:0005886;GO:0005886;GO:0005887;GO:0006817;GO:0006817;GO:0006817;GO:0015293;GO:0015293;GO:0016020;GO:0016021;GO:0016021;GO:0016021;GO:…	K08176	Probable inorganic phosphate transporter 1-7[Source:UniProtKB/Swiss-Prot;Acc:Q494P0]	824635	Q494P0;A0A178VJ98
AT2G30750	7.07755	0.0090485	CYP71A12	GO:0004497;GO:0004497;GO:0005506;GO:0005506;GO:0016020;GO:0016020;GO:0016021;GO:0016021;GO:0016491;GO:0016705;GO:0016705;GO:0016709;GO:0020037;GO:0020037;GO:0044550;GO:0046872;GO:0055114;GO:0055114;GO:0055114;	K11868	Cytochrome P450 71A12 [Source:UniProtKB/Swiss-Prot;Acc:O49340]	817626	O49340
AT5G19120	7.06374	0.00249377	-	GO:0004190;GO:0004190;GO:0004190;GO:0006508;GO:0006508;GO:0006508;GO:0006508;GO:0008233;GO:0030163;GO:0030163;	-	AT5g19120/T24G5_20[Source:UniProtKB/TrEMBL;Acc:Q93VG3]	832032	Q93VG3
AT3G25180	7.04887	0.0169707	CYP82G1	GO:0004497;GO:0005506;GO:0005506;GO:0006952;GO:0006952;GO:0016020;GO:0016020;GO:0016020;GO:0016021;GO:0016021;GO:0016114;GO:0016114;GO:0016491;GO:0016705;GO:0016705;GO:0016709;GO:0016709;GO:0020037;GO:0020037;GO:0042343;GO:0042343;GO:0044550;GO:0046246;GO:0046246;GO:0046872;GO:0055114;GO:0055114;GO:0055114;GO:0097007;GO:0097007;GO:0097008;GO:0097008;GO:0005506;GO:0016705;GO:0020037;GO:0055114;	K17961	Cytochrome P450 82G1 [Source:UniProtKB/Swiss-Prot;Acc:Q9LSF8]	822110	Q9LSF8
ATMG00520	7.03762	0.00355977	MATR	GO:0003964;GO:0005739;GO:0005739;GO:0006278;GO:0006315;GO:0006397;GO:0006397;GO:0090615;	-	Maturase (Fragment)[Source:UniProtKB/TrEMBL;Acc:P93307]	-	-
AT4G13420	7.02627	0.0370238	POT5	GO:0005886;GO:0005886;GO:0006811;GO:0006813;GO:0006813;GO:0006813;GO:0009674;GO:0009674;GO:0010107;GO:0010107;GO:0015079;GO:0015079;GO:0015079;GO:0015079;GO:0015079;GO:0016020;GO:0016020;GO:0016020;GO:0016020;GO:0016021;GO:0016021;GO:0071805;GO:0071805;GO:1990573;	K03549	Potassium transporter[Source:UniProtKB/TrEMBL;Acc:Q53XI1]	826973	Q9M7K4;Q53XI1
AT3G28220	6.98069	0.00756083	-	GO:0005515;GO:0005773;GO:0005773;GO:0009941;GO:0009941;GO:0016020;GO:0016021;GO:0016021;	-	AT3g28220/T19D11_3[Source:UniProtKB/TrEMBL;Acc:Q9LHA6]	822448	Q9LHA6
AT2G07751	6.96817	0.0263861	-	GO:0005739;GO:0005747;GO:0005747;GO:0008137;GO:0008137;GO:0008137;GO:0008137;GO:0016020;GO:0016021;GO:0016021;GO:0016491;GO:0030964;GO:0030964;GO:0031966;GO:0055114;GO:0055114;GO:0055114;GO:0055114;GO:0070469;	K03880	NADH-ubiquinone oxidoreductase chain 3[Source:UniProtKB/TrEMBL;Acc:Q3EC47]	815347	A0A2P2CLG7;Q3EC47
AT2G07633	6.93677	0.0131251	-	GO:0008137;GO:0008137;GO:0016655;GO:0016655;GO:0042773;GO:0042773;GO:0055114;GO:0055114;	-	NADH-plastoquinone oxidoreductase subunit[Source:UniProtKB/TrEMBL;Acc:A0A1P8B2B4]	28717818	A0A1P8B2B4
AT2G43590	6.92809	0.00754452	-	GO:0000272;GO:0000272;GO:0004568;GO:0004568;GO:0004568;GO:0004568;GO:0005975;GO:0005975;GO:0005975;GO:0006032;GO:0006032;GO:0006032;GO:0006952;GO:0006952;GO:0008061;GO:0008061;GO:0008061;GO:0008152;GO:0016787;GO:0016798;GO:0016998;GO:0016998;GO:0030247;	K01183	Endochitinase At2g43590 [Source:UniProtKB/Swiss-Prot;Acc:O24658]	818961	O24658
ATCG00740	6.91155	0.0032702	RPOA	GO:0003677;GO:0003677;GO:0003677;GO:0003899;GO:0003899;GO:0003899;GO:0005737;GO:0005737;GO:0006351;GO:0006351;GO:0006351;GO:0009295;GO:0009295;GO:0009507;GO:0009507;GO:0009507;GO:0009534;GO:0009534;GO:0009536;GO:0009570;GO:0009570;GO:0016740;GO:0016779;GO:0046983;GO:0046983;	-	DNA-directed RNA polymerase subunit alpha[Source:UniProtKB/Swiss-Prot;Acc:P56762]	-	-
AT4G37770	6.86581	0.0309076	ACS8	GO:0003824;GO:0003824;GO:0005515;GO:0005515;GO:0005515;GO:0009058;GO:0009058;GO:0009693;GO:0009693;GO:0009693;GO:0009835;GO:0009835;GO:0016829;GO:0016847;GO:0016847;GO:0016847;GO:0030170;GO:0030170;GO:0042218;GO:0042802;GO:0042802;	K01762	1-aminocyclopropane-1-carboxylate synthase-likeprotein [Source:UniProtKB/TrEMBL;Acc:Q56Y32]	829933	Q9T065;Q56Y32
AT2G43620	6.84873	0.0101071	-	GO:0000272;GO:0000272;GO:0004568;GO:0004568;GO:0004568;GO:0004568;GO:0005975;GO:0005975;GO:0005975;GO:0006032;GO:0006032;GO:0006032;GO:0006952;GO:0006952;GO:0008061;GO:0008061;GO:0008061;GO:0008152;GO:0016787;GO:0016798;GO:0016998;GO:0016998;GO:0030247;GO:0048046;GO:0048046;	K01183	Endochitinase At2g43620 [Source:UniProtKB/Swiss-Prot;Acc:O22841]	818964	O22841;A0A178VXW7
AT2G07698	6.83814	0.0030212	-	GO:0000166;GO:0000275;GO:0000275;GO:0005524;GO:0005524;GO:0005524;GO:0005524;GO:0005730;GO:0005730;GO:0005739;GO:0005739;GO:0005739;GO:0005773;GO:0005773;GO:0005774;GO:0005774;GO:0006754;GO:0006754;GO:0006754;GO:0006811;GO:0006979;GO:0006979;GO:0008266;GO:0008266;GO:0008270;GO:0008270;GO:0009507;GO:0009507;GO:0009735;GO:0009735;GO:0009941;GO:0009941;GO:0015986;GO:0015986;GO:0015986;GO:0015992;GO:…	K02132	ATPase, F1 complex, alpha subunit protein[Source:UniProtKB/TrEMBL;Acc:F4IMB5]	815374	P92550;F4IMB5
AT2G39030	6.8341	0.00534976	NATA1	GO:0006591;GO:0006591;GO:0006591;GO:0006952;GO:0006952;GO:0008080;GO:0008080;GO:0008080;GO:0008080;GO:0009507;GO:0009753;GO:0009753;GO:0016740;GO:0016746;GO:0016747;GO:0016747;	K22883	L-ornithine N5-acetyltransferase NATA1[Source:UniProtKB/Swiss-Prot;Acc:Q9ZV05]	818489	Q9ZV05
AT1G09930	6.80071	0.0937298	OPT2	GO:0005886;GO:0005886;GO:0005887;GO:0005887;GO:0015031;GO:0015031;GO:0015833;GO:0016020;GO:0016020;GO:0016020;GO:0016021;GO:0035672;GO:0035673;GO:0035673;GO:0055085;GO:0055085;	-	Oligopeptide transporter 2 [Source:UniProtKB/Swiss-Prot;Acc:O04514]	837525	O04514
AT2G45570	6.77156	0.00635493	CYP76C2	GO:0004497;GO:0005506;GO:0005506;GO:0016020;GO:0016020;GO:0016020;GO:0016021;GO:0016021;GO:0016491;GO:0016705;GO:0016705;GO:0016709;GO:0016709;GO:0020037;GO:0020037;GO:0044550;GO:0046872;GO:0055114;GO:0055114;GO:0055114;	K20556	Cytochrome P450 76C2 [Source:UniProtKB/Swiss-Prot;Acc:O64637]	819165	O64637
AT5G46730	6.73254	0.102416	-	GO:0003674;GO:0008150;	-	Glycine-rich protein[Source:UniProtKB/TrEMBL;Acc:Q7Y218]	834716	B3H4R1
ATMG01030	6.73254	0.102416	ORF106E	GO:0003674;GO:0005739;GO:0005739;GO:0008150;	-	Uncharacterized mitochondrial protein AtMg01030[Source:UniProtKB/Swiss-Prot;Acc:P92537]	-	-
AT1G69930	6.70908	0.0225945	GSTU11	GO:0004364;GO:0004364;GO:0004364;GO:0005515;GO:0005737;GO:0005737;GO:0005737;GO:0005737;GO:0005829;GO:0005829;GO:0006749;GO:0006749;GO:0009407;GO:0009407;GO:0009636;GO:0016740;	K00799	Glutathione S-transferase U11[Source:UniProtKB/Swiss-Prot;Acc:Q9CAS6]	843329	Q9CAS6;A0A178W2H8
AT2G07643	6.7057	0.0187225	-	-	-	-	28717824	A0A1P8B017
ATMG01280	6.67235	0.00576634	ORF291	GO:0004129;GO:0005739;GO:0005751;GO:0005751;GO:0016020;GO:0016021;GO:0016021;GO:0016021;GO:0022900;GO:0022900;GO:0031966;GO:0042773;GO:0042773;GO:1902600;GO:1902600;	-	Uncharacterized mitochondrial protein AtMg01280[Source:UniProtKB/Swiss-Prot;Acc:P92559]	-	-
AT2G07773	6.66587	0.0307009	-	GO:0003674;GO:0005886;GO:0005886;GO:0015886;GO:0015886;GO:0016020;GO:0016021;GO:0016021;GO:0055114;	-	unknown protein; BEST Arabidopsis thaliana proteinmatch is: unknown protein (TAIR:ATMG00910.1); Has 35333Blast hits to 34131 proteins in 2444 species: Archae -798; Bacteria - 22429; Metazoa - 974; Fungi - 991; Plants- 531; Viruses - 0; Other Euk /.../s - 9610 (source: NCBIBLink). [Source:TAIR;Acc:AT2G07773]	819509	P92528;Q27GL4
AT3G44300	6.6354	0.00480494	NIT2	GO:0000257;GO:0000257;GO:0000257;GO:0000257;GO:0005829;GO:0005829;GO:0005886;GO:0005886;GO:0006807;GO:0006807;GO:0009684;GO:0009684;GO:0016020;GO:0016787;GO:0016810;GO:0016810;GO:0019499;GO:0019499;GO:0019500;GO:0019500;GO:0046686;GO:0046686;GO:0080061;GO:0080061;GO:0080109;GO:0080109;GO:0080109;	K01501	NIT2 [Source:UniProtKB/TrEMBL;Acc:A0A384LD03]"	823555	P32962;Q1LYZ1;A0A384LD03
AT1G74010	6.576	0.00983772	-	GO:0005783;GO:0005783;GO:0005829;GO:0005829;GO:0005886;GO:0005886;GO:0009058;GO:0009058;GO:0009505;GO:0009505;GO:0016020;GO:0016020;GO:0016788;GO:0016844;GO:0016844;	K01757	At1g74010 [Source:UniProtKB/TrEMBL;Acc:Q9C9C2]"	843739	Q9C9C2;A0A178WFN8
ATMG00090	6.53398	0.00427047	-	GO:0003723;GO:0003723;GO:0003735;GO:0003735;GO:0005739;GO:0005739;GO:0005840;GO:0005840;GO:0005840;GO:0006412;GO:0006412;GO:0030529;	-	Rps3 [Source:UniProtKB/TrEMBL;Acc:G1C2T6]"	-	-
AT3G56660	6.53323	0.295285	BZIP49	GO:0003677;GO:0003677;GO:0003677;GO:0003700;GO:0003700;GO:0003700;GO:0005634;GO:0005634;GO:0005634;GO:0005783;GO:0005789;GO:0005789;GO:0005789;GO:0006351;GO:0006355;GO:0006355;GO:0006355;GO:0006990;GO:0006990;GO:0016020;GO:0016021;GO:0016021;GO:0034976;GO:0034976;	-	bZIP transcription factor 49[Source:UniProtKB/Swiss-Prot;Acc:Q9LXX4]	824833	Q9LXX4;A0A178VAE1
ATMG00560	6.52584	0.00712644	RPL2	GO:0003729;GO:0003729;GO:0003735;GO:0003735;GO:0003735;GO:0005622;GO:0005622;GO:0005739;GO:0005739;GO:0005739;GO:0005762;GO:0005762;GO:0005762;GO:0005840;GO:0005840;GO:0005840;GO:0006412;GO:0006412;GO:0030529;GO:0032543;GO:0032543;	-	Ribosomal protein L2[Source:UniProtKB/TrEMBL;Acc:G1C2X5]	-	-
AT3G07350	6.51531	0.00628616	-	GO:0005524;GO:0005524;	-	F21O3.6 protein[Source:UniProtKB/TrEMBL;Acc:Q9SRT1]	819923	Q9SRT1;A0A384KVM9
AT5G49360	6.4794	0.00423195	BXL1	GO:0004553;GO:0004553;GO:0005576;GO:0005578;GO:0005975;GO:0005975;GO:0008152;GO:0009044;GO:0009044;GO:0009505;GO:0009505;GO:0009505;GO:0010214;GO:0010214;GO:0016787;GO:0016798;GO:0031222;GO:0031222;GO:0045493;GO:0045493;GO:0046556;GO:0046556;GO:0046556;GO:0046556;GO:0048046;GO:0048046;	-	Beta-D-xylosidase 1 [Source:UniProtKB/Swiss-Prot;Acc:Q9FGY1]	834996	Q9FGY1
ATMG00480	6.40144	0.0141403	YMF19	GO:0000166;GO:0000276;GO:0000276;GO:0005524;GO:0005524;GO:0005739;GO:0005739;GO:0005739;GO:0005739;GO:0005739;GO:0005753;GO:0005753;GO:0005773;GO:0005773;GO:0006754;GO:0006754;GO:0006811;GO:0006811;GO:0009507;GO:0009507;GO:0015992;GO:0016020;GO:0016020;GO:0016020;GO:0016020;GO:0016021;GO:0016021;GO:0016021;GO:0016787;GO:0016787;GO:0031966;GO:0045263;GO:0050897;GO:0050897;	-	ATPase subunit 8[Source:UniProtKB/TrEMBL;Acc:G1C2R4]	-	-
AT4G22755	6.37528	0.0204329	SMO1-3	GO:0000254;GO:0004497;GO:0004497;GO:0005506;GO:0005506;GO:0005783;GO:0005789;GO:0005789;GO:0005789;GO:0006629;GO:0006694;GO:0008202;GO:0008610;GO:0008610;GO:0016020;GO:0016021;GO:0016021;GO:0016126;GO:0016126;GO:0016126;GO:0016491;GO:0016491;GO:0016491;GO:0055114;GO:0055114;GO:0055114;	-	SMO1-3 [Source:UniProtKB/TrEMBL;Acc:A0A178V2R2]"	28720173	F4JLZ6;A0A178V2R2
AT4G37370	6.36686	0.00546908	CYP81D8	GO:0004497;GO:0005506;GO:0005506;GO:0005783;GO:0005783;GO:0005886;GO:0005886;GO:0016020;GO:0016020;GO:0016020;GO:0016021;GO:0016021;GO:0016491;GO:0016705;GO:0016705;GO:0016709;GO:0016709;GO:0020037;GO:0020037;GO:0042343;GO:0042343;GO:0044550;GO:0046872;GO:0055114;GO:0055114;GO:0055114;GO:0080167;GO:0080167;GO:0098542;	-	Cytochrome P450, family 81, subfamily D,polypeptide 8 [Source:UniProtKB/TrEMBL;Acc:Q9SZT7]	829891	Q9SZT7
AT2G07648	6.36331	0.338475	-	-	-	-	28717828	A0A1P8B019
AT1G80160	6.33974	0.012515	-	GO:0016829;GO:0016829;GO:0016829;GO:0016829;GO:0016829;GO:0016829;	-	F18B13.24 protein[Source:UniProtKB/TrEMBL;Acc:Q9SSC3]	844356	A8MS67
AT3G44550	6.3019	0.170966	FAR5	GO:0006629;GO:0006629;GO:0009611;GO:0009611;GO:0009651;GO:0009651;GO:0010345;GO:0010345;GO:0010345;GO:0016491;GO:0035336;GO:0035336;GO:0043231;GO:0050062;GO:0050062;GO:0055114;GO:0080019;GO:0080019;GO:0080019;GO:0102965;GO:0102965;GO:0006629;GO:0006629;GO:0016491;GO:0055114;GO:0080019;GO:0080019;GO:0102965;GO:0102965;	K13356	Probable fatty acyl-CoA reductase 5[Source:UniProtKB/Swiss-Prot;Acc:Q0WRB0]	823580	Q0WRB0
ATMG00280	6.29562	0.0229584	ORF110A	GO:0000287;GO:0000287;GO:0000312;GO:0005739;GO:0005739;GO:0009570;	-	Putative uncharacterized mitochondrial proteinAtMg00280 [Source:UniProtKB/Swiss-Prot;Acc:P93292]	-	-
ATMG00010	6.27477	0.0356169	ORF153A	GO:0003674;GO:0005739;GO:0005739;GO:0008150;	-	Uncharacterized mitochondrial protein AtMg00010[Source:UniProtKB/Swiss-Prot;Acc:P93275]	-	-
AT2G38150	6.23777	0.371458	-	GO:0016020;GO:0016021;GO:0016021;GO:0016740;GO:0016740;	K01988	Alpha 1,4-glycosyltransferase family protein[Source:UniProtKB/TrEMBL;Acc:F4IS00]	818393	F4IS00;A0A178VYJ6
AT4G37150	6.22129	0.0211909	MES9	GO:0002376;GO:0005515;GO:0006952;GO:0009627;GO:0009627;GO:0009694;GO:0009694;GO:0009694;GO:0009696;GO:0009696;GO:0009696;GO:0009817;GO:0009817;GO:0016787;GO:0016788;GO:0016788;GO:0045087;GO:0080030;GO:0080030;GO:0080030;GO:0080031;GO:0080031;GO:0080031;GO:0080032;GO:0080032;GO:0080032;	-	MES9 [Source:UniProtKB/TrEMBL;Acc:A0A178V387]"	829869	O23171;A0A178V387
AT2G07681	6.22129	0.0783081	-	GO:0005739;GO:0005886;GO:0005886;GO:0015232;GO:0015232;GO:0015886;GO:0015886;GO:0015886;GO:0016020;GO:0016020;GO:0016020;GO:0016021;GO:0016021;GO:0017004;GO:0017004;GO:0017004;GO:0020037;GO:0020037;GO:0031966;GO:0055114;	-	Cytochrome C assembly protein[Source:UniProtKB/TrEMBL;Acc:F4IMA2]	815356	F4IMA2
ATMG00140	6.18928	0.0242306	ORF167	GO:0003674;GO:0005739;GO:0005739;GO:0008150;GO:0016020;GO:0016021;GO:0016021;GO:0031966;GO:0031966;	-	Uncharacterized mitochondrial protein AtMg00140[Source:UniProtKB/Swiss-Prot;Acc:P93283]	-	-
AT2G39200	6.17482	0.0105887	MLO12	GO:0005516;GO:0005516;GO:0005886;GO:0005886;GO:0006952;GO:0006952;GO:0006952;GO:0006952;GO:0009607;GO:0009607;GO:0009817;GO:0009817;GO:0010150;GO:0010150;GO:0016020;GO:0016021;GO:0016021;GO:0016021;	K08472	MLO-like protein[Source:UniProtKB/TrEMBL;Acc:A0A178VNS1]	818505	O80961;A0A178VNS1
AT2G07718	6.17066	0.083754	-	GO:0005739;GO:0005886;GO:0005886;GO:0015886;GO:0015886;GO:0016020;GO:0016020;GO:0016020;GO:0016021;GO:0016021;GO:0022904;GO:0022904;GO:0031966;GO:0031966;GO:0055114;	-	Uncharacterized mitochondrial cytochrome b-likeprotein AtMg00590 [Source:UniProtKB/Swiss-Prot;Acc:P93314]	28717841	P93314
AT4G23700	6.14369	0.016454	CHX17	GO:0005770;GO:0005770;GO:0006623;GO:0006623;GO:0006811;GO:0006812;GO:0006812;GO:0006813;GO:0006813;GO:0006885;GO:0006885;GO:0006885;GO:0012505;GO:0012505;GO:0015297;GO:0015299;GO:0015299;GO:0015672;GO:0016020;GO:0016021;GO:0016021;GO:0016021;GO:0055085;GO:0055085;GO:1902600;GO:0005770;GO:0005770;GO:0006623;GO:0006623;GO:0006811;GO:0006812;GO:0006812;GO:0006813;GO:0006813;GO:0006885;GO:0006885;GO:…	-	Cation/H(+) antiporter 17 [Source:UniProtKB/Swiss-Prot;Acc:Q9SUQ7]	828470	Q9SUQ7
AT2G25900	6.13241	0.00776847	ATCTH	GO:0003677;GO:0003677;GO:0003677;GO:0003677;GO:0003700;GO:0003700;GO:0003723;GO:0003723;GO:0003727;GO:0003727;GO:0003727;GO:0005515;GO:0005737;GO:0005737;GO:0006355;GO:0006355;GO:0046872;GO:0046872;GO:0046872;GO:0061157;GO:0061157;GO:0003677;GO:0003677;GO:0003677;GO:0003677;GO:0003700;GO:0003700;GO:0003723;GO:0003723;GO:0003727;GO:0003727;GO:0003727;GO:0005515;GO:0005737;GO:0005737;GO:0006355;GO:…	-	Zinc finger CCCH domain-containing protein 23[Source:UniProtKB/Swiss-Prot;Acc:O82307]	817131	O82307
ATCG00190	6.1225	0.00696753	RPOB	GO:0000428;GO:0003677;GO:0003677;GO:0003677;GO:0003899;GO:0003899;GO:0003899;GO:0003899;GO:0003899;GO:0005515;GO:0006351;GO:0006351;GO:0006351;GO:0006354;GO:0006354;GO:0009295;GO:0009295;GO:0009507;GO:0009507;GO:0009507;GO:0009536;GO:0016740;GO:0016779;GO:0032549;GO:0032549;	-	DNA-directed RNA polymerase subunit beta[Source:UniProtKB/TrEMBL;Acc:A0A1B1W4T9]	-	-
AT2G07775	6.11819	0.0245638	-	GO:0008150;	-	unknown protein; Has 30201 Blast hits to 17322proteins in 780 species: Archae - 12; Bacteria - 1396;Metazoa - 17338; Fungi - 3422; Plants - 5037; Viruses - 0;Other Eukaryotes - 2996 (source: NCBI BLink).[Source:TAIR;Acc:AT2G07775]	815410	F4INE9
AT1G17830	6.11714	0.0112428	-	GO:0008150;	-	At1g17830 [Source:UniProtKB/TrEMBL;Acc:Q9LMU5]"	838361	Q9LMU5
AT4G12620	6.10027	0.408276	ORC1B	GO:0000166;GO:0000278;GO:0000278;GO:0000784;GO:0000784;GO:0000808;GO:0000808;GO:0003677;GO:0003682;GO:0003682;GO:0003688;GO:0003688;GO:0005515;GO:0005515;GO:0005515;GO:0005524;GO:0005524;GO:0005524;GO:0005634;GO:0005664;GO:0005664;GO:0006260;GO:0006260;GO:0006260;GO:0006270;GO:0006270;GO:0006351;GO:0006355;GO:0006355;GO:0006355;GO:0009567;GO:0009567;GO:0010385;GO:0010385;GO:0033314;GO:0033314;GO:…	K02603	UNE13 [Source:UniProtKB/TrEMBL;Acc:A0A178UTR9]"	826875	Q9SU24;A0A178UTR9
ATMG01260	6.07602	0.0570674	ORF205	GO:0003674;GO:0005739;GO:0005739;GO:0008150;GO:0016020;GO:0016021;GO:0016021;GO:0031966;GO:0031966;	-	Uncharacterized mitochondrial protein AtMg01260[Source:UniProtKB/Swiss-Prot;Acc:P92556]	-	-
AT1G03220	6.0531	0.00728812	-	GO:0004190;GO:0004190;GO:0004190;GO:0005618;GO:0005618;GO:0005794;GO:0005794;GO:0005886;GO:0005886;GO:0006508;GO:0006508;GO:0006508;GO:0006508;GO:0008233;GO:0009505;GO:0009505;GO:0009506;GO:0009506;GO:0009651;GO:0009651;GO:0016020;GO:0016020;GO:0030163;GO:0030163;	-	Eukaryotic aspartyl protease family protein[Source:UniProtKB/TrEMBL;Acc:Q9ZVS4]	838517	Q9ZVS4;A0A178W8S3
AT2G41800	6.05136	0.139219	-	GO:0005618;GO:0005618;GO:0009505;GO:0009505;GO:0009506;GO:0009506;GO:0051511;GO:0051511;GO:1902066;GO:1902066;	-	At2g41800/T11A7.10[Source:UniProtKB/TrEMBL;Acc:O22940]	818779	O22940
ATCG00770	6.05005	0.0116005	RPS8	GO:0003723;GO:0003735;GO:0003735;GO:0003735;GO:0005840;GO:0005840;GO:0005840;GO:0006412;GO:0006412;GO:0006412;GO:0009507;GO:0009507;GO:0009507;GO:0009536;GO:0009570;GO:0009570;GO:0009941;GO:0009941;GO:0016020;GO:0016020;GO:0019843;GO:0019843;GO:0022627;GO:0022627;GO:0030529;	-	30S ribosomal protein S8, chloroplastic[Source:UniProtKB/Swiss-Prot;Acc:P56801]	-	-
AT1G08860	6.02627	0.428263	BON3	GO:0005544;GO:0005544;GO:0005544;GO:0005886;GO:0005886;GO:0005886;GO:0005886;GO:0006952;GO:0006952;GO:0016020;GO:0060548;GO:0060548;GO:0060548;GO:0071277;GO:0071277;GO:0090332;GO:0090332;	-	Protein BONZAI 3 [Source:UniProtKB/Swiss-Prot;Acc:Q5XQC7]	837408	Q5XQC7
AT4G11470	6.02627	0.428263	CRK31	GO:0000166;GO:0004672;GO:0004672;GO:0004674;GO:0004674;GO:0005524;GO:0005524;GO:0005524;GO:0005886;GO:0006468;GO:0006468;GO:0006468;GO:0016020;GO:0016021;GO:0016021;GO:0016301;GO:0016310;GO:0016740;GO:0042742;GO:0000166;GO:0004672;GO:0004672;GO:0004674;GO:0004674;GO:0004674;GO:0005524;GO:0005524;GO:0005524;GO:0005886;GO:0005886;GO:0006468;GO:0006468;GO:0006468;GO:0016020;GO:0016021;GO:0016021;GO:…	-	cysteine-rich RLK (RECEPTOR-like protein kinase) 31[Source:TAIR;Acc:AT4G11470]	826752	Q9LDM5
AT2G07642	6.00073	0.0200615	-	-	-	-	31370868	-
AT1G01460	6.00073	0.147592	PIP5K10	GO:0000166;GO:0005524;GO:0005524;GO:0016301;GO:0016307;GO:0016307;GO:0016307;GO:0016308;GO:0016308;GO:0016310;GO:0016740;GO:0046488;GO:0046488;GO:0046488;GO:0046854;	K00889	Phosphatidylinositol 4-phosphate 5-kinase 10[Source:UniProtKB/Swiss-Prot;Acc:Q9LMN1]	839469	Q9LMN1;Q08AA6
ATCG00810	5.98389	0.0188863	RPL22	GO:0003723;GO:0003735;GO:0003735;GO:0003735;GO:0005622;GO:0005622;GO:0005762;GO:0005840;GO:0005840;GO:0005840;GO:0006412;GO:0006412;GO:0006412;GO:0009507;GO:0009507;GO:0009507;GO:0009536;GO:0009570;GO:0009570;GO:0009941;GO:0009941;GO:0015934;GO:0015934;GO:0015934;GO:0019843;GO:0019843;GO:0030529;GO:0042255;GO:0042255;	-	50S ribosomal protein L22, chloroplastic[Source:UniProtKB/Swiss-Prot;Acc:P56795]	-	-
AT5G07010	5.97165	0.0219017	SOT15	GO:0005737;GO:0005737;GO:0008146;GO:0008146;GO:0009694;GO:0009694;GO:0009753;GO:0009753;GO:0016740;GO:0080131;GO:0080131;	K22312	Sulfotransferase[Source:UniProtKB/TrEMBL;Acc:A0A178UG65]	830592	Q8L5A7;A0A178UG65
AT1G69920	5.94827	0.449383	GSTU12	GO:0004364;GO:0004364;GO:0004364;GO:0004364;GO:0005515;GO:0005634;GO:0005634;GO:0005737;GO:0005737;GO:0005737;GO:0006749;GO:0006749;GO:0006749;GO:0009407;GO:0009407;GO:0009636;GO:0016740;	K00799	Glutathione S-transferase U12[Source:UniProtKB/Swiss-Prot;Acc:Q6NMS0]	843328	Q6NMS0
AT2G44990	5.94827	0.449383	CCD7	GO:0009733;GO:0010223;GO:0016121;GO:0016702;GO:0016702;GO:0016702;GO:0046872;GO:0046872;GO:0051213;GO:0055114;GO:0055114;GO:1901601;GO:0009507;GO:0009536;GO:0010223;GO:0016121;GO:0016491;GO:0016702;GO:0016702;GO:0016702;GO:0046872;GO:0046872;GO:0051213;GO:0055114;GO:0055114;GO:0055114;GO:0102395;GO:1901601;GO:0009507;GO:0009507;GO:0009507;GO:0009536;GO:0009570;GO:0009570;GO:0010223;GO:0010223;GO:…	K17912	carotenoid cleavage dioxygenase 7[Source:TAIR;Acc:AT2G44990]	819107	Q7XJM2
AT5G65500	5.94827	0.449383	-	GO:0000166;GO:0004672;GO:0004672;GO:0004842;GO:0004842;GO:0005524;GO:0005524;GO:0005524;GO:0006468;GO:0006468;GO:0016301;GO:0016310;GO:0016567;GO:0016567;GO:0016567;GO:0016740;GO:0004672;GO:0004842;GO:0005524;GO:0006468;GO:0016567;	-	U-box domain-containing protein kinase familyprotein [Source:TAIR;Acc:AT5G65500]	836676	Q9FGD7
ATCG00630	5.93504	0.00832089	PSAJ	GO:0003674;GO:0009507;GO:0009522;GO:0009522;GO:0009522;GO:0009535;GO:0009535;GO:0009535;GO:0009536;GO:0009579;GO:0015979;GO:0015979;GO:0015979;GO:0016020;GO:0016021;GO:0016021;	-	Photosystem I reaction center subunit IX[Source:UniProtKB/TrEMBL;Acc:A0A1B1W4W1]	-	-
AT4G32810	5.88687	0.0340457	CCD8	GO:0009507;GO:0009507;GO:0009507;GO:0009507;GO:0009536;GO:0009570;GO:0009570;GO:0009733;GO:0009733;GO:0009926;GO:0009926;GO:0009965;GO:0009965;GO:0010223;GO:0010223;GO:0010436;GO:0010436;GO:0016121;GO:0016121;GO:0016121;GO:0016121;GO:0016124;GO:0016124;GO:0016491;GO:0016702;GO:0016702;GO:0016702;GO:0016702;GO:0046872;GO:0046872;GO:0051213;GO:0055114;GO:0055114;GO:0055114;GO:0102251;GO:0102251;GO:…	K17913	carotenoid cleavage dioxygenase 8[Source:TAIR;Acc:AT4G32810]	829417	Q8VY26
AT5G49690	5.88687	0.119889	UGT91C1	GO:0005829;GO:0005829;GO:0008152;GO:0008194;GO:0008194;GO:0016740;GO:0016757;GO:0016758;GO:0016758;GO:0043231;GO:0043231;GO:0080043;GO:0080043;GO:0080044;GO:0080044;	-	UDP-glycosyltransferase 91C1[Source:UniProtKB/Swiss-Prot;Acc:Q9LTA3]	835032	Q9LTA3;A0A178UU93
ATMG00980	5.87788	0.0622227	RPSL2	GO:0003735;GO:0003735;GO:0005622;GO:0005622;GO:0005739;GO:0005739;GO:0005840;GO:0005840;GO:0005840;GO:0006412;GO:0006412;GO:0015935;GO:0015935;	-	Ribosomal protein S12/S23 family protein[Source:TAIR;Acc:ATMG00980]	-	-
ATMG01090	5.85712	0.0106219	ORF262	GO:0000276;GO:0000276;GO:0005739;GO:0015986;GO:0015986;GO:0016020;GO:0016021;GO:0016021;GO:0031966;GO:0045263;GO:0045263;GO:0046933;GO:0046933;GO:0099132;	-	Uncharacterized mitochondrial protein AtMg01090[Source:UniProtKB/Swiss-Prot;Acc:P92541]	-	-
AT1G21310	5.85516	0.0163697	EXT3	GO:0005199;GO:0005199;GO:0005199;GO:0005576;GO:0005576;GO:0005618;GO:0009530;GO:0009530;GO:0009664;GO:0009664;GO:0071555;	-	Extensin-3 [Source:UniProtKB/Swiss-Prot;Acc:Q9FS16]	838728	Q9FS16
AT5G39580	5.85516	0.0550224	PER62	GO:0004601;GO:0004601;GO:0004601;GO:0004601;GO:0005576;GO:0005576;GO:0005794;GO:0005794;GO:0006979;GO:0006979;GO:0006979;GO:0009505;GO:0009505;GO:0009506;GO:0009506;GO:0009664;GO:0016491;GO:0020037;GO:0020037;GO:0020037;GO:0042744;GO:0042744;GO:0042744;GO:0046872;GO:0046872;GO:0050832;GO:0050832;GO:0055114;GO:0055114;GO:0055114;GO:0098869;GO:0004601;GO:0004601;GO:0004601;GO:0006979;GO:0006979;GO:…	K00430	Peroxidase 62 [Source:UniProtKB/Swiss-Prot;Acc:Q9FKA4]	833954	Q9FKA4
AT3G52820	5.84135	0.0653617	PAP22	GO:0003993;GO:0003993;GO:0003993;GO:0003993;GO:0005576;GO:0005576;GO:0016311;GO:0016787;GO:0016787;GO:0016787;GO:0046872;GO:0046872;GO:0046872;	K22390	Purple acid phosphatase 22 [Source:UniProtKB/Swiss-Prot;Acc:Q8S340]	824448	Q8S340
AT1G13480	5.82274	0.273957	-	GO:0003674;GO:0005575;GO:0008150;	-	At1g13480 [Source:UniProtKB/TrEMBL;Acc:Q56Y29]"	837908	Q56Y29
ATMG00720	5.80809	0.0817874	ORF107D	GO:0003674;GO:0005739;GO:0005739;GO:0008150;	-	Uncharacterized mitochondrial protein AtMg00720[Source:UniProtKB/Swiss-Prot;Acc:P92513]	-	-
AT1G66170	5.77834	0.18824	MMD1	GO:0000212;GO:0000212;GO:0003677;GO:0003677;GO:0005634;GO:0005634;GO:0005634;GO:0005719;GO:0005719;GO:0006351;GO:0006355;GO:0006355;GO:0006355;GO:0007060;GO:0007060;GO:0010032;GO:0010032;GO:0033613;GO:0033613;GO:0042393;GO:0042393;GO:0043565;GO:0043565;GO:0046872;GO:0046872;GO:0048235;GO:0048235;GO:0051321;GO:0051321;GO:1990188;GO:1990188;	-	PHD finger protein MALE MEIOCYTE DEATH 1[Source:UniProtKB/Swiss-Prot;Acc:Q7X6Y7]	842932	Q7X6Y7
AT1G05210	5.77834	0.49526	-	GO:0005783;GO:0008150;GO:0016020;GO:0016021;GO:0016021;	-	At1g05210 [Source:UniProtKB/TrEMBL;Acc:O23047]"	839261	O23047;A0A178W8R1
AT2G07719	5.77834	0.49526	-	GO:0003674;GO:0005739;GO:0008150;GO:0016020;GO:0016021;GO:0016021;GO:0031966;GO:0031966;	-	Uncharacterized mitochondrial protein AtMg00610[Source:UniProtKB/Swiss-Prot;Acc:P93316]	815393	P93316
AT2G30830	5.77834	0.49526	-	GO:0009815;GO:0009815;GO:0010439;GO:0010439;GO:0016491;GO:0016491;GO:0016491;GO:0019761;GO:0019761;GO:0046872;GO:0046872;GO:0051213;GO:0051213;GO:0051213;GO:0055114;GO:0055114;GO:0055114;	-	2-oxoglutarate (2OG) and Fe(II)-dependent oxygenasesuperfamily protein [Source:UniProtKB/TrEMBL;Acc:O80850]	817634	O80850;A0A178VXY7
AT3G16900	5.77834	0.49526	-	-	-	Protein LURP-one-related 13[Source:UniProtKB/Swiss-Prot;Acc:Q9LSQ1]	820945	Q9LSQ1;A0A178VH41
AT2G23170	5.76666	0.0187227	GH3.3	GO:0010252;GO:0010252;GO:0010279;GO:0010279;GO:0016874;	K14487	Indole-3-acetic acid-amido synthetase GH3.3[Source:UniProtKB/Swiss-Prot;Acc:O22190]	816849	O22190
AT4G19810	5.75978	0.0156831	ChiC	GO:0000272;GO:0000272;GO:0004568;GO:0004568;GO:0004568;GO:0005576;GO:0005576;GO:0005618;GO:0005618;GO:0005975;GO:0005975;GO:0005975;GO:0006032;GO:0006032;GO:0006032;GO:0006032;GO:0008061;GO:0008061;GO:0008061;GO:0008152;GO:0008843;GO:0008843;GO:0009651;GO:0009651;GO:0009737;GO:0009737;GO:0009753;GO:0009753;GO:0016787;GO:0016798;GO:0035885;GO:0035885;GO:0000272;GO:0000272;GO:0004568;GO:0004568;GO:…	K01183	Class V chitinase [Source:UniProtKB/Swiss-Prot;Acc:O81862]	827725	O81862
AT4G24580	5.72671	0.0323285	REN1	GO:0005096;GO:0005096;GO:0005096;GO:0005886;GO:0005938;GO:0005938;GO:0007165;GO:0007165;GO:0009846;GO:0009846;GO:0009860;GO:0009860;GO:0009865;GO:0009865;GO:0016020;GO:0016324;GO:0016324;GO:0017048;GO:0017048;GO:0017048;GO:0035024;GO:0035024;GO:0040008;GO:0040008;GO:0043547;GO:0043547;GO:0043547;GO:0045177;GO:0045177;GO:0048868;GO:0048868;GO:0070382;GO:0070382;GO:0090406;GO:0090406;GO:0090630;GO:…	-	Rho GTPase-activating protein REN1[Source:UniProtKB/Swiss-Prot;Acc:F4JQZ3]	828560	F4JQZ3
ATCG00070	5.7266	0.011226	PSBK	GO:0003674;GO:0009507;GO:0009523;GO:0009523;GO:0009523;GO:0009535;GO:0009535;GO:0009536;GO:0009539;GO:0009539;GO:0009579;GO:0015979;GO:0015979;GO:0015979;GO:0016020;GO:0016021;GO:0016021;	-	Photosystem II reaction center protein K[Source:UniProtKB/Swiss-Prot;Acc:P56782]	-	-
AT2G07695	5.71694	0.0295854	-	GO:0016021;GO:0022900;	-	Cytochrome C oxidase subunit II-like, transmembranedomain [Source:TAIR;Acc:AT2G07695]	815371	P92559
AT2G02010	5.71066	0.0350278	GAD4	GO:0003824;GO:0003824;GO:0004351;GO:0004351;GO:0004351;GO:0004351;GO:0005516;GO:0005516;GO:0005634;GO:0005634;GO:0005829;GO:0005829;GO:0005829;GO:0006536;GO:0006536;GO:0006538;GO:0006538;GO:0016829;GO:0016831;GO:0016831;GO:0016831;GO:0019752;GO:0019752;GO:0030170;GO:0030170;GO:0003824;GO:0003824;GO:0004351;GO:0004351;GO:0004351;GO:0006536;GO:0006536;GO:0016829;GO:0016831;GO:0016831;GO:0016831;GO:…	K01580	glutamate decarboxylase 4[Source:TAIR;Acc:AT2G02010]	814732	Q9ZPS3
AT4G33930	5.68523	0.151657	-	GO:0009055;GO:0009055;GO:0022900;	-	Cupredoxin superfamily protein[Source:UniProtKB/TrEMBL;Acc:O81761]	829538	O81761
AT4G12490	5.68523	0.30778	-	GO:0005576;GO:0005576;GO:0005618;GO:0005618;GO:0005783;GO:0005783;GO:0006952;GO:0009506;GO:0009506;GO:0009707;GO:0009707;GO:0050832;GO:0050832;	-	pEARLI1-like lipid transfer protein 2[Source:UniProtKB/Swiss-Prot;Acc:Q9SU34]	826861	Q9SU34;A0A178URY1
AT1G24070	5.66587	0.120644	CSLA10	GO:0000139;GO:0000139;GO:0005794;GO:0016020;GO:0016021;GO:0016021;GO:0016740;GO:0016740;GO:0016757;GO:0047259;GO:0047259;GO:0071555;GO:0071555;GO:0097502;GO:0016020;GO:0016021;GO:0016021;	-	Probable glucomannan 4-beta-mannosyltransferase 10[Source:UniProtKB/Swiss-Prot;Acc:Q9LR87]	839019	Q9LR87;A0A068FJK1
AT2G07798	5.65805	0.0248451	-	GO:0003674;GO:0008150;	-	unknown protein; FUNCTIONS IN: molecular_functionunknown; INVOLVED IN: biological_process unknown; LOCATEDIN: cellular_component unknown; BEST Arabidopsis thalianaprotein match is: unknown protein (TAIR:ATMG01220.1); Has3 Blast hits to 3 protein /.../ species: Archae - 0;Bacteria - 0; Metazoa - 0; Fungi - 0; Plants - 3; Viruses- 0; Other Eukaryotes - 0 (source: NCBI BLink).[Source:TAIR;Acc:AT2G07…	7922541	F4IMB4
AT4G01870	5.64607	0.0117958	-	GO:0006508;GO:0006508;GO:0006508;GO:0006508;	-	tolB protein-related [Source:TAIR;Acc:AT4G01870]"	828228	A0A1P8B8B4
AT3G04070	5.64459	0.0201158	NAC047	GO:0003677;GO:0003677;GO:0003677;GO:0003700;GO:0003700;GO:0003700;GO:0005634;GO:0005634;GO:0005634;GO:0006351;GO:0006355;GO:0006355;GO:0006355;GO:0009413;GO:0009413;GO:0009793;GO:0009793;GO:0010365;GO:0010365;GO:0043565;GO:0043565;GO:0045893;GO:0045893;GO:0003677;GO:0003677;GO:0003677;GO:0005634;GO:0005634;GO:0006351;GO:0006355;GO:0006355;GO:0006355;	-	NAC transcription factor 47[Source:UniProtKB/Swiss-Prot;Acc:Q84TD6]	819562	Q84TD6
AT3G11340	5.61964	0.103837	UGT76B1	GO:0002239;GO:0002239;GO:0006952;GO:0006952;GO:0006952;GO:0008152;GO:0008194;GO:0008194;GO:0010150;GO:0010150;GO:0016740;GO:0016757;GO:0016758;GO:0016758;GO:0043231;GO:0043231;GO:0046527;GO:0046527;GO:0052640;GO:0052640;GO:0080043;GO:0080043;GO:0080044;GO:0080044;	-	UDP-glycosyltransferase 76B1[Source:UniProtKB/Swiss-Prot;Acc:Q9C768]	820307	Q9C768
AT2G33020	5.61123	0.164614	AtRLP24	GO:0005515;GO:0005886;GO:0005886;GO:0016020;GO:0016021;GO:0016021;	-	Receptor like protein 24 [Source:UniProtKB/Swiss-Prot;Acc:O49329]	817864	O49329
ATMG01350	5.5857	0.0560997	ORF145C	GO:0003674;GO:0005739;GO:0008150;GO:0016020;GO:0016021;GO:0016021;GO:0031966;GO:0031966;	-	Uncharacterized mitochondrial protein AtMg01350[Source:UniProtKB/Swiss-Prot;Acc:P92564]	-	-
AT2G07621	5.5857	0.169245	-	-	-	-	28717809	A0A1P8AZ85
AT5G11970	5.5857	0.228329	-	GO:0005886;GO:0005886;GO:0008150;	-	ABC family ABC transporter, putative (DUF3511)[Source:UniProtKB/TrEMBL;Acc:Q9LYH6]	831070	Q9LYH6;A0A178UDQ1
AT1G10385	5.5857	0.546396	EXO84A	GO:0000145;GO:0000145;GO:0000145;GO:0001927;GO:0001927;GO:0006887;GO:0006887;GO:0006887;GO:0030247;GO:0051601;GO:0051601;	K19986	Exocyst complex component EXO84A[Source:UniProtKB/Swiss-Prot;Acc:F4I4B6]	837578	F4I4B6
AT1G68850	5.5857	0.546396	PER11	GO:0004601;GO:0004601;GO:0004601;GO:0005576;GO:0005576;GO:0006979;GO:0006979;GO:0006979;GO:0016491;GO:0020037;GO:0020037;GO:0020037;GO:0042744;GO:0042744;GO:0042744;GO:0046872;GO:0046872;GO:0048511;GO:0048511;GO:0055114;GO:0055114;GO:0055114;GO:0098869;	K00430	Peroxidase 11 [Source:UniProtKB/Swiss-Prot;Acc:Q96519]	843218	Q96519
AT1G70380	5.5857	0.546396	-	GO:0005515;GO:0008150;	-	Putative F-box protein At1g70380[Source:UniProtKB/Swiss-Prot;Acc:O64598]	843374	O64598
AT5G49170	5.5857	0.546396	-	GO:0008150;	-	Uncharacterized protein At5g49170[Source:UniProtKB/TrEMBL;Acc:Q0WQJ1]	834976	Q0WQJ1;A0A178UQT2
AT2G07806	5.57743	0.0276301	-	GO:0003674;GO:0008150;	-	unknown protein; FUNCTIONS IN: molecular_functionunknown; INVOLVED IN: biological_process unknown; LOCATEDIN: cellular_component unknown; Has 1 Blast hits to 1proteins in 1 species: Archae - 0; Bacteria - 0; Metazoa -0; Fungi - 0; Plants - 1; Vi /.../- 0; Other Eukaryotes -0 (source: NCBI BLink). [Source:TAIR;Acc:AT2G07806]	7922444	F4INF0
AT1G05680	5.55642	0.0241293	UGT74E2	GO:0008152;GO:0008194;GO:0008194;GO:0010016;GO:0010016;GO:0016740;GO:0016757;GO:0016758;GO:0016758;GO:0035251;GO:0035251;GO:0042631;GO:0042631;GO:0043231;GO:0043231;GO:0052638;GO:0052638;GO:0070301;GO:0070301;GO:0071215;GO:0071215;GO:0071475;GO:0071475;GO:0080024;GO:0080024;GO:0080043;GO:0080043;GO:0080044;GO:0080044;GO:0080167;GO:0080167;	-	Glycosyltransferase (Fragment)[Source:UniProtKB/TrEMBL;Acc:A0A0K1SBE8]	837075	Q9SYK9;A0A0K1SBE8
AT1G11260	5.54337	0.0121111	STP1	GO:0005215;GO:0005215;GO:0005351;GO:0005351;GO:0005355;GO:0005355;GO:0005634;GO:0005634;GO:0005773;GO:0005773;GO:0005886;GO:0005886;GO:0005886;GO:0005887;GO:0005887;GO:0008643;GO:0008645;GO:0008645;GO:0009506;GO:0009506;GO:0015145;GO:0015145;GO:0015293;GO:0015749;GO:0015749;GO:0015992;GO:0016020;GO:0016020;GO:0016020;GO:0016021;GO:0016021;GO:0016021;GO:0022857;GO:0022857;GO:0035428;GO:0046323;GO:…	-	STP1 [Source:UniProtKB/TrEMBL;Acc:A0A178WJ63]"	837667	P23586;A0A178WJ63
AT2G07715	5.53808	0.0174908	-	GO:0003723;GO:0003735;GO:0003735;GO:0003735;GO:0005622;GO:0005622;GO:0005762;GO:0005762;GO:0005840;GO:0005840;GO:0006412;GO:0006412;GO:0032543;GO:0032543;	-	Nucleic acid-binding, OB-fold-like protein[Source:UniProtKB/TrEMBL;Acc:F4IMC7]	815389	F4IMC7
AT5G26340	5.53114	0.0132739	STP13	GO:0005215;GO:0005215;GO:0005351;GO:0005351;GO:0005355;GO:0005355;GO:0005358;GO:0005358;GO:0005886;GO:0005886;GO:0005886;GO:0005887;GO:0005887;GO:0008643;GO:0008645;GO:0008645;GO:0008645;GO:0009414;GO:0009414;GO:0009506;GO:0009506;GO:0009651;GO:0009651;GO:0009679;GO:0009679;GO:0009737;GO:0009737;GO:0015145;GO:0015145;GO:0015293;GO:0015749;GO:0015749;GO:0016020;GO:0016020;GO:0016020;GO:0016021;GO:…	-	STP13 [Source:UniProtKB/TrEMBL;Acc:A0A178UHA7]"	832703	Q94AZ2;A0A178UHA7
AT5G20250	5.48383	0.0133021	DIN10	GO:0003824;GO:0003824;GO:0005975;GO:0010325;GO:0010325;GO:0016740;GO:0016757;GO:0047274;GO:0047274;GO:0003824;GO:0003824;GO:0005975;GO:0010325;GO:0010325;GO:0016740;GO:0016757;GO:0047274;GO:0047274;GO:0003824;GO:0003824;GO:0005975;GO:0010325;GO:0010325;GO:0016740;GO:0016757;GO:0047274;GO:0047274;GO:0003729;GO:0003729;GO:0003824;GO:0003824;GO:0006979;GO:0006979;GO:0009409;GO:0009409;GO:0009506;GO:…	K06617	Raffinose synthase family protein[Source:UniProtKB/TrEMBL;Acc:F4K470]	832147	Q8RX87
AT1G42560	5.47878	0.36106	MLO9	GO:0005516;GO:0005516;GO:0005886;GO:0006952;GO:0006952;GO:0006952;GO:0006952;GO:0009607;GO:0009607;GO:0016020;GO:0016021;GO:0016021;GO:0016021;GO:0006952;GO:0006952;GO:0016020;GO:0016021;GO:0016021;GO:0016021;	K08472	MLO-like protein 9 [Source:UniProtKB/Swiss-Prot;Acc:Q94KB4]	840861	Q94KB4
AT4G11170	5.47878	0.36106	-	GO:0005515;GO:0005739;GO:0005739;GO:0006952;GO:0006952;GO:0007165;GO:0007165;GO:0010193;GO:0010193;GO:0043531;GO:0043531;	-	Putative disease resistance protein At4g11170[Source:UniProtKB/Swiss-Prot;Acc:O82500]	826718	O82500
AT1G47400	5.47878	0.574079	-	GO:0005575;GO:0008150;GO:1990641;	-	unknown protein; BEST Arabidopsis thaliana proteinmatch is: unknown protein (TAIR:AT1G47395.1); Has 11 Blasthits to 11 proteins in 2 species: Archae - 0; Bacteria -0; Metazoa - 0; Fungi - 0; Plants - 11; Viruses - 0; OtherEukaryotes - 0 (source: /.../BLink).[Source:TAIR;Acc:AT1G47400]	841144	Q3ECW0;A0A178W0F5
AT3G62850	5.47878	0.574079	-	GO:0003676;GO:0003676;GO:0005777;GO:0005777;GO:0010468;GO:0010468;	-	Zinc finger protein-like protein[Source:UniProtKB/TrEMBL;Acc:Q9LZI1]	825460	Q9LZI1
AT4G30380	5.47878	0.574079	-	GO:0016020;GO:0016021;GO:0005576;GO:0005618;GO:0071456;	-	Barwin-related endoglucanase[Source:TAIR;Acc:AT4G30380]	829161	A0A2H1ZEP4
AT5G19110	5.47878	0.574079	-	GO:0004190;GO:0004190;GO:0004190;GO:0006508;GO:0006508;GO:0006508;GO:0006508;GO:0008233;GO:0030163;GO:0030163;GO:0004190;GO:0004190;GO:0004190;GO:0006508;GO:0006508;GO:0006508;GO:0006508;GO:0008233;GO:0030163;	-	Eukaryotic aspartyl protease family protein[Source:TAIR;Acc:AT5G19110]	832031	A0A1P8BDM1
AT2G43820	5.42951	0.0142246	UGT74F2	GO:0005829;GO:0005829;GO:0008152;GO:0008194;GO:0008194;GO:0009696;GO:0009696;GO:0010030;GO:0010030;GO:0016740;GO:0016757;GO:0016758;GO:0016758;GO:0018874;GO:0018874;GO:0035251;GO:0035251;GO:0043231;GO:0043231;GO:0046482;GO:0046482;GO:0052639;GO:0052639;GO:0052640;GO:0052640;GO:0052641;GO:0052641;GO:0080002;GO:0080002;GO:0080043;GO:0080043;GO:0080044;GO:0080044;GO:0090704;GO:0090704;	K13691	UDP-glycosyltransferase 74F2[Source:UniProtKB/Swiss-Prot;Acc:O22822]	818986	O22822;W8Q3A1;A0A384KK07
AT5G50760	5.4222	0.200813	-	GO:0003674;GO:0009733;GO:0009733;	K14488	At5g50760 [Source:UniProtKB/TrEMBL;Acc:Q9LUE5]"	835148	Q9LUE5;A0A178UEA1
AT3G26830	5.40283	0.0875265	CYP71B15	GO:0004497;GO:0004497;GO:0004497;GO:0005506;GO:0005506;GO:0005783;GO:0005783;GO:0006952;GO:0006952;GO:0006952;GO:0009414;GO:0009414;GO:0009617;GO:0009617;GO:0009625;GO:0009625;GO:0009700;GO:0009700;GO:0009737;GO:0009737;GO:0010112;GO:0010112;GO:0010120;GO:0010120;GO:0010298;GO:0010298;GO:0016020;GO:0016020;GO:0016020;GO:0016021;GO:0016021;GO:0016491;GO:0016705;GO:0016705;GO:0016709;GO:0016709;GO:…	K20559	Bifunctional dihydrocamalexate synthase/camalexinsynthase [Source:UniProtKB/Swiss-Prot;Acc:Q9LW27]	822298	Q9LW27
AT3G04000	5.39532	0.0229106	ChlADR2	GO:0005515;GO:0008106;GO:0008106;GO:0009507;GO:0009507;GO:0009507;GO:0009536;GO:0016491;GO:0055114;GO:0055114;GO:0055114;	K00059	NADPH-dependent aldehyde reductase 2, chloroplastic[Source:UniProtKB/Swiss-Prot;Acc:Q9SQR2]	819555	Q9SQR2
ATMG01410	5.38978	0.0889668	ORF204	GO:0003674;GO:0005739;GO:0005739;GO:0008150;	-	Uncharacterized mitochondrial protein AtMg01410[Source:UniProtKB/Swiss-Prot;Acc:P92567]	-	-
AT3G05640	5.36331	0.0687468	-	GO:0003824;GO:0003824;GO:0004721;GO:0004722;GO:0004722;GO:0004722;GO:0004724;GO:0005515;GO:0005886;GO:0005886;GO:0006470;GO:0006470;GO:0006470;GO:0009414;GO:0009414;GO:0016787;GO:0045926;GO:0045926;GO:0046872;GO:0046872;GO:1904526;GO:1904526;GO:0003824;GO:0003824;GO:0004721;GO:0004722;GO:0004722;GO:0004722;GO:0004724;GO:0005515;GO:0005886;GO:0005886;GO:0006470;GO:0006470;GO:0006470;GO:0009414;GO:…	-	Probable protein phosphatase 2C 34[Source:UniProtKB/Swiss-Prot;Acc:Q9M9W9]	819731	Q9M9W9
AT3G23450	5.36331	0.391789	-	GO:0003729;GO:0003729;GO:0008150;GO:0016021;GO:0016021;GO:0016021;GO:0016021;GO:0016021;GO:0016021;GO:0016021;GO:0016021;	-	Transmembrane protein[Source:UniProtKB/TrEMBL;Acc:Q9LW52]	3768908	A0A1I9LMI7
AT2G40925	5.36331	0.603238	-	GO:0005515;GO:0008150;GO:0009507;GO:0009507;	-	F-box protein At2g40925 [Source:UniProtKB/Swiss-Prot;Acc:Q3E7D1]	818690	Q3E7D1
AT4G13700	5.36331	0.603238	ATPAP23	GO:0003993;GO:0003993;GO:0003993;GO:0005576;GO:0016311;GO:0016787;GO:0016787;GO:0016787;GO:0046872;GO:0046872;GO:0046872;GO:0003993;GO:0003993;GO:0003993;GO:0016311;GO:0016787;GO:0016787;GO:0016787;GO:0046872;GO:0046872;	K22390	purple acid phosphatase 23[Source:TAIR;Acc:AT4G13700]	827004	Q6TPH1
AT4G36110	5.36331	0.603238	-	GO:0003674;GO:0009733;GO:0009733;	K14488	SAUR9 [Source:UniProtKB/TrEMBL;Acc:A0A178V0P2]"	829768	O65648;A0A178V0P2
ATMG01300	5.36331	0.603238	ORF136A	GO:0003674;GO:0005739;GO:0005739;GO:0008150;	-	At2g07692 [Source:UniProtKB/TrEMBL;Acc:A6QRC6]"	-	-
AT5G12940	5.35325	0.0696377	-	GO:0005515;	-	Leucine-rich repeat (LRR) family protein[Source:UniProtKB/TrEMBL;Acc:Q9LXU5]	831134	Q9LXU5
AT4G27510	5.32266	0.289486	-	GO:0008150;	-	2-isopropylmalate synthase[Source:UniProtKB/TrEMBL;Acc:Q5XV71]	828860	B3H6U5
AT1G52040	5.32094	0.0220386	MBP1	GO:0005634;GO:0005634;GO:0005773;GO:0005773;GO:0006952;GO:0006952;GO:0030246;GO:0030246;GO:0030246;	-	Myrosinase-binding protein 1[Source:UniProtKB/Swiss-Prot;Acc:Q9SAV0]	841633	Q9SAV0
AT4G02330	5.3175	0.109858	PME41	GO:0004857;GO:0004857;GO:0005576;GO:0005576;GO:0005618;GO:0005618;GO:0005618;GO:0009409;GO:0009409;GO:0009620;GO:0009620;GO:0009741;GO:0009741;GO:0016787;GO:0030599;GO:0030599;GO:0030599;GO:0030599;GO:0030599;GO:0042545;GO:0042545;GO:0042545;GO:0043086;GO:0045330;GO:0045330;GO:0045490;GO:0045490;GO:0046910;GO:0046910;GO:0071555;GO:0071944;	K01051	Probable pectinesterase/pectinesterase inhibitor 41[Source:UniProtKB/Swiss-Prot;Acc:Q8RXK7]	828064	Q8RXK7
ATMG00690	5.30681	0.0195544	ORF240A	GO:0005739;GO:0005739;GO:0016020;GO:0016021;GO:0031966;	-	hypothetical protein [Source:TAIR;Acc:ATMG00690]"	-	-
AT2G16586	5.3019	0.226071	-	GO:0016020;GO:0016021;GO:0016021;	-	Transmembrane protein[Source:UniProtKB/TrEMBL;Acc:Q8GXM1]	3768004	Q8GXM1
AT1G29680	5.3019	0.408301	OBAP2C	GO:0005515;GO:0008150;	-	Oil body-associated protein 2C[Source:UniProtKB/Swiss-Prot;Acc:Q9C7N3]	839845	Q9C7N3;A0A178WMK9
AT2G39800	5.28341	0.0160592	P5CSA	GO:0000166;GO:0003824;GO:0003824;GO:0003824;GO:0004349;GO:0004349;GO:0004349;GO:0004350;GO:0004350;GO:0004350;GO:0004350;GO:0005524;GO:0005524;GO:0005737;GO:0005737;GO:0005737;GO:0005737;GO:0006561;GO:0006561;GO:0006561;GO:0006561;GO:0006979;GO:0006979;GO:0008152;GO:0008152;GO:0008652;GO:0009414;GO:0009414;GO:0009507;GO:0009507;GO:0009555;GO:0009555;GO:0009651;GO:0009651;GO:0016020;GO:0016020;GO:…	K12657	Delta-1-pyrroline-5-carboxylate synthase A[Source:UniProtKB/Swiss-Prot;Acc:P54887]	818566	P54887;A0A178VY37
AT1G06660	5.2702	0.233	JASON	GO:0006355;GO:0006355;GO:0007142;GO:0007142;GO:0007142;GO:0009556;GO:0009556;GO:0051321;	-	Protein JASON [Source:UniProtKB/Swiss-Prot;Acc:F4IDQ5]	837176	F4IDQ5
AT2G47550	5.25408	0.118448	PME20	GO:0004857;GO:0004857;GO:0005576;GO:0005576;GO:0005618;GO:0005618;GO:0005618;GO:0016787;GO:0030599;GO:0030599;GO:0030599;GO:0030599;GO:0042545;GO:0042545;GO:0042545;GO:0043086;GO:0045330;GO:0045330;GO:0045490;GO:0045490;GO:0046910;GO:0046910;GO:0071555;GO:0071944;	K01051	Probable pectinesterase/pectinesterase inhibitor 20[Source:UniProtKB/Swiss-Prot;Acc:O22256]	819368	O22256;A0A178VWW1
ATMG01080	5.24711	0.068812	ATP9	GO:0000276;GO:0000276;GO:0004129;GO:0005739;GO:0005739;GO:0005739;GO:0005753;GO:0005753;GO:0006811;GO:0008289;GO:0008289;GO:0015002;GO:0015078;GO:0015078;GO:0015986;GO:0015986;GO:0015986;GO:0015991;GO:0015991;GO:0015992;GO:0016020;GO:0016020;GO:0016021;GO:0016021;GO:0019646;GO:0022904;GO:0031966;GO:0033177;GO:0033177;GO:0045263;GO:0045263;GO:0045263;GO:0046933;GO:0046933;	-	ATP synthase subunit 9, mitochondrial[Source:UniProtKB/TrEMBL;Acc:Q304C3]	-	-
AT2G07795	5.23777	0.425629	-	GO:0003674;GO:0008150;GO:0016020;GO:0016021;GO:0016021;	-	Transmembrane protein[Source:UniProtKB/TrEMBL;Acc:Q2V491]	3768238	Q2V491
AT1G04180	5.20461	0.247675	YUC9	GO:0004497;GO:0004499;GO:0004499;GO:0009851;GO:0009851;GO:0016491;GO:0016491;GO:0016491;GO:0050660;GO:0050660;GO:0050661;GO:0050661;GO:0055114;GO:0055114;GO:0055114;GO:0103075;GO:0103075;	K11816	Flavin-containing monooxygenase[Source:UniProtKB/TrEMBL;Acc:A0A178WB22]	837024	O64489;A0A178WB22
AT1G30720	5.19338	0.0851461	-	GO:0000166;GO:0003824;GO:0005576;GO:0005576;GO:0005618;GO:0005618;GO:0016491;GO:0016491;GO:0016491;GO:0016614;GO:0050660;GO:0050660;GO:0055114;GO:0055114;GO:0055114;GO:0071949;GO:0071949;	-	Berberine bridge enzyme-like 10[Source:UniProtKB/Swiss-Prot;Acc:Q9SA87]	839952	Q9SA87
AT1G02205	5.17066	0.0875628	CER1	GO:0000170;GO:0000170;GO:0005506;GO:0005506;GO:0005783;GO:0005789;GO:0005789;GO:0005789;GO:0006629;GO:0008610;GO:0008610;GO:0009414;GO:0009414;GO:0009924;GO:0010025;GO:0010025;GO:0016020;GO:0016021;GO:0016021;GO:0016491;GO:0016491;GO:0016491;GO:0016829;GO:0030148;GO:0030148;GO:0042742;GO:0042742;GO:0043447;GO:0043447;GO:0050832;GO:0050832;GO:0055114;GO:0055114;GO:1990465;GO:0005506;GO:0005506;GO:…	K15404	Fatty acid hydroxylase superfamily[Source:TAIR;Acc:AT1G02205]	837602	F4HVY0;A0A178WGN0
AT1G19610	5.17066	0.443813	PDF1.4	GO:0003674;GO:0005576;GO:0005576;GO:0006952;GO:0006952;GO:0006952;GO:0006952;GO:0016020;GO:0016021;GO:0031640;GO:0031640;GO:0050832;GO:0050832;	-	Defensin-like protein 19 [Source:UniProtKB/Swiss-Prot;Acc:P82787]	838548	P82787;A0A178WI88
AT1G20500	5.17066	0.443813	4CLL4	GO:0000166;GO:0003824;GO:0003824;GO:0005524;GO:0005524;GO:0005777;GO:0005777;GO:0008152;GO:0016020;GO:0016021;GO:0016874;GO:0016874;	K10526	4-coumarate--CoA ligase-like 4[Source:UniProtKB/Swiss-Prot;Acc:P0C5B6]	838638	P0C5B6
AT5G66020	5.17066	0.443813	SAC6	GO:0005783;GO:0005783;GO:0005783;GO:0005789;GO:0005789;GO:0009651;GO:0009651;GO:0016020;GO:0016021;GO:0016021;GO:0016311;GO:0016787;GO:0042578;GO:0042578;GO:0043812;GO:0043812;GO:0046856;GO:0046856;GO:0052866;GO:0052866;	K21797	Phosphoinositide phosphatase SAC6[Source:UniProtKB/Swiss-Prot;Acc:Q7X911]	836732	Q7X911
AT1G07410	5.1644	0.0518669	RABA2B	GO:0000166;GO:0003924;GO:0003924;GO:0003924;GO:0005525;GO:0005525;GO:0005525;GO:0005768;GO:0005768;GO:0005768;GO:0005794;GO:0005794;GO:0005886;GO:0005886;GO:0006886;GO:0006886;GO:0009504;GO:0009504;GO:0010008;GO:0010008;GO:0015031;GO:0016020;GO:0032482;GO:0032482;GO:0042546;GO:0042546;	-	RABA2b [Source:UniProtKB/TrEMBL;Acc:A0A178WHD5]"	837253	Q9LNW1;A0A178WHD5
ATCG00590	5.1644	0.0959519	ORF31	GO:0009055;GO:0009055;GO:0009507;GO:0009512;GO:0009512;GO:0009535;GO:0009535;GO:0009536;GO:0009579;GO:0015979;GO:0015979;GO:0016020;GO:0016021;GO:0016021;GO:0022900;GO:0045158;GO:0045158;GO:0055114;	-	Cytochrome b6-f complex subunit 6[Source:UniProtKB/TrEMBL;Acc:A0A1B1W4V9]	-	-
AT5G59320	5.14758	0.333504	LTP3	GO:0005618;GO:0005618;GO:0006869;GO:0006869;GO:0006869;GO:0008289;GO:0008289;GO:0008289;GO:0009414;GO:0009414;GO:0009737;GO:0009737;GO:0016020;GO:0048046;GO:0048046;	-	Non-specific lipid-transfer protein 3[Source:UniProtKB/Swiss-Prot;Acc:Q9LLR7]	836051	Q9LLR7;A0A178UNU9
AT2G29350	5.1428	0.0235342	SAG13	GO:0002213;GO:0002213;GO:0004022;GO:0004022;GO:0007568;GO:0007568;GO:0016020;GO:0016021;GO:0016491;GO:0016491;GO:0016491;GO:0055114;GO:0055114;GO:0016491;GO:0016491;	-	SAG13 [Source:UniProtKB/TrEMBL;Acc:A0A178VTS8]"	817484	Q9ZW18;A0A178VTS8
AT4G30650	5.13589	0.26352	-	GO:0016020;GO:0016021;GO:0016021;GO:0016021;GO:0050832;GO:0050832;	-	UPF0057 membrane protein At4g30650[Source:UniProtKB/Swiss-Prot;Acc:Q9M095]	829188	Q9M095;C0SVK6;A0A384L1Z5
AT2G07655	5.13198	0.121386	-	-	-	-	28717831	A0A1P8B2W4
AT3G15740	5.12884	0.216135	-	GO:0005737;GO:0009555;GO:0009555;GO:0016567;GO:0061630;	-	RING/U-box superfamily protein[Source:UniProtKB/TrEMBL;Acc:Q9LW05]	820817	Q9LW05
AT4G23600	5.12065	0.0189474	CORI3	GO:0003824;GO:0003824;GO:0004121;GO:0004121;GO:0005773;GO:0005773;GO:0006520;GO:0006520;GO:0006520;GO:0008483;GO:0008483;GO:0008483;GO:0009058;GO:0009058;GO:0009611;GO:0009611;GO:0009737;GO:0009737;GO:0009753;GO:0009753;GO:0010188;GO:0010188;GO:0016829;GO:0030170;GO:0030170;GO:0042538;GO:0042538;GO:0048046;GO:0048046;GO:0003824;GO:0003824;GO:0006520;GO:0006520;GO:0008483;GO:0008483;GO:0009058;GO:…	K21623	Cystine lyase CORI3 [Source:UniProtKB/Swiss-Prot;Acc:Q9SUR6]	828460	Q9SUR6
AT5G56870	5.10962	0.0241548	BGAL4	GO:0004553;GO:0004553;GO:0004565;GO:0004565;GO:0004565;GO:0004565;GO:0005576;GO:0005618;GO:0005618;GO:0005773;GO:0005773;GO:0005975;GO:0005975;GO:0008152;GO:0016787;GO:0016798;GO:0048046;GO:0048046;	-	Beta-galactosidase 4 [Source:UniProtKB/Swiss-Prot;Acc:Q9SCV8]	835789	Q9SCV8
ATMG01370	5.10027	0.0239422	ORF111D	GO:0003674;GO:0005739;GO:0008150;GO:0016020;GO:0016021;GO:0016021;GO:0031966;GO:0031966;	-	Uncharacterized mitochondrial protein AtMg01370[Source:UniProtKB/Swiss-Prot;Acc:P92565]	-	-
AT2G39350	5.10027	0.103646	ABCG1	GO:0000166;GO:0005524;GO:0005524;GO:0005524;GO:0005886;GO:0005886;GO:0005886;GO:0009624;GO:0009624;GO:0010208;GO:0010208;GO:0016020;GO:0016020;GO:0016020;GO:0016021;GO:0016021;GO:0016021;GO:0016887;GO:0016887;GO:0042626;GO:0042626;GO:0055085;GO:0055085;GO:0055085;	-	ABC transporter G family member 1[Source:UniProtKB/Swiss-Prot;Acc:O80946]	818520	O80946
AT5G25190	5.10027	0.345747	ERF003	GO:0003677;GO:0003677;GO:0003677;GO:0003700;GO:0003700;GO:0003700;GO:0005634;GO:0005634;GO:0006351;GO:0006351;GO:0006355;GO:0006355;GO:0006355;GO:0009873;GO:0009873;GO:0009873;	-	Ethylene-responsive transcription factor ERF003[Source:UniProtKB/Swiss-Prot;Acc:Q94AW5]	832590	Q94AW5;A0A178UBV4
AT1G02650	5.10027	0.462893	-	GO:0005515;GO:0005515;	-	T14P4.7 protein[Source:UniProtKB/TrEMBL;Acc:Q9FWY3]	837951	A0A1P8ARE6
AT3G04290	5.10027	0.462893	LTL1	GO:0005515;GO:0005576;GO:0005576;GO:0006629;GO:0009751;GO:0009751;GO:0010226;GO:0010226;GO:0016042;GO:0016042;GO:0016787;GO:0016788;GO:0016788;GO:0042538;GO:0042538;	-	LTL1 [Source:UniProtKB/TrEMBL;Acc:A0A178VLC7]"	819584	Q9M8Y5;A0A178VLC7
AT1G09176	5.10027	0.666116	-	GO:0003674;GO:0008150;GO:0016020;GO:0016021;GO:0016021;	-	T12M4.13 protein[Source:UniProtKB/TrEMBL;Acc:O80490]	6240938	O80490
AT1G13540	5.10027	0.666116	-	GO:0003674;GO:0008150;	-	At1g13540 [Source:UniProtKB/TrEMBL;Acc:Q6NM24]"	837914	Q6NM24;A0A178W3B7
AT1G55440	5.10027	0.666116	-	GO:0046872;	-	Cysteine/Histidine-rich C1 domain family protein[Source:UniProtKB/TrEMBL;Acc:Q1PFK2]	-	-
AT2G38600	5.10027	0.666116	-	GO:0003993;GO:0003993;GO:0016311;GO:0003993;GO:0003993;GO:0016311;	-	HAD superfamily, subfamily IIIB acid phosphatase[Source:UniProtKB/TrEMBL;Acc:Q9ZVI2]	818442	Q9ZVI2
AT3G57370	5.10027	0.666116	-	GO:0000979;GO:0001139;GO:0001174;GO:0005634;GO:0005634;GO:0006352;GO:0006355;GO:0006355;GO:0008134;GO:0009555;GO:0017025;GO:0017025;GO:0017025;GO:0051123;GO:0055046;GO:0070897;GO:0070897;GO:0097550;	K03124	Cyclin family protein[Source:UniProtKB/TrEMBL;Acc:Q1PEE4]	824904	Q1PEE4
AT5G57240	5.10027	0.666116	ORP4C	GO:0005829;GO:0005829;GO:0006869;GO:0008289;GO:0008289;GO:0008289;GO:0015248;GO:0015248;GO:0015918;GO:0016020;GO:0016020;GO:0032934;GO:0032934;GO:0043231;GO:0043231;GO:0005829;GO:0005829;GO:0006869;GO:0008289;GO:0008289;GO:0008289;GO:0015248;GO:0015248;GO:0015918;GO:0016020;GO:0016020;GO:0032934;GO:0032934;GO:0043231;GO:0043231;GO:0005829;GO:0005829;GO:0006869;GO:0008289;GO:0008289;GO:0008289;GO:…	K22285	ORP4C [Source:UniProtKB/TrEMBL;Acc:A0A384LHK8]"	835830	Q9LVD4
AT3G03480	5.08415	0.0492516	CHAT	GO:0010327;GO:0010327;GO:0010597;GO:0010597;GO:0016740;GO:0016746;GO:0016747;GO:0016747;GO:0102165;GO:0102165;	K18858	(Z)-3-hexen-1-ol acetyltransferase[Source:UniProtKB/Swiss-Prot;Acc:Q9SRQ2]	821249	Q9SRQ2
AT2G07671	5.07951	0.164675	-	GO:0000166;GO:0000276;GO:0000276;GO:0004129;GO:0005524;GO:0005739;GO:0005739;GO:0005739;GO:0005753;GO:0005753;GO:0006811;GO:0008289;GO:0008289;GO:0015002;GO:0015078;GO:0015078;GO:0015986;GO:0015986;GO:0015986;GO:0015991;GO:0015991;GO:0015992;GO:0016020;GO:0016020;GO:0016021;GO:0016021;GO:0019646;GO:0022904;GO:0031966;GO:0033177;GO:0033177;GO:0045263;GO:0045263;GO:0045263;GO:0045263;GO:0046933;GO:…	K02128	ATP synthase subunit 9, mitochondrial[Source:UniProtKB/TrEMBL;Acc:Q304C3]	815343	P60112;Q304C3
AT3G12500	5.07602	0.0411962	CHI-B	GO:0000272;GO:0000272;GO:0004568;GO:0004568;GO:0004568;GO:0004568;GO:0005773;GO:0005773;GO:0005773;GO:0005774;GO:0005774;GO:0005829;GO:0005829;GO:0005975;GO:0005975;GO:0005975;GO:0006032;GO:0006032;GO:0006032;GO:0006952;GO:0008061;GO:0008061;GO:0008061;GO:0008152;GO:0009626;GO:0009626;GO:0016787;GO:0016798;GO:0016998;GO:0016998;GO:0030247;GO:0031640;GO:0031640;GO:0046686;GO:0046686;GO:0050832;GO:…	K20547	Basic endochitinase B [Source:UniProtKB/Swiss-Prot;Acc:P19171]	820429	P19171
AT1G15040	5.05845	0.168418	GAT1_2.1	GO:0005575;GO:0006541;GO:0006541;GO:0016740;GO:0016740;GO:0016787;GO:0016787;GO:2000032;GO:2000032;GO:0016787;	-	Putative glutamine amidotransferase GAT1_2.1[Source:UniProtKB/Swiss-Prot;Acc:Q8H0Z4]	838069	Q8H0Z4
AT2G01880	4.9878	0.299161	PAP7	GO:0003993;GO:0003993;GO:0003993;GO:0003993;GO:0003993;GO:0005576;GO:0005576;GO:0008198;GO:0008198;GO:0008199;GO:0008199;GO:0016311;GO:0016787;GO:0016787;GO:0016787;GO:0046872;	K14379	Purple acid phosphatase 7 [Source:UniProtKB/Swiss-Prot;Acc:Q8S341]	814719	Q8S341
AT2G24850	4.97369	0.0597055	TAT3	GO:0003824;GO:0003824;GO:0004838;GO:0004838;GO:0006520;GO:0006520;GO:0008483;GO:0008483;GO:0008483;GO:0009058;GO:0009058;GO:0009611;GO:0009611;GO:0009753;GO:0009753;GO:0016740;GO:0030170;GO:0030170;	K00815	Probable aminotransferase TAT3[Source:UniProtKB/Swiss-Prot;Acc:Q9SK47]	817022	Q9SK47;A0A178VYB4
AT3G16240	4.95163	0.0279299	TIP2-1	GO:0000326;GO:0000326;GO:0005618;GO:0005618;GO:0005773;GO:0005773;GO:0005773;GO:0005774;GO:0005774;GO:0005774;GO:0005794;GO:0005794;GO:0005886;GO:0005886;GO:0005887;GO:0006833;GO:0006833;GO:0009505;GO:0009505;GO:0009506;GO:0009506;GO:0009507;GO:0009507;GO:0009705;GO:0009705;GO:0009941;GO:0009941;GO:0015200;GO:0015200;GO:0015250;GO:0015250;GO:0015250;GO:0015267;GO:0015267;GO:0016020;GO:0016020;GO:…	K09873	Aquaporin TIP2-1 [Source:UniProtKB/Swiss-Prot;Acc:Q41951]	820870	Q41951
AT1G25460	4.94827	0.699849	-	GO:0003824;GO:0003824;GO:0005575;GO:0016491;GO:0016616;GO:0050662;GO:0050662;GO:0055114;	-	NAD(P)-binding Rossmann-fold superfamily protein[Source:TAIR;Acc:AT1G25460]	839132	A0A178W577;F4ICH9
AT1G30740	4.94827	0.699849	-	GO:0000166;GO:0003824;GO:0005576;GO:0005618;GO:0005773;GO:0009506;GO:0016491;GO:0016491;GO:0016491;GO:0016614;GO:0050660;GO:0050660;GO:0055114;GO:0055114;GO:0055114;GO:0071949;GO:0071949;GO:0000166;GO:0003824;GO:0005576;GO:0005576;GO:0005618;GO:0005618;GO:0005773;GO:0005773;GO:0009506;GO:0009506;GO:0016491;GO:0016491;GO:0016491;GO:0016614;GO:0050660;GO:0050660;GO:0055114;GO:0055114;GO:0055114;GO:…	-	FAD-binding Berberine family protein[Source:TAIR;Acc:AT1G30740]	839954	Q9SA89
AT1G78390	4.94827	0.699849	NCED9	GO:0009507;GO:0009507;GO:0009507;GO:0009536;GO:0009570;GO:0009570;GO:0009570;GO:0009570;GO:0009688;GO:0009688;GO:0009688;GO:0010162;GO:0010162;GO:0010436;GO:0010436;GO:0016121;GO:0016121;GO:0016491;GO:0016702;GO:0016702;GO:0045549;GO:0045549;GO:0045549;GO:0045549;GO:0046872;GO:0046872;GO:0051213;GO:0055114;GO:0055114;GO:0055114;	K09840	9-cis-epoxycarotenoid dioxygenase NCED9,chloroplastic [Source:UniProtKB/Swiss-Prot;Acc:Q9M9F5]	844175	Q9M9F5
AT1G80890	4.94827	0.699849	-	GO:0008150;GO:0016020;GO:0016021;GO:0016021;	-	At1g80890 [Source:UniProtKB/TrEMBL;Acc:Q9SAH1]"	844429	Q9SAH1;A0A178W666
AT2G07815	4.94827	0.699849	-	GO:0016020;GO:0016021;GO:0016021;	-	BEST Arabidopsis thaliana protein match is:cytochrome C biogenesis 452 (TAIR:ATMG00180.1); Has 30201Blast hits to 17322 proteins in 780 species: Archae - 12;Bacteria - 1396; Metazoa - 17338; Fungi - 3422; Plants -5037; Viruses - 0; Other Eukaryo /.../2996 (source: NCBIBLink). [Source:TAIR;Acc:AT2G07815]	6240292	F4IMD2
AT2G26960	4.94827	0.699849	AtMYB81	GO:0000981;GO:0001135;GO:0003677;GO:0003677;GO:0003677;GO:0003700;GO:0003700;GO:0005634;GO:0005634;GO:0005634;GO:0006355;GO:0006357;GO:0030154;GO:0030154;GO:0043565;GO:0043565;GO:0044212;GO:0044212;	K09422	Myb domain protein 81[Source:UniProtKB/TrEMBL;Acc:Q9SLH1]	817237	Q9SLH1
AT2G27313	4.94827	0.699849	-	-	-	-	28718308	A0A1P8B203
AT2G38646	4.94827	0.699849	-	-	-	unknown protein; Has 30201 Blast hits to 17322proteins in 780 species: Archae - 12; Bacteria - 1396;Metazoa - 17338; Fungi - 3422; Plants - 5037; Viruses - 0;Other Eukaryotes - 2996 (source: NCBI BLink).[Source:TAIR;Acc:AT2G38646]	6240856	B3H4F4
AT3G46680	4.94827	0.699849	UGT76E6	GO:0008152;GO:0008194;GO:0008194;GO:0016740;GO:0016757;GO:0016758;GO:0016758;GO:0043231;GO:0043231;GO:0080043;GO:0080043;GO:0080044;GO:0080044;	-	UDP-glycosyltransferase 76E6[Source:UniProtKB/Swiss-Prot;Acc:Q9SNB0]	823821	Q9SNB0;W8PVB4
AT3G50570	4.94827	0.699849	-	GO:0003674;GO:0008150;GO:0003674;GO:0008150;	-	Hydroxyproline-rich glycoprotein family protein[Source:UniProtKB/TrEMBL;Acc:A0A1I9LTN0]	824221	A0A1I9LTN0
AT5G52300	4.94827	0.699849	LTI65	GO:0003674;GO:0006950;GO:0009409;GO:0009409;GO:0009414;GO:0009414;GO:0009651;GO:0009651;GO:0009737;GO:0009737;GO:0009737;GO:0009738;GO:0009738;GO:0010150;GO:0010150;GO:0006950;GO:0009737;GO:0009737;	-	Low-temperature-induced 65 kDa protein[Source:UniProtKB/Swiss-Prot;Acc:Q04980]	835306	Q04980;A0A178UMP3
AT5G60780	4.94827	0.699849	NRT2.3	GO:0005886;GO:0005886;GO:0009705;GO:0009705;GO:0015112;GO:0015112;GO:0015706;GO:0015706;GO:0016020;GO:0016021;GO:0016021;GO:0016021;GO:0042128;GO:0042128;GO:0055085;GO:0055085;GO:0071249;GO:0071249;	K02575	High affinity nitrate transporter 2.3[Source:UniProtKB/Swiss-Prot;Acc:Q9FJH7]	836199	Q9FJH7;A0A178UID3
ATMG00660	4.94325	0.0312462	ORF149	GO:0003674;GO:0005739;GO:0005739;GO:0008150;	-	Uncharacterized mitochondrial protein AtMg00660[Source:UniProtKB/Swiss-Prot;Acc:P93318]	-	-
AT1G52790	4.89382	0.400422	-	GO:0016491;GO:0016491;GO:0016491;GO:0046872;GO:0046872;GO:0051213;GO:0051213;GO:0055114;GO:0055114;GO:0055114;	-	2-oxoglutarate (2OG) and Fe(II)-dependent oxygenasesuperfamily protein [Source:UniProtKB/TrEMBL;Acc:Q9C939]	841712	Q9C939;A0A178WDU9
AT4G34250	4.88526	0.114228	KCS16	GO:0003824;GO:0003824;GO:0006633;GO:0006633;GO:0006633;GO:0008152;GO:0009416;GO:0009416;GO:0016020;GO:0016020;GO:0016020;GO:0016021;GO:0016021;GO:0016740;GO:0016746;GO:0016747;GO:0016747;GO:0102336;GO:0102336;GO:0102337;GO:0102337;GO:0102338;GO:0102338;GO:0102756;GO:0102756;	K15397	3-ketoacyl-CoA synthase 16 [Source:UniProtKB/Swiss-Prot;Acc:Q9SYZ0]	829574	Q9SYZ0;A4VCL7
AT1G09350	4.87914	0.082968	GOLS3	GO:0005737;GO:0005737;GO:0005975;GO:0006012;GO:0006012;GO:0006012;GO:0006979;GO:0006979;GO:0009409;GO:0009409;GO:0009409;GO:0016740;GO:0016757;GO:0016757;GO:0016757;GO:0046872;GO:0046872;GO:0047216;GO:0047216;GO:0047216;GO:0006012;GO:0006012;GO:0016740;GO:0016757;GO:0016757;GO:0047216;GO:0047216;	K18819	Hexosyltransferase (Fragment)[Source:UniProtKB/TrEMBL;Acc:W8PVD7]	837457	O80518;W8PVD7
AT1G61810	4.86581	0.525918	BGLU45	GO:0004553;GO:0004553;GO:0005975;GO:0005975;GO:0004553;GO:0004553;GO:0005975;GO:0005975;GO:0008152;GO:0008422;GO:0008422;GO:0008422;GO:0016787;GO:0016798;GO:0047782;GO:0047782;GO:0102483;GO:0102483;GO:1901657;GO:0004553;GO:0004553;GO:0005975;GO:0005975;GO:0008152;GO:0009809;GO:0009809;GO:0016787;GO:0016798;GO:0004553;GO:0004553;GO:0005975;GO:0005975;GO:0004553;GO:0004553;GO:0005975;GO:0005975;	K05350	Beta-glucosidase 45[Source:UniProtKB/TrEMBL;Acc:F4HVG0]	842478	O80689
AT3G50220	4.86581	0.525918	IRX15	GO:0000139;GO:0000139;GO:0005794;GO:0005794;GO:0005794;GO:0005794;GO:0009834;GO:0009834;GO:0009834;GO:0016020;GO:0016021;GO:0016021;GO:0045491;GO:0045491;GO:0045492;GO:0045492;GO:0045492;GO:0045492;	-	Protein IRREGULAR XYLEM 15 [Source:UniProtKB/Swiss-Prot;Acc:Q9SNE5]	824184	Q9SNE5
AT4G31020	4.86581	0.525918	-	GO:0006508;GO:0008236;GO:0016787;GO:0016787;GO:0016787;GO:0016787;	K01076	Alpha/beta-Hydrolases superfamily protein[Source:UniProtKB/TrEMBL;Acc:Q84JV3]	829229	Q84JV3
ATMG01100	4.85363	0.20763	ORF105A	GO:0003674;GO:0005739;GO:0005739;GO:0008150;	-	Uncharacterized mitochondrial protein AtMg01100[Source:UniProtKB/Swiss-Prot;Acc:P92542]	-	-
AT5G67480	4.85135	0.032734	BT4	GO:0003712;GO:0003712;GO:0004402;GO:0004402;GO:0005515;GO:0005515;GO:0005516;GO:0005516;GO:0005634;GO:0005634;GO:0005737;GO:0005737;GO:0005737;GO:0005774;GO:0005774;GO:0006355;GO:0006355;GO:0006355;GO:0008270;GO:0008270;GO:0009611;GO:0009611;GO:0009651;GO:0009651;GO:0009733;GO:0009733;GO:0009739;GO:0009739;GO:0009751;GO:0009751;GO:0009753;GO:0009753;GO:0016567;GO:0016567;GO:0016573;GO:0019005;GO:…	-	BTB and TAZ domain protein 4[Source:TAIR;Acc:AT5G67480]	836884	Q9FJX5
ATMG00590	4.84095	0.0603428	ORF313	GO:0005739;GO:0005886;GO:0005886;GO:0015886;GO:0015886;GO:0016020;GO:0016020;GO:0016020;GO:0016021;GO:0016021;GO:0022904;GO:0022904;GO:0031966;GO:0031966;GO:0055114;	-	Uncharacterized mitochondrial cytochrome b-likeprotein AtMg00590 [Source:UniProtKB/Swiss-Prot;Acc:P93314]	-	-
AT5G48900	4.83724	0.415651	-	GO:0016829;GO:0030570;GO:0030570;GO:0045490;GO:0045490;GO:0046872;GO:0046872;	K01728	Probable pectate lyase 20 [Source:UniProtKB/Swiss-Prot;Acc:Q93WF1]	834948	Q93WF1
AT4G24890	4.81005	0.0500266	PAP24	GO:0003993;GO:0003993;GO:0003993;GO:0003993;GO:0005576;GO:0005576;GO:0005618;GO:0005618;GO:0016311;GO:0016787;GO:0016787;GO:0016787;GO:0046872;GO:0046872;GO:0046872;	K22390	Probable inactive purple acid phosphatase 24[Source:UniProtKB/Swiss-Prot;Acc:Q8H1R2]	828591	Q8H1R2
AT5G40890	4.79307	0.0276908	CLC-A	GO:0005216;GO:0005247;GO:0005247;GO:0005247;GO:0006811;GO:0006821;GO:0006821;GO:0016020;GO:0016020;GO:0016020;GO:0016021;GO:0016021;GO:0034220;GO:0055085;GO:0055085;GO:1902476;GO:0005216;GO:0005244;GO:0005247;GO:0005247;GO:0005247;GO:0005247;GO:0005254;GO:0005515;GO:0005515;GO:0005622;GO:0005622;GO:0006811;GO:0006821;GO:0006821;GO:0006821;GO:0006821;GO:0009671;GO:0009671;GO:0009705;GO:0009705;GO:…	K05016	Chloride channel protein CLC-a[Source:UniProtKB/Swiss-Prot;Acc:P92941]	834090	P92941
AT5G13220	4.78248	0.0387729	JAZ10	GO:0003714;GO:0005515;GO:0005515;GO:0005634;GO:0005634;GO:0005634;GO:0005634;GO:0006351;GO:0006355;GO:0006952;GO:0006952;GO:0009611;GO:0009611;GO:0009611;GO:0009753;GO:0009753;GO:0010112;GO:0010112;GO:0031347;GO:0031347;GO:0042803;GO:0042803;GO:1903507;GO:2000022;GO:2000022;GO:2000022;	K13464	jasmonate-zim-domain protein 10[Source:TAIR;Acc:AT5G13220]	831162	Q93ZM9;A0A178UCD2
AT1G44350	4.78176	0.0313557	ILL6	GO:0008152;GO:0009694;GO:0009694;GO:0009753;GO:0009753;GO:0010112;GO:0010112;GO:0016787;GO:0016787;GO:0016787;GO:0046872;GO:0046872;GO:1990206;GO:1990206;	K21604	IAA-amino acid hydrolase[Source:UniProtKB/TrEMBL;Acc:Q0WNN8]	841026	Q8VYX0;Q0WNN8
AT1G76930	4.77834	0.0612478	ATEXT4	-	-	extensin 4 [Source:TAIR;Acc:AT1G76930]"	844028	Q38913
AT4G27970	4.77834	0.431561	SLAH2	GO:0005623;GO:0005623;GO:0005886;GO:0005886;GO:0005886;GO:0005886;GO:0006811;GO:0006873;GO:0006873;GO:0006873;GO:0008308;GO:0008308;GO:0008308;GO:0015698;GO:0016020;GO:0016021;GO:0016021;GO:0016021;GO:0055085;GO:0055085;GO:0098656;GO:0005623;GO:0005623;GO:0006873;GO:0006873;GO:0008308;GO:0008308;GO:0015698;GO:0016020;GO:0016021;GO:0016021;GO:0016021;GO:0055085;GO:0055085;GO:0098656;GO:0005623;GO:…	-	S-type anion channel SLAH2 [Source:UniProtKB/Swiss-Prot;Acc:Q9ASQ7]	828910	Q9ASQ7;A0A178V1C3
AT3G62320	4.77834	0.548987	-	GO:0003676;GO:0003676;GO:0005634;GO:0005737;GO:0005737;GO:0008150;GO:0008408;GO:0008408;GO:0016740;GO:0016740;GO:0090305;	-	Polynucleotidyl transferase, ribonuclease H-likesuperfamily protein [Source:UniProtKB/TrEMBL;Acc:Q9LZQ8]	825405	Q9LZQ8;A0A384L7E4
AT4G30300	4.77834	0.548987	ABCE3	GO:0000054;GO:0000054;GO:0000166;GO:0005215;GO:0005215;GO:0005506;GO:0005506;GO:0005524;GO:0005524;GO:0005524;GO:0005524;GO:0005622;GO:0005622;GO:0005623;GO:0005852;GO:0006413;GO:0006413;GO:0006415;GO:0006415;GO:0016887;GO:0016887;GO:0043024;GO:0043024;	-	NAP15 [Source:UniProtKB/TrEMBL;Acc:A0A178V187]"	829153	Q9M0D0;A0A178V187
AT2G02890	4.77834	0.735069	-	GO:0005515;GO:0016020;GO:0016021;	-	Putative F-box protein At2g02890[Source:UniProtKB/Swiss-Prot;Acc:O80608]	814820	O80608
AT2G19610	4.77834	0.735069	-	GO:0003676;GO:0003676;GO:0004523;GO:0004523;GO:0004842;GO:0004842;GO:0016567;GO:0016567;GO:0016740;GO:0046872;GO:0046872;GO:0090502;GO:0000151;GO:0000151;GO:0000209;GO:0000209;GO:0003676;GO:0003676;GO:0004523;GO:0004523;GO:0004842;GO:0004842;GO:0005737;GO:0005737;GO:0006511;GO:0006511;GO:0016567;GO:0016567;GO:0016740;GO:0031624;GO:0031624;GO:0032436;GO:0032436;GO:0042787;GO:0046872;GO:0046872;GO:…	-	RBR-type E3 ubiquitin transferase[Source:UniProtKB/TrEMBL;Acc:Q84RJ8]	816480	Q9ZUN2
AT4G02541	4.77834	0.735069	-	GO:0003674;GO:0008150;	-	unknown protein; Has 30201 Blast hits to 17322proteins in 780 species: Archae - 12; Bacteria - 1396;Metazoa - 17338; Fungi - 3422; Plants - 5037; Viruses - 0;Other Eukaryotes - 2996 (source: NCBI BLink).[Source:TAIR;Acc:AT4G02541]	6240935	B3H5W2
AT4G25090	4.77834	0.735069	RBOHG	GO:0004601;GO:0004601;GO:0004601;GO:0005509;GO:0005509;GO:0005773;GO:0005773;GO:0016020;GO:0016020;GO:0016020;GO:0016021;GO:0016021;GO:0016491;GO:0016491;GO:0016491;GO:0022626;GO:0022626;GO:0046872;GO:0050664;GO:0050664;GO:0055114;GO:0055114;GO:0055114;GO:0098869;GO:0004601;GO:0004601;GO:0005509;GO:0005509;GO:0016020;GO:0016020;GO:0016020;GO:0016021;GO:0016021;GO:0016491;GO:0016491;GO:0016491;GO:…	K13447	Putative respiratory burst oxidase homolog proteinG [Source:UniProtKB/Swiss-Prot;Acc:Q9SW17]	828612	Q9SW17
AT4G26740	4.77834	0.735069	PXG1	GO:0004392;GO:0004392;GO:0004497;GO:0004497;GO:0004497;GO:0005509;GO:0005509;GO:0005509;GO:0005783;GO:0005783;GO:0005811;GO:0005811;GO:0006952;GO:0006952;GO:0009793;GO:0009793;GO:0016020;GO:0016021;GO:0016021;GO:0016021;GO:0016491;GO:0031090;GO:0031090;GO:0031408;GO:0031408;GO:0034389;GO:0034389;GO:0043231;GO:0046872;GO:0055114;GO:0071614;GO:0071614;GO:1990137;GO:1990137;	K17991	Peroxygenase 1 [Source:UniProtKB/Swiss-Prot;Acc:O81270]	828781	O81270;A0A178V1E1
AT5G43690	4.77834	0.735069	SOT1	GO:0005737;GO:0005737;GO:0008146;GO:0008146;GO:0016740;	-	Cytosolic sulfotransferase 1[Source:UniProtKB/Swiss-Prot;Acc:Q9FG94]	834389	Q9FG94
ATMG00710	4.75235	0.228833	ORF120	GO:0000943;GO:0003676;GO:0005739;GO:0005739;GO:0008150;GO:0008270;GO:0015074;	-	Uncharacterized mitochondrial protein AtMg00710[Source:UniProtKB/Swiss-Prot;Acc:P92512]	-	-
AT5G28237	4.74358	0.0899384	-	GO:0000162;GO:0000162;GO:0000162;GO:0000162;GO:0004834;GO:0004834;GO:0004834;GO:0004834;GO:0005737;GO:0005737;GO:0006568;GO:0006568;GO:0008652;GO:0009073;GO:0016829;GO:0000162;GO:0000162;GO:0000162;GO:0004834;GO:0004834;GO:0004834;GO:0006568;GO:0006568;GO:0008652;GO:0009073;GO:0016829;	K01696	Tryptophan synthase[Source:UniProtKB/TrEMBL;Acc:F4K727]	2746023	A0A1P8BBQ3
AT2G02100	4.73611	0.135182	PDF2.2	GO:0005576;GO:0005576;GO:0005618;GO:0005618;GO:0005886;GO:0005886;GO:0006952;GO:0006952;GO:0006952;GO:0006952;GO:0009505;GO:0009505;GO:0031640;GO:0031640;GO:0050832;GO:0050832;	-	PDF2.2 [Source:UniProtKB/TrEMBL;Acc:A0A178VVN9]"	814741	Q39182;A0A178VVN9
AT2G40390	4.70434	0.175896	-	GO:0008150;	-	Neuronal PAS domain protein[Source:UniProtKB/TrEMBL;Acc:Q6DR18]	818632	Q6DR18
AT1G78850	4.68985	0.0320524	-	GO:0005539;GO:0005576;GO:0005618;GO:0005618;GO:0005618;GO:0005774;GO:0005774;GO:0005794;GO:0005794;GO:0005829;GO:0005829;GO:0009505;GO:0009505;GO:0030246;GO:0030246;GO:0048046;GO:0048046;GO:1904383;	-	EP1-like glycoprotein 3 [Source:UniProtKB/Swiss-Prot;Acc:Q9ZVA4]	844222	Q9ZVA4;A0A178WJI0
AT1G78860	4.68523	0.376905	-	GO:0005576;GO:0005576;GO:0005618;GO:0005618;GO:0005618;GO:0009505;GO:0009505;GO:0030246;GO:0030246;	-	EP1-like glycoprotein 4 [Source:UniProtKB/Swiss-Prot;Acc:Q9ZVA5]	844223	Q9ZVA5;A0A178WD43
AT4G38400	4.68523	0.573146	EXLA2	GO:0005576;GO:0005576;GO:0005576;GO:0009505;GO:0009505;GO:0009506;GO:0009506;GO:0016020;GO:0016020;GO:0019953;GO:0019953;	-	Expansin-like A2 [Source:UniProtKB/Swiss-Prot;Acc:Q9SVE5]	829997	Q9SVE5;A0A178V2B6
AT4G34710	4.672	0.0299155	ADC2	GO:0003824;GO:0003824;GO:0005515;GO:0005737;GO:0005829;GO:0005829;GO:0006527;GO:0006527;GO:0006596;GO:0006596;GO:0006970;GO:0006970;GO:0006979;GO:0006979;GO:0008295;GO:0008295;GO:0008295;GO:0008792;GO:0008792;GO:0008792;GO:0008792;GO:0008792;GO:0009409;GO:0009409;GO:0009446;GO:0009446;GO:0009446;GO:0009507;GO:0009507;GO:0009536;GO:0009611;GO:0009611;GO:0009651;GO:0009651;GO:0009737;GO:0009737;GO:…	K01583	Arginine decarboxylase 2 [Source:UniProtKB/Swiss-Prot;Acc:O23141]	829623	O23141
AT3G49130	4.67143	0.246578	-	GO:0000381;GO:0000389;GO:0003723;GO:0003723;GO:0003723;GO:0005686;GO:0005686;GO:0006396;GO:0006396;GO:0071004;GO:0071004;GO:0071013;GO:0071013;	-	SWAP (Suppressor-of-White-APricot)/surp RNA-bindingdomain-containing protein[Source:UniProtKB/TrEMBL;Acc:Q9SMU9]	824074	Q9SMU9
AT1G54010	4.66816	0.116233	GLL23	GO:0005773;GO:0005773;GO:0005774;GO:0005774;GO:0005783;GO:0005783;GO:0009506;GO:0009506;GO:0016020;GO:0016020;GO:0016788;GO:0016788;	-	Inactive GDSL esterase/lipase-like protein 23[Source:UniProtKB/Swiss-Prot;Acc:Q8W4H8]	841839	Q8W4H8
AT5G52390	4.66587	0.32433	-	GO:0008150;	-	PAR1 protein [Source:UniProtKB/TrEMBL;Acc:Q9FHC1]"	835315	Q9FHC1
AT1G29200	4.65281	0.465545	OFUT8	GO:0005975;GO:0006004;GO:0006004;GO:0006486;GO:0006486;GO:0016020;GO:0016021;GO:0016021;GO:0016740;GO:0016757;GO:0016757;GO:0016757;GO:0005975;GO:0006004;GO:0006004;GO:0016740;GO:0016757;GO:0016757;	-	O-fucosyltransferase 8 [Source:UniProtKB/Swiss-Prot;Acc:F4HZX7]	839795	F4HZX7
AT2G38340	4.65281	0.465545	DREB2E	GO:0003677;GO:0003677;GO:0003677;GO:0003700;GO:0003700;GO:0003700;GO:0003700;GO:0005634;GO:0005634;GO:0005634;GO:0005634;GO:0005634;GO:0006351;GO:0006355;GO:0006355;GO:0006355;GO:0009414;GO:0009414;GO:0009651;GO:0009651;GO:0009738;GO:0009738;GO:0034605;GO:0034605;GO:0043565;GO:0043565;GO:0043565;GO:0044212;GO:0044212;GO:0044212;GO:0045893;GO:0045893;GO:0045893;GO:0045893;	-	Dehydration-responsive element-binding protein 2E[Source:UniProtKB/Swiss-Prot;Acc:O80917]	818414	O80917
AT3G07960	4.65281	0.465545	PIP5K6	GO:0000166;GO:0005524;GO:0005524;GO:0005524;GO:0016301;GO:0016307;GO:0016307;GO:0016307;GO:0016308;GO:0016308;GO:0016308;GO:0016308;GO:0016310;GO:0016324;GO:0016324;GO:0016740;GO:0046488;GO:0046488;GO:0046488;GO:0046854;GO:0072583;GO:0072583;GO:0090406;GO:0090406;GO:0000166;GO:0005524;GO:0005524;GO:0016301;GO:0016307;GO:0016307;GO:0016307;GO:0016310;GO:0016740;GO:0046488;GO:0046488;GO:0046488;GO:…	K00889	PIP5K6 [Source:UniProtKB/TrEMBL;Acc:A0A384KKN2]"	819987	Q9SFB8;Q0WN55;A0A384KKN2
AT4G15200	4.65281	0.465545	AFH3	GO:0016020;GO:0016021;GO:0016021;GO:0016020;GO:0016021;GO:0016021;GO:0016020;GO:0016021;GO:0016021;	-	formin 3 [Source:TAIR;Acc:AT4G15200]"	827184	O23463;F4JNE0
AT1G03106	4.63632	0.389907	-	GO:0003674;GO:0008150;	-	At1g03105 [Source:UniProtKB/TrEMBL;Acc:Q8L760]"	2745740	Q8L760
AT5G52600	4.63632	0.389907	MYB82	GO:0000981;GO:0001135;GO:0003677;GO:0003677;GO:0003677;GO:0005634;GO:0005634;GO:0005634;GO:0005634;GO:0006351;GO:0006355;GO:0006357;GO:0007275;GO:0007275;GO:0010026;GO:0010026;GO:0030154;GO:0030154;GO:0043565;GO:0043565;GO:0044212;GO:0044212;GO:0045893;GO:0045893;	K09422	Transcription factor MYB82 [Source:UniProtKB/Swiss-Prot;Acc:Q9LTF7]	835337	Q9LTF7
AT2G21210	4.61123	0.233173	-	GO:0009733;GO:0009733;GO:0003674;GO:0009733;GO:0009733;GO:0010200;GO:0010200;	K14488	SAUR-like auxin-responsive protein family[Source:TAIR;Acc:AT2G21210]	816658	A0A1P8AYM3
AT3G13900	4.61123	0.233173	ALA7	GO:0000139;GO:0000139;GO:0000166;GO:0000166;GO:0000166;GO:0000287;GO:0000287;GO:0000287;GO:0004012;GO:0004012;GO:0004012;GO:0004012;GO:0005524;GO:0005524;GO:0005524;GO:0005802;GO:0005802;GO:0005886;GO:0005886;GO:0005886;GO:0009860;GO:0009860;GO:0012505;GO:0015914;GO:0015914;GO:0016020;GO:0016021;GO:0016021;GO:0016021;GO:0016787;GO:0045332;GO:0045332;GO:0045332;GO:0046872;GO:0048194;GO:0048194;GO:…	K01530	Probable phospholipid-transporting ATPase 7[Source:UniProtKB/Swiss-Prot;Acc:Q9LVK9]	820603	Q9LVK9
AT2G35070	4.5857	0.0896296	-	GO:0005739;GO:0005739;GO:0009555;GO:0009555;GO:0016020;GO:0016021;GO:0016021;GO:0048868;GO:0048868;GO:0005739;GO:0005739;GO:0009555;GO:0009555;GO:0016020;GO:0016021;GO:0016021;GO:0048868;GO:0048868;	-	At2g35070/T4C15.26[Source:UniProtKB/TrEMBL;Acc:O82184]	818072	O82184
AT4G18170	4.5857	0.158997	WRKY28	GO:0003677;GO:0003700;GO:0003700;GO:0003700;GO:0003700;GO:0005634;GO:0005634;GO:0006351;GO:0006351;GO:0006355;GO:0006355;GO:0006355;GO:0042659;GO:0042659;GO:0043565;GO:0043565;GO:0043565;	-	WRKY transcription factor[Source:UniProtKB/TrEMBL;Acc:A0A178V3M3]	827542	Q8VWJ2;A0A178V3M3
AT1G70130	4.5857	0.170047	LECRK52	GO:0000166;GO:0002229;GO:0002229;GO:0004672;GO:0004672;GO:0004674;GO:0004675;GO:0004675;GO:0005524;GO:0005524;GO:0005524;GO:0005886;GO:0005886;GO:0005886;GO:0006468;GO:0006468;GO:0006952;GO:0006952;GO:0007178;GO:0016020;GO:0016021;GO:0016021;GO:0016301;GO:0016310;GO:0016740;GO:0030246;GO:0030246;GO:0030246;GO:0042742;GO:0042742;	-	Putative L-type lectin-domain containing receptorkinase V.2 [Source:UniProtKB/Swiss-Prot;Acc:O04533]	843349	O04533
AT5G53290	4.5857	0.300541	CRF3	GO:0003677;GO:0003677;GO:0003677;GO:0003700;GO:0003700;GO:0003700;GO:0005515;GO:0005515;GO:0005634;GO:0005634;GO:0005737;GO:0005737;GO:0006351;GO:0006355;GO:0006355;GO:0006355;GO:0009736;GO:0009736;GO:0009873;GO:0009873;GO:0042991;GO:0048366;GO:0048366;GO:0048825;GO:0048825;	-	Ethylene-responsive transcription factor CRF3[Source:UniProtKB/Swiss-Prot;Acc:Q9FK12]	835410	Q9FK12
AT1G77870	4.5857	0.598428	MUB5	GO:0005515;GO:0005886;GO:0005886;GO:0016020;	-	Membrane-anchored ubiquitin-fold protein 5[Source:UniProtKB/Swiss-Prot;Acc:Q9SH14]	844123	Q9SH14;A0A178WNV4
AT1G80745	4.5857	0.598428	-	GO:0000127;GO:0000127;GO:0006383;GO:0006383;	K15203	Transcription factor TFIIIC, tau55-related protein[Source:UniProtKB/TrEMBL;Acc:Q1G3W0]	5007862	Q1G3W0;A0A178WHC1
AT1G16630	4.5857	0.771683	-	GO:0016020;GO:0016021;GO:0016021;	-	At1g16630 [Source:UniProtKB/TrEMBL;Acc:Q9FX76]"	838232	Q9FX76
AT3G24240	4.5857	0.771683	RCH2	GO:0000166;GO:0004672;GO:0004672;GO:0004672;GO:0004674;GO:0004674;GO:0005515;GO:0005515;GO:0005515;GO:0005524;GO:0005524;GO:0005524;GO:0005886;GO:0005886;GO:0005886;GO:0005886;GO:0006468;GO:0006468;GO:0009506;GO:0009506;GO:0010449;GO:0010449;GO:0016020;GO:0016021;GO:0016021;GO:0016032;GO:0016032;GO:0016301;GO:0016310;GO:0016740;GO:0046777;GO:0046777;	-	Receptor-like protein kinase 2[Source:UniProtKB/Swiss-Prot;Acc:Q9LHP4]	822011	Q9LHP4
AT3G60010	4.5857	0.771683	ASK13	GO:0005515;GO:0005515;GO:0005634;GO:0005634;GO:0006511;GO:0006511;GO:0016567;GO:0016567;	K03094	SK13 [Source:UniProtKB/TrEMBL;Acc:A0A178VIM9]"	825171	Q9M1X5;A0A178VIM9
AT4G37340	4.5857	0.771683	CYP81D3	GO:0004497;GO:0005506;GO:0005506;GO:0016020;GO:0016020;GO:0016020;GO:0016021;GO:0016021;GO:0016491;GO:0016705;GO:0016705;GO:0016709;GO:0016709;GO:0020037;GO:0020037;GO:0042343;GO:0042343;GO:0044550;GO:0046872;GO:0055114;GO:0055114;GO:0055114;GO:0098542;	-	Cytochrome P450, family 81, subfamily D,polypeptide 3 [Source:UniProtKB/TrEMBL;Acc:O23154]	829889	O23154
AT4G18670	4.57234	0.056301	LRX5	GO:0005199;GO:0005199;GO:0005515;GO:0005576;GO:0005576;GO:0005618;GO:0005618;GO:0009506;GO:0009506;GO:0071555;GO:0071555;	-	Leucine-rich repeat extensin-like protein 5[Source:UniProtKB/Swiss-Prot;Acc:Q9SN46]	827601	Q9SN46
AT1G28290	4.55093	0.309121	AGP31	GO:0005576;GO:0005576;GO:0005618;GO:0005886;GO:0005886;GO:0009505;GO:0009505;GO:0009506;GO:0009506;GO:0009753;GO:0009753;GO:0005576;GO:0005618;GO:0005886;GO:0009505;GO:0009506;GO:0009753;	-	Non-classical arabinogalactan protein 31[Source:UniProtKB/Swiss-Prot;Acc:Q9FZA2]	839723	Q9FZA2
AT5G10625	4.55027	0.0621809	FLP2	GO:0003924;GO:0005525;GO:0009909;GO:0009909;GO:0010228;GO:0010228;GO:0046872;	-	Flowering-promoting factor 1-like protein 2[Source:UniProtKB/Swiss-Prot;Acc:Q9LXB5]	2745983	Q9LXB5;A0A178UCF2
AT5G67310	4.54388	0.206522	CYP81G1	GO:0004497;GO:0005506;GO:0005506;GO:0016020;GO:0016020;GO:0016491;GO:0016705;GO:0016705;GO:0016709;GO:0016709;GO:0020037;GO:0020037;GO:0042343;GO:0042343;GO:0044550;GO:0046872;GO:0055114;GO:0055114;GO:0055114;GO:0098542;	-	At5g67310 [Source:UniProtKB/TrEMBL;Acc:Q8GZ20]"	836866	Q8GZ20
ATMG00040	4.51531	0.131527	ORF315	GO:0000276;GO:0000276;GO:0005739;GO:0015078;GO:0015078;GO:0015986;GO:0015986;GO:0015986;GO:0015991;GO:0015991;GO:0016020;GO:0016021;GO:0016021;GO:0031966;GO:0033177;GO:0033177;GO:0045263;GO:0045263;GO:0045263;GO:0046933;GO:0046933;	-	Uncharacterized ATP synthase C chain-like protein[Source:UniProtKB/Swiss-Prot;Acc:P93278]	-	-
AT5G13790	4.51531	0.502615	AGL15	GO:0000977;GO:0000977;GO:0003677;GO:0003677;GO:0003677;GO:0003700;GO:0003700;GO:0005634;GO:0005634;GO:0005634;GO:0006351;GO:0006351;GO:0006355;GO:0006355;GO:0006355;GO:0045944;GO:0045944;GO:0046983;GO:0046983;GO:0000977;GO:0000977;GO:0003677;GO:0003677;GO:0003677;GO:0003677;GO:0003700;GO:0003700;GO:0003700;GO:0004601;GO:0004601;GO:0005515;GO:0005515;GO:0005634;GO:0005634;GO:0005634;GO:0005634;GO:…	-	AGL15 [Source:UniProtKB/TrEMBL;Acc:A0A384LKZ8]"	831224	Q38847;A0A178U9X9
AT1G49700	4.49823	0.140179	-	GO:0008150;	-	Plant protein 1589 of unknown function[Source:TAIR;Acc:AT1G49700]	841393	F4I3C5
AT1G52000	4.49797	0.0364136	JAL5	GO:0030246;GO:0030246;GO:0030246;GO:0030246;GO:0030246;GO:0030246;	-	Jacalin-related lectin 5 [Source:UniProtKB/Swiss-Prot;Acc:Q9ZU23]	841629	Q9ZU23
AT5G61310	4.48556	0.0437565	-	GO:0005739;GO:0005743;GO:0005746;GO:0005746;GO:0005746;GO:0016020;GO:0016021;GO:0016021;GO:0005739;GO:0005743;GO:0005746;GO:0005746;GO:0005746;GO:0016020;GO:0016021;GO:0016021;GO:0005739;GO:0005743;GO:0005746;GO:0005746;GO:0005746;GO:0016020;GO:0016021;GO:0016021;GO:0005739;GO:0005743;GO:0005746;GO:0005746;GO:0005746;GO:0016020;GO:0016021;GO:0016021;GO:0005739;GO:0005743;GO:0005746;GO:0005746;GO:…	-	Cytochrome c oxidase subunit 5C[Source:UniProtKB/TrEMBL;Acc:A0A178UCG7]	836252	Q9FLK2;A0A384KTY6;A0A178UCG7
ATCG00830	4.47878	0.624855	rpl2-A	GO:0002181;GO:0003723;GO:0003723;GO:0003723;GO:0003729;GO:0003729;GO:0003735;GO:0003735;GO:0003735;GO:0005622;GO:0005622;GO:0005762;GO:0005762;GO:0005840;GO:0005840;GO:0005840;GO:0006412;GO:0006412;GO:0006412;GO:0009507;GO:0009507;GO:0009507;GO:0009536;GO:0009570;GO:0009570;GO:0009941;GO:0009941;GO:0015934;GO:0015934;GO:0016020;GO:0016020;GO:0016740;GO:0016740;GO:0019843;GO:0019843;GO:0022625;GO:…	-	50S ribosomal protein L2, chloroplastic[Source:UniProtKB/TrEMBL;Acc:A0A1B1W512]	-	-
AT2G23130	4.46321	0.0557664	AGP17	GO:0005886;GO:0005886;GO:0005886;GO:0005886;GO:0016020;GO:0031225;GO:0031225;GO:0031225;	-	Lysine-rich arabinogalactan protein 17[Source:UniProtKB/Swiss-Prot;Acc:O22194]	816845	O22194
AT4G25100	4.46156	0.0380855	FSD1	GO:0004784;GO:0004784;GO:0004784;GO:0004784;GO:0004784;GO:0005507;GO:0005507;GO:0005515;GO:0005737;GO:0005737;GO:0005739;GO:0005739;GO:0005886;GO:0005886;GO:0005886;GO:0006801;GO:0006801;GO:0006979;GO:0006979;GO:0007623;GO:0007623;GO:0009507;GO:0009507;GO:0009507;GO:0009536;GO:0009570;GO:0009570;GO:0009570;GO:0009579;GO:0009579;GO:0009642;GO:0009642;GO:0009941;GO:0009941;GO:0010193;GO:0010193;GO:…	K04564	Superoxide dismutase [Fe] 1, chloroplastic[Source:UniProtKB/Swiss-Prot;Acc:P21276]	828613	P21276
AT2G07644	4.45077	0.269189	-	-	-	-	28717825	A0A1P8AZY7
AT2G17780	4.42744	0.213735	MCA2	GO:0004871;GO:0005262;GO:0005262;GO:0005886;GO:0005886;GO:0005886;GO:0007166;GO:0007166;GO:0016020;GO:0016021;GO:0016021;GO:0048528;GO:0048528;GO:0070588;GO:0004871;GO:0005262;GO:0005262;GO:0005886;GO:0005886;GO:0005886;GO:0007166;GO:0007166;GO:0016020;GO:0016021;GO:0016021;GO:0048528;GO:0048528;GO:0070588;GO:0004871;GO:0005262;GO:0005262;GO:0005886;GO:0005886;GO:0005886;GO:0007166;GO:0007166;GO:…	-	Protein MID1-COMPLEMENTING ACTIVITY 2[Source:UniProtKB/Swiss-Prot;Acc:Q3EBY6]	816287	Q3EBY6
AT5G05600	4.42359	0.0415791	-	GO:0005829;GO:0005829;GO:0009813;GO:0009813;GO:0016491;GO:0016491;GO:0016491;GO:0046872;GO:0046872;GO:0051213;GO:0051213;GO:0051213;GO:0055114;GO:0055114;GO:0055114;GO:0080167;GO:0080167;GO:0097237;GO:0097237;GO:0120091;GO:0120091;GO:0120091;GO:2000022;GO:2000022;GO:2000022;GO:0016491;GO:0016491;GO:0016491;GO:0046872;GO:0046872;GO:0055114;GO:0055114;GO:0055114;	-	Probable 2-oxoglutarate-dependent dioxygenaseAt5g05600 [Source:UniProtKB/Swiss-Prot;Acc:Q9FFF6]	830443	Q9FFF6
ATMG00120	4.4222	0.200377	ORF143	GO:0003674;GO:0003676;GO:0005739;GO:0005739;GO:0008150;	-	Uncharacterized mitochondrial protein AtMg00120[Source:UniProtKB/Swiss-Prot;Acc:P93281]	-	-
AT2G07599	4.4222	0.275863	-	GO:0005739;	-	unknown protein; BEST Arabidopsis thaliana proteinmatch is: unknown protein (TAIR:ATMG01040.1).[Source:TAIR;Acc:AT2G07599]	10723120	F4IMB1
AT5G01040	4.4222	0.275863	LAC8	GO:0005507;GO:0005507;GO:0005576;GO:0010228;GO:0010228;GO:0016491;GO:0016491;GO:0016491;GO:0016722;GO:0016722;GO:0046274;GO:0046274;GO:0046274;GO:0046688;GO:0046688;GO:0046872;GO:0048046;GO:0048046;GO:0048046;GO:0052716;GO:0052716;GO:0052716;GO:0055114;GO:0055114;GO:0055114;	K05909	Laccase-8 [Source:UniProtKB/Swiss-Prot;Acc:Q9LFD2]"	831877	Q9LFD2
AT1G05000	4.41674	0.0723172	-	GO:0004725;GO:0004725;GO:0016311;GO:0016311;GO:0016791;GO:0016791;GO:0016791;GO:0035335;GO:0004721;GO:0004725;GO:0004725;GO:0004725;GO:0004725;GO:0005737;GO:0005737;GO:0006470;GO:0016311;GO:0016311;GO:0016787;GO:0016791;GO:0016791;GO:0016791;GO:0035335;GO:0004725;GO:0005739;GO:0016311;GO:0016791;GO:0016791;GO:0035335;	K18045	Phosphotyrosine protein phosphatases superfamilyprotein [Source:UniProtKB/TrEMBL;Acc:F4I780]	839348	Q9ZVN4
ATMG00260	4.41061	0.390804	ORF101A	GO:0003674;GO:0005739;GO:0005739;GO:0008150;	-	Uncharacterized mitochondrial protein AtMg00260[Source:UniProtKB/Swiss-Prot;Acc:P93291]	-	-
AT1G30730	4.40283	0.34662	-	GO:0000166;GO:0003824;GO:0005576;GO:0005576;GO:0005618;GO:0005618;GO:0016491;GO:0016491;GO:0016491;GO:0016614;GO:0050660;GO:0050660;GO:0055114;GO:0055114;GO:0055114;GO:0071949;GO:0071949;	-	Berberine bridge enzyme-like 11[Source:UniProtKB/Swiss-Prot;Acc:Q9SA88]	839953	Q9SA88
AT1G50040	4.40283	0.34662	-	GO:0008150;	-	F2J10.8 protein[Source:UniProtKB/TrEMBL;Acc:Q9LPM5]	841428	Q9LPM5
AT4G01430	4.39079	0.114586	-	GO:0005886;GO:0005886;GO:0005886;GO:0006868;GO:0015186;GO:0015186;GO:0016020;GO:0016020;GO:0016020;GO:0016021;GO:0016021;GO:0016021;GO:0022857;GO:0022857;GO:0044746;GO:0048316;GO:0048316;GO:0055085;GO:0016020;GO:0016020;GO:0016020;GO:0016021;GO:0016021;GO:0016021;GO:0022857;GO:0022857;GO:0055085;GO:0016020;GO:0016020;GO:0016020;GO:0016021;GO:0016021;GO:0016021;GO:0022857;GO:0022857;GO:0055085;	-	WAT1-related protein At4g01430[Source:UniProtKB/Swiss-Prot;Acc:Q9M131]	826685	Q9M131
ATMG01170	4.37581	0.0535186	ATP6-2	GO:0005739;GO:0005743;GO:0005743;GO:0006754;GO:0006811;GO:0015078;GO:0015078;GO:0015986;GO:0015986;GO:0015992;GO:0016020;GO:0016021;GO:0016021;GO:0045263;GO:0045263;GO:0045263;	-	ATP synthase subunit a[Source:UniProtKB/TrEMBL;Acc:G1C2S8]	-	-
AT5G63450	4.36331	0.142823	CYP94B1	GO:0004497;GO:0005506;GO:0005506;GO:0016020;GO:0016021;GO:0016021;GO:0016705;GO:0016705;GO:0020037;GO:0020037;GO:0046872;GO:0055114;GO:0055114;GO:0004497;GO:0004497;GO:0005506;GO:0005506;GO:0009611;GO:0009611;GO:0009694;GO:0009694;GO:0016020;GO:0016021;GO:0016021;GO:0016491;GO:0016705;GO:0016705;GO:0020037;GO:0020037;GO:0046872;GO:0052694;GO:0052694;GO:0055114;GO:0055114;GO:0055114;	K20665	cytochrome P450, family 94, subfamily B,polypeptide 1 [Source:TAIR;Acc:AT5G63450]	836464	Q9FMV7
AT3G57860	4.36331	0.463426	GIG1	GO:0005515;GO:0005515;GO:0005634;GO:0005634;GO:0005634;GO:0006260;GO:0006260;GO:0006952;GO:0006952;GO:0007049;GO:0007088;GO:0007088;GO:0007113;GO:0007113;GO:0007127;GO:0007127;GO:0007135;GO:0007135;GO:0007275;GO:0009561;GO:0009561;GO:0009960;GO:0009960;GO:0040020;GO:0040020;GO:0051301;GO:0051301;GO:0051321;GO:0051783;GO:0051783;GO:1900426;GO:1900426;GO:1904667;GO:1904667;GO:1904667;	-	Protein GIGAS CELL1 [Source:UniProtKB/Swiss-Prot;Acc:Q9M2R1]	824955	Q9M2R1;A0A178VGZ1
AT3G63052	4.36331	0.463426	-	GO:0003674;GO:0008150;	-	unknown protein; Has 30201 Blast hits to 17322proteins in 780 species: Archae - 12; Bacteria - 1396;Metazoa - 17338; Fungi - 3422; Plants - 5037; Viruses - 0;Other Eukaryotes - 2996 (source: NCBI BLink).[Source:TAIR;Acc:AT3G63052]	6240894	B3H5A4
AT1G04290	4.36331	0.652443	-	GO:0005737;GO:0005777;GO:0005777;GO:0008150;GO:0047617;GO:0047617;GO:0047617;GO:0047617;GO:0047617;	K17362	F19P19.27 protein[Source:UniProtKB/TrEMBL;Acc:P93828]	839552	A0A1P8APX5
AT1G09470	4.36331	0.652443	NEAP3	GO:0005515;GO:0005515;GO:0005634;GO:0005635;GO:0005635;GO:0005635;GO:0005637;GO:0005637;GO:0005654;GO:0005654;GO:0005654;GO:0016020;GO:0016021;GO:0016021;GO:0043621;GO:0043621;GO:0005635;GO:0005635;GO:0005635;GO:0005635;	-	Nuclear envelope-associated protein 3[Source:UniProtKB/Swiss-Prot;Acc:Q4PT37]	837470	Q4PT37
AT2G13810	4.36331	0.652443	ALD1	GO:0003824;GO:0003824;GO:0006952;GO:0008483;GO:0008483;GO:0008483;GO:0009058;GO:0009058;GO:0009507;GO:0009507;GO:0009536;GO:0009536;GO:0009536;GO:0009627;GO:0009627;GO:0009862;GO:0009862;GO:0010150;GO:0010150;GO:0016740;GO:0030170;GO:0030170;GO:0030170;GO:0042742;GO:0042742;GO:0062034;GO:0062034;GO:0062045;GO:0062045;	K10206	EDTS5 [Source:UniProtKB/TrEMBL;Acc:A0A178VQ02]"	815864	Q9ZQI7;A0A178VQ02
AT3G22415	4.36331	0.652443	-	GO:0003674;GO:0008150;	-	At3g22415 [Source:UniProtKB/TrEMBL;Acc:Q3EB24]"	2745889	Q3EB24
AT5G20240	4.36331	0.652443	PI	GO:0000977;GO:0000977;GO:0003677;GO:0003677;GO:0003677;GO:0003677;GO:0003700;GO:0003700;GO:0003700;GO:0005515;GO:0005634;GO:0005634;GO:0005634;GO:0005634;GO:0005737;GO:0005737;GO:0006351;GO:0006351;GO:0006355;GO:0006355;GO:0006355;GO:0007275;GO:0009908;GO:0010093;GO:0010093;GO:0030154;GO:0030154;GO:0045944;GO:0045944;GO:0046983;GO:0046983;GO:0000977;GO:0000977;GO:0003677;GO:0003677;GO:0003677;GO:…	K09264	Floral homeotic protein PISTILLATA[Source:UniProtKB/Swiss-Prot;Acc:P48007]	832146	P48007;A0A178UBJ6
AT5G65165	4.36331	0.652443	SDH2-3	GO:0006099;GO:0006099;GO:0009055;GO:0009055;GO:0016491;GO:0016491;GO:0022900;GO:0051536;GO:0051536;GO:0051537;GO:0051537;GO:0055114;GO:0055114;GO:0000104;GO:0000104;GO:0005739;GO:0005739;GO:0005739;GO:0005739;GO:0005743;GO:0005743;GO:0006099;GO:0006099;GO:0006099;GO:0006121;GO:0006121;GO:0008177;GO:0008177;GO:0009055;GO:0009055;GO:0009055;GO:0009060;GO:0009060;GO:0016020;GO:0016491;GO:0016491;GO:…	K00235	Succinate dehydrogenase [ubiquinone] iron-sulfursubunit 3, mitochondrial [Source:UniProtKB/Swiss-Prot;Acc:Q9FJP9]	836640	Q9FJP9;A0A178UG26
AT2G14755	4.36331	0.809516	-	GO:0003677;GO:0003677;	-	Myb/SANT-like DNA-binding domain protein[Source:UniProtKB/TrEMBL;Acc:A0A1P8B324]	28718271	A0A1P8B324
AT2G27270	4.36331	0.809516	-	GO:0004871;GO:0006952;GO:0007165;GO:0009506;GO:0009506;GO:0016020;GO:0016021;GO:0016021;GO:0046658;GO:0046658;	-	Transmembrane protein[Source:UniProtKB/TrEMBL;Acc:Q9XIN4]	817269	Q9XIN4;A0A178VX20
AT2G42380	4.36331	0.809516	BZIP34	GO:0003700;GO:0003700;GO:0006355;GO:0006355;GO:0003700;GO:0003700;GO:0006355;GO:0006355;GO:0003677;GO:0003700;GO:0003700;GO:0006355;GO:0006355;GO:0000977;GO:0003677;GO:0003677;GO:0003677;GO:0003677;GO:0003677;GO:0003700;GO:0003700;GO:0003700;GO:0005515;GO:0005634;GO:0005634;GO:0005634;GO:0005634;GO:0006351;GO:0006355;GO:0006355;GO:0006355;GO:0009555;GO:0009555;GO:0045893;GO:0045893;GO:0045893;GO:…	-	Basic leucine zipper 34 [Source:UniProtKB/Swiss-Prot;Acc:F4IN23]	818839	F4IN23
AT3G11000	4.36331	0.809516	-	-	-	DCD (Development and Cell Death) domain protein[Source:UniProtKB/TrEMBL;Acc:F4J517]	820271	F4J517
AT3G25100	4.36331	0.809516	CDC45	GO:0000727;GO:0000727;GO:0003682;GO:0003682;GO:0003688;GO:0003688;GO:0003697;GO:0003697;GO:0005656;GO:0005656;GO:0006267;GO:0006267;GO:0006270;GO:0006270;GO:0006270;GO:0006279;GO:0006279;GO:0031261;GO:0031261;GO:0031298;GO:0031298;GO:0031938;GO:0031938;GO:0032508;GO:0043138;GO:0043138;GO:0048229;GO:0048229;GO:0051301;GO:0051301;GO:1900087;GO:1900087;GO:1902977;GO:1902977;	K06628	CDC45 (Cell division cycle 45)-like protein[Source:UniProtKB/TrEMBL;Acc:Q9LSG6]	822101	Q9LSG6
AT3G44970	4.36331	0.809516	-	GO:0005506;GO:0005506;GO:0016020;GO:0016021;GO:0016021;GO:0016705;GO:0016705;GO:0020037;GO:0020037;GO:0055114;GO:0055114;GO:0004497;GO:0004497;GO:0004497;GO:0004497;GO:0005506;GO:0005506;GO:0005783;GO:0007275;GO:0007275;GO:0010268;GO:0010268;GO:0016125;GO:0016125;GO:0016132;GO:0016132;GO:0016491;GO:0016705;GO:0016705;GO:0020037;GO:0020037;GO:0046872;GO:0055114;GO:0055114;GO:0055114;GO:0055114;	K22812	Cytochrome P450 superfamily protein[Source:UniProtKB/TrEMBL;Acc:F4J4C0]	823632	A0A1I9LPB6
AT4G14700	4.36331	0.809516	ORC1A	GO:0000166;GO:0000278;GO:0000278;GO:0000784;GO:0000784;GO:0000808;GO:0000808;GO:0003677;GO:0003682;GO:0003682;GO:0003688;GO:0003688;GO:0005515;GO:0005515;GO:0005515;GO:0005524;GO:0005524;GO:0005524;GO:0005634;GO:0005664;GO:0005664;GO:0006260;GO:0006260;GO:0006260;GO:0006270;GO:0006270;GO:0006351;GO:0006355;GO:0006355;GO:0006355;GO:0010385;GO:0010385;GO:0033314;GO:0033314;GO:0046872;GO:0046872;	K02603	Origin of replication complex subunit 1A[Source:UniProtKB/Swiss-Prot;Acc:Q710E8]	827121	Q710E8
AT4G21270	4.36331	0.809516	KIN14C	GO:0000166;GO:0000775;GO:0000776;GO:0000777;GO:0000777;GO:0003774;GO:0003777;GO:0003777;GO:0003777;GO:0005524;GO:0005524;GO:0005524;GO:0005634;GO:0005634;GO:0005694;GO:0005737;GO:0005737;GO:0005737;GO:0005819;GO:0005819;GO:0005856;GO:0005871;GO:0005871;GO:0005872;GO:0005872;GO:0005874;GO:0005874;GO:0005874;GO:0007018;GO:0007018;GO:0007018;GO:0007049;GO:0008017;GO:0008017;GO:0008017;GO:0008569;GO:…	K10405	Kinesin-like protein KIN-14C[Source:UniProtKB/Swiss-Prot;Acc:Q07970]	827876	Q07970;A0A178UZL2
AT5G41840	4.36331	0.809516	-	GO:0005515;GO:0008150;	-	Putative F-box/LRR-repeat protein At5g41840[Source:UniProtKB/Swiss-Prot;Acc:Q9FJ30]	834189	Q9FJ30
AT5G46871	4.36331	0.809516	-	GO:0005576;GO:0005576;GO:0006952;GO:0031640;GO:0031640;GO:0050832;GO:0050832;	-	Defensin-like protein 308 [Source:UniProtKB/Swiss-Prot;Acc:Q4VP04]	3771453	Q4VP04;A0A178UA69
AT3G22600	4.3482	0.171961	-	GO:0006869;GO:0006869;GO:0008289;GO:0008289;GO:0031225;GO:0031225;	-	AT3g22600/F16J14_17[Source:UniProtKB/TrEMBL;Acc:Q9LJ86]	821832	Q9LJ86;A0A384LH21
ATMG01400	4.33906	0.249849	ORF105B	GO:0003674;GO:0005739;GO:0005739;GO:0008150;	-	Uncharacterized mitochondrial protein AtMg01400[Source:UniProtKB/Swiss-Prot;Acc:P92566]	-	-
AT1G80440	4.32214	0.0457531	-	GO:0005515;GO:0005829;GO:0005829;GO:0019005;GO:0019005;GO:0030162;GO:0031625;GO:0042787;GO:0043161;GO:0080037;GO:0080037;GO:2000762;GO:2000762;	-	F-box/kelch-repeat protein At1g80440[Source:UniProtKB/Swiss-Prot;Acc:Q9M8L2]	844383	Q9M8L2
ATMG00680	4.3144	0.416529	ORF122C	GO:0003674;GO:0005739;GO:0005739;GO:0008150;	-	Uncharacterized mitochondrial protein AtMg00680[Source:UniProtKB/Swiss-Prot;Acc:P92510]	-	-
AT2G34810	4.31359	0.047893	-	GO:0000166;GO:0003824;GO:0005576;GO:0005576;GO:0005618;GO:0005618;GO:0009611;GO:0009611;GO:0009753;GO:0009753;GO:0016491;GO:0016491;GO:0016491;GO:0016614;GO:0050660;GO:0050660;GO:0055114;GO:0055114;GO:0055114;GO:0071949;GO:0071949;	-	Berberine bridge enzyme-like 16[Source:UniProtKB/Swiss-Prot;Acc:O64745]	818046	O64745
AT5G19600	4.30886	0.277791	SULTR3;5	GO:0005887;GO:0008271;GO:0008271;GO:0008271;GO:0008272;GO:0008272;GO:0008272;GO:0015116;GO:0015116;GO:0015116;GO:0015293;GO:0015293;GO:0015301;GO:0015301;GO:0016020;GO:0016020;GO:0016020;GO:0016021;GO:0016021;GO:0016021;GO:0016021;GO:0055085;GO:0055085;GO:1902358;GO:1902358;	K17471	Probable sulfate transporter 3.5[Source:UniProtKB/Swiss-Prot;Acc:Q94LW6]	832080	Q94LW6;Q0WVG5
AT1G52240	4.3019	0.479996	ROPGEF11	GO:0005085;GO:0005089;GO:0005089;GO:0005089;GO:0005089;GO:0005515;GO:0005634;GO:0005634;GO:0005737;GO:0005737;GO:0005737;GO:0048364;GO:0048364;GO:0065009;GO:0080147;GO:0080147;	K10418	ROPGEF11 [Source:UniProtKB/TrEMBL;Acc:A0A178W8V0]"	841654	Q9M811;A0A178W8V0
AT3G50280	4.30084	0.0780535	-	GO:0016740;GO:0016746;GO:0016747;GO:0016747;GO:0016740;GO:0016747;GO:0016747;	-	Uncharacterized acetyltransferase At3g50280[Source:UniProtKB/Swiss-Prot;Acc:Q9SND9]	824190	Q9SND9
AT2G15090	4.2986	0.15878	KCS8	GO:0003824;GO:0003824;GO:0005783;GO:0005783;GO:0005783;GO:0005789;GO:0005789;GO:0006633;GO:0006633;GO:0006633;GO:0008152;GO:0016020;GO:0016020;GO:0016020;GO:0016021;GO:0016021;GO:0016740;GO:0016746;GO:0016747;GO:0016747;GO:0102336;GO:0102336;GO:0102337;GO:0102337;GO:0102338;GO:0102338;GO:0102756;GO:0102756;	K15397	3-ketoacyl-CoA synthase 8 [Source:UniProtKB/Swiss-Prot;Acc:Q4V3C9]	815998	Q4V3C9
AT3G12700	4.2986	0.15878	NANA	GO:0004190;GO:0004190;GO:0004190;GO:0004190;GO:0004190;GO:0005975;GO:0005975;GO:0006508;GO:0006508;GO:0006508;GO:0006508;GO:0007623;GO:0007623;GO:0008233;GO:0009507;GO:0009507;GO:0009507;GO:0009536;GO:0009744;GO:0009744;GO:0010019;GO:0010019;GO:0010492;GO:0010492;GO:0016787;GO:0030163;GO:0030163;GO:0004190;GO:0006508;GO:0004190;GO:0004190;GO:0004190;GO:0006508;GO:0006508;GO:0006508;GO:0008233;GO:…	-	Aspartic proteinase NANA, chloroplast[Source:UniProtKB/Swiss-Prot;Acc:Q9LTW4]	820452	Q9LTW4
AT2G40180	4.29292	0.337632	PP2C5	GO:0003824;GO:0003824;GO:0004721;GO:0004722;GO:0004722;GO:0004722;GO:0004722;GO:0004724;GO:0005634;GO:0005634;GO:0006470;GO:0006470;GO:0009738;GO:0009738;GO:0010440;GO:0010440;GO:0016787;GO:0043169;GO:0043169;GO:0046872;GO:0046872;	-	PP2C-type phosphatase AP2C3[Source:UniProtKB/TrEMBL;Acc:F6LPR7]	818609	Q9XEE8;F6LPR7
AT4G16590	4.2893	0.261036	ATCSLA01	GO:0000139;GO:0005794;GO:0016020;GO:0016021;GO:0016740;GO:0016757;GO:0047259;GO:0071555;GO:0097502;	-	cellulose synthase-like A01[Source:TAIR;Acc:AT4G16590]	827360	-
AT3G01420	4.28084	0.168351	DOX1	GO:0001561;GO:0001561;GO:0004601;GO:0004601;GO:0004601;GO:0006629;GO:0006629;GO:0006629;GO:0006631;GO:0006633;GO:0006952;GO:0006979;GO:0006979;GO:0006979;GO:0008219;GO:0008219;GO:0009626;GO:0009626;GO:0009627;GO:0009627;GO:0009737;GO:0009737;GO:0009751;GO:0009751;GO:0012511;GO:0012511;GO:0016491;GO:0016491;GO:0016491;GO:0016702;GO:0016702;GO:0020037;GO:0020037;GO:0031408;GO:0031408;GO:0034614;GO:…	K10529	Alpha-dioxygenase 1 [Source:UniProtKB/Swiss-Prot;Acc:Q9SGH6]	821135	Q9SGH6
AT5G36000	4.28084	0.378444	-	GO:0005515;GO:0005634;GO:0005634;GO:0008150;GO:0061458;GO:0061458;	-	Probable F-box protein At5g36000[Source:UniProtKB/Swiss-Prot;Acc:Q9FGB8]	833593	Q9FGB8
AT1G20030	4.28084	0.564524	-	GO:0003674;GO:0031225;GO:0031225;	-	Pathogenesis-related thaumatin superfamily protein[Source:UniProtKB/TrEMBL;Acc:Q9LNT0]	838592	Q8GUG1
AT5G44260	4.27311	0.0681016	TZF5	GO:0000932;GO:0000932;GO:0000932;GO:0003677;GO:0003677;GO:0003677;GO:0003700;GO:0003700;GO:0003727;GO:0003727;GO:0005515;GO:0005515;GO:0005515;GO:0005737;GO:0006355;GO:0010494;GO:0010494;GO:0010494;GO:0046872;GO:0046872;GO:0046872;	-	Zinc finger CCCH domain-containing protein 61[Source:UniProtKB/Swiss-Prot;Acc:Q9FKW2]	834449	Q9FKW2
AT4G15670	4.2702	0.312556	GRXS7	GO:0005515;GO:0005623;GO:0005623;GO:0005634;GO:0005634;GO:0005737;GO:0005737;GO:0009055;GO:0009055;GO:0015035;GO:0015035;GO:0022900;GO:0045454;GO:0045454;GO:0046872;GO:0046872;GO:0051536;GO:0051537;GO:0051537;GO:0055114;	-	Monothiol glutaredoxin-S7 [Source:UniProtKB/Swiss-Prot;Acc:Q6NLU2]	827244	Q6NLU2;A0A178UXL8
AT4G12420	4.26939	0.0509648	SKU5	GO:0005507;GO:0005507;GO:0005576;GO:0005618;GO:0005618;GO:0005618;GO:0005774;GO:0005774;GO:0005886;GO:0005886;GO:0005886;GO:0009505;GO:0009505;GO:0009506;GO:0009506;GO:0009932;GO:0009932;GO:0016020;GO:0016020;GO:0016020;GO:0016491;GO:0016491;GO:0016722;GO:0016722;GO:0031225;GO:0031225;GO:0031225;GO:0046658;GO:0046658;GO:0046658;GO:0046872;GO:0048046;GO:0048046;GO:0055114;GO:0055114;GO:0005507;GO:…	-	Monocopper oxidase-like protein SKU5[Source:UniProtKB/Swiss-Prot;Acc:Q9SU40]	826851	Q9SU40;A0A178V188
AT5G03260	4.24783	0.222271	LAC11	GO:0005507;GO:0005507;GO:0005576;GO:0016491;GO:0016491;GO:0016491;GO:0016722;GO:0016722;GO:0046274;GO:0046274;GO:0046274;GO:0046872;GO:0048046;GO:0048046;GO:0048046;GO:0052716;GO:0052716;GO:0052716;GO:0055114;GO:0055114;GO:0055114;	K05909	Laccase-11 [Source:UniProtKB/Swiss-Prot;Acc:Q8VZA1]	831887	Q8VZA1
AT3G51860	4.24118	0.0485457	CAX3	GO:0005515;GO:0005773;GO:0005773;GO:0005773;GO:0005774;GO:0005774;GO:0005774;GO:0006793;GO:0006793;GO:0006811;GO:0006812;GO:0006812;GO:0006816;GO:0006816;GO:0006816;GO:0006874;GO:0006874;GO:0006874;GO:0006882;GO:0006882;GO:0008324;GO:0008324;GO:0009624;GO:0009624;GO:0009705;GO:0009705;GO:0009705;GO:0015297;GO:0015369;GO:0015369;GO:0015369;GO:0015369;GO:0015369;GO:0016020;GO:0016021;GO:0016021;GO:…	K07300	Vacuolar cation/proton exchanger[Source:UniProtKB/TrEMBL;Acc:A0A1I9LSS9]	824349	Q93Z81
AT2G42570	4.23777	0.497244	TBL39	GO:0005773;GO:0005773;GO:0005794;GO:0005794;GO:0009506;GO:0009506;GO:0016020;GO:0016021;GO:0016021;GO:0016413;GO:0016413;GO:0071554;	-	Protein trichome birefringence-like 39[Source:UniProtKB/Swiss-Prot;Acc:Q9SIN2]	818857	Q9SIN2
AT1G74000	4.23777	0.681194	SSL11	GO:0005618;GO:0005618;GO:0005773;GO:0005773;GO:0005783;GO:0005783;GO:0009058;GO:0009058;GO:0009505;GO:0009505;GO:0009820;GO:0009820;GO:0016020;GO:0016020;GO:0016788;GO:0016829;GO:0016844;GO:0016844;GO:0016844;	K01757	Protein STRICTOSIDINE SYNTHASE-LIKE 11[Source:UniProtKB/Swiss-Prot;Acc:P92976]	843738	P92976
AT3G08500	4.23777	0.681194	MYB83	GO:0000981;GO:0001135;GO:0003677;GO:0003677;GO:0003677;GO:0003700;GO:0003700;GO:0005634;GO:0005634;GO:0005634;GO:0006351;GO:0006355;GO:0006357;GO:0030154;GO:0030154;GO:0043565;GO:0043565;GO:0043565;GO:0044212;GO:0044212;GO:0045893;GO:0045893;GO:2000652;GO:2000652;	K09422	Transcription factor MYB83 [Source:UniProtKB/Swiss-Prot;Acc:Q9C6U1]	819997	Q9C6U1;A0A178V8Z2
AT3G58350	4.23777	0.681194	RTM3	GO:0005515;GO:0005515;GO:0006952;GO:0009615;GO:0009615;GO:0043621;GO:0043621;GO:0046741;GO:0046741;GO:0051607;GO:0051607;GO:0005515;GO:0005515;GO:0006952;GO:0009615;GO:0009615;GO:0043621;GO:0043621;GO:0046741;GO:0046741;GO:0051607;GO:0051607;	-	Protein RESTRICTED TEV MOVEMENT 3[Source:UniProtKB/Swiss-Prot;Acc:D5K228]	825004	D5K228
AT3G26520	4.23498	0.0465433	TIP1-2	GO:0005773;GO:0005773;GO:0005773;GO:0005774;GO:0005774;GO:0005774;GO:0005783;GO:0005783;GO:0005794;GO:0005794;GO:0005886;GO:0005886;GO:0005887;GO:0006833;GO:0009507;GO:0009507;GO:0009705;GO:0015250;GO:0015250;GO:0015250;GO:0015267;GO:0015267;GO:0016020;GO:0016020;GO:0016020;GO:0016020;GO:0016021;GO:0016021;GO:0030104;GO:0030104;GO:0034220;GO:0042742;GO:0042742;GO:0042807;GO:0043674;GO:0043674;GO:…	K09873	Aquaporin TIP1-2 [Source:UniProtKB/Swiss-Prot;Acc:Q41963]	822259	Q41963;C0SVC9;A0A384LB08
AT2G18700	4.22765	0.0515131	TPS11	GO:0003824;GO:0003824;GO:0004805;GO:0005737;GO:0005737;GO:0005739;GO:0005739;GO:0005829;GO:0005829;GO:0005829;GO:0005992;GO:0005992;GO:0005992;GO:0016311;GO:0016311;GO:0016740;GO:0016757;GO:0016757;GO:0016791;GO:0070413;GO:0070413;	K16055	Probable alpha,alpha-trehalose-phosphate synthase[UDP-forming] 11 [Source:UniProtKB/Swiss-Prot;Acc:Q9ZV48]	816385	Q9ZV48
AT3G09032	4.22313	0.178402	-	GO:0003674;GO:0008150;	-	At3g09032 [Source:UniProtKB/TrEMBL;Acc:Q6ID69]"	2745876	Q6ID69;A0A384KDE4
AT3G61060	4.21088	0.0530683	AtPP2-A13	GO:0005515;GO:0005515;GO:0005634;GO:0005634;GO:0016567;GO:0016567;GO:0005515;GO:0005739;GO:0008270;GO:0009611;GO:0009611;GO:0030246;GO:0030246;	-	Phloem protein 2-A13[Source:UniProtKB/TrEMBL;Acc:F4JD33]	825278	Q9LEX0
AT5G58840	4.20833	0.181041	SBT4.9	GO:0004252;GO:0004252;GO:0006508;GO:0006508;GO:0016020;GO:0016021;GO:0016021;GO:0016787;GO:0004252;GO:0004252;GO:0004252;GO:0005576;GO:0005576;GO:0006508;GO:0006508;GO:0006508;GO:0008233;GO:0008236;GO:0016787;GO:0004252;GO:0004252;GO:0006508;GO:0006508;GO:0006508;GO:0008233;GO:0008236;GO:0016787;	-	Subtilisin-like protease SBT4.9[Source:UniProtKB/Swiss-Prot;Acc:Q9FIM5]	836001	Q9FIM5
ATCG00790	4.19767	0.0847133	RPL16	GO:0003735;GO:0003735;GO:0003735;GO:0005622;GO:0005622;GO:0005762;GO:0005762;GO:0005840;GO:0005840;GO:0005840;GO:0006412;GO:0006412;GO:0006412;GO:0009507;GO:0009507;GO:0009507;GO:0009536;GO:0009570;GO:0009570;GO:0009941;GO:0009941;GO:0019843;GO:0019843;GO:0019843;GO:0022625;GO:0030529;GO:0032543;GO:0032543;	-	50S ribosomal protein L16, chloroplastic[Source:UniProtKB/Swiss-Prot;Acc:P56793]	-	-
AT1G19565	4.19338	0.586949	-	-	-	UPF0725 protein At1g19565 [Source:UniProtKB/Swiss-Prot;Acc:P0C8P5]	28717251	P0C8P5
AT2G23690	4.19338	0.586949	-	GO:0005575;	-	HTH-type transcriptional regulator[Source:UniProtKB/TrEMBL;Acc:Q680G2]	816900	Q680G2;A0A178VMZ9
AT5G10390	4.19338	0.586949	HTR2	GO:0000786;GO:0000786;GO:0000786;GO:0000786;GO:0003677;GO:0003677;GO:0003677;GO:0005515;GO:0005634;GO:0005634;GO:0005634;GO:0005694;GO:0006334;GO:0006334;GO:0010369;GO:0010369;GO:0031492;GO:0031492;GO:0046982;GO:0046982;	K11253	Histone H3 [Source:UniProtKB/TrEMBL;Acc:Q0WRA9]"	830903	P59226;A0A384L1I5;Q0WRA9
AT5G51910	4.19338	0.586949	TCP19	GO:0003677;GO:0003677;GO:0003700;GO:0003700;GO:0003700;GO:0005515;GO:0005634;GO:0005634;GO:0005634;GO:0006351;GO:0006351;GO:0006355;GO:0006355;GO:0006355;GO:0031347;GO:0031347;GO:0043565;GO:0043565;GO:0003677;GO:0003677;GO:0003700;GO:0003700;GO:0003700;GO:0005515;GO:0005634;GO:0005634;GO:0005634;GO:0006351;GO:0006351;GO:0006355;GO:0006355;GO:0006355;GO:0031347;GO:0031347;GO:0043565;GO:0043565;	-	Transcription factor TCP19 [Source:UniProtKB/Swiss-Prot;Acc:Q9LT89]	835266	Q9LT89;A0A178UCD4
AT5G58080	4.19338	0.586949	ARR18	GO:0000160;GO:0000160;GO:0000160;GO:0003677;GO:0003677;GO:0003677;GO:0003700;GO:0003700;GO:0003700;GO:0005634;GO:0005634;GO:0006351;GO:0006355;GO:0006355;GO:0007165;GO:0007165;GO:0009736;GO:0009736;GO:0016020;GO:0016021;	K14491	Two-component response regulator ARR18[Source:UniProtKB/Swiss-Prot;Acc:Q9FGT7]	835920	Q9FGT7
AT5G56550	4.18715	0.0890566	OXS3	GO:0006979;GO:0006979;GO:0006979;GO:0016607;GO:0016607;GO:0016607;GO:0046686;GO:0046686;GO:0046686;	-	Emb [Source:UniProtKB/TrEMBL;Acc:Q9LVB9]"	835756	Q9LVB9;A0A178UQH7
AT3G51080	4.18552	0.155325	GATA6	GO:0000977;GO:0001085;GO:0001228;GO:0003677;GO:0003677;GO:0003677;GO:0003682;GO:0003700;GO:0003700;GO:0003700;GO:0005634;GO:0005634;GO:0005634;GO:0005634;GO:0005667;GO:0006351;GO:0006355;GO:0006355;GO:0006355;GO:0006366;GO:0008270;GO:0008270;GO:0009416;GO:0009416;GO:0030154;GO:0043565;GO:0043565;GO:0045893;GO:0045893;GO:0045944;GO:0046872;	-	GATA transcription factor[Source:UniProtKB/TrEMBL;Acc:A0A178VKT0]	824272	Q9SD38;A0A178VKT0
AT1G65500	4.18433	0.285405	-	GO:0008150;GO:0016021;GO:0016021;	-	F5I14.4 protein[Source:UniProtKB/TrEMBL;Acc:O04468]	842862	O04468;A0A178WME4
AT2G07665	4.18206	0.151319	-	-	-	-	28717837	A0A1P8AZS3
AT1G15520	4.16805	0.0794318	ABCG40	GO:0000166;GO:0002229;GO:0002229;GO:0005515;GO:0005524;GO:0005524;GO:0005524;GO:0005886;GO:0005886;GO:0005886;GO:0005886;GO:0006855;GO:0006855;GO:0006952;GO:0009723;GO:0009723;GO:0009751;GO:0009751;GO:0009753;GO:0009753;GO:0010193;GO:0010193;GO:0015692;GO:0015692;GO:0016020;GO:0016020;GO:0016020;GO:0016021;GO:0016021;GO:0016021;GO:0016887;GO:0016887;GO:0042626;GO:0042626;GO:0046865;GO:0046865;GO:…	-	ABC transporter G family member 40[Source:UniProtKB/Swiss-Prot;Acc:Q9M9E1]	838122	Q9M9E1
AT3G09620	4.13589	0.346396	-	GO:0003676;GO:0003676;GO:0005524;GO:0005524;GO:0016787;GO:0016787;GO:0000166;GO:0000398;GO:0003676;GO:0003676;GO:0003723;GO:0003723;GO:0004004;GO:0004386;GO:0004386;GO:0005524;GO:0005524;GO:0005524;GO:0005730;GO:0005737;GO:0010468;GO:0010501;GO:0016787;	K12811	P-loop containing nucleoside triphosphatehydrolases superfamily protein[Source:UniProtKB/TrEMBL;Acc:A0A1I9LRR1]	820119	Q9SF41
AT5G59220	4.13528	0.0949475	SAG113	GO:0003824;GO:0003824;GO:0004722;GO:0004722;GO:0006470;GO:0006470;GO:0003824;GO:0003824;GO:0004721;GO:0004722;GO:0004722;GO:0004722;GO:0004722;GO:0004724;GO:0005515;GO:0005634;GO:0005634;GO:0005634;GO:0005634;GO:0005794;GO:0005794;GO:0005794;GO:0005829;GO:0005829;GO:0005829;GO:0006470;GO:0006470;GO:0009414;GO:0009414;GO:0009658;GO:0009658;GO:0009737;GO:0009737;GO:0009788;GO:0009788;GO:0009788;GO:…	K14497	Probable protein phosphatase 2C 78[Source:UniProtKB/Swiss-Prot;Acc:Q9FIF5]	836040	Q9FIF5
AT1G02310	4.12412	0.263395	MAN1	GO:0004553;GO:0004553;GO:0005576;GO:0005576;GO:0005975;GO:0005975;GO:0008152;GO:0016787;GO:0016798;GO:0016985;GO:0016985;GO:0016985;GO:0046355;GO:0046355;GO:0004553;GO:0004553;GO:0005576;GO:0005975;GO:0005975;GO:0008152;GO:0016020;GO:0016021;GO:0016021;GO:0016787;GO:0016798;GO:0016985;GO:0016985;GO:0046355;	K19355	MAN1 [Source:UniProtKB/TrEMBL;Acc:A0A178WL81]"	839444	Q9FZ29
AT3G05880	4.11428	0.11556	RCI2A	GO:0003674;GO:0009409;GO:0009409;GO:0009737;GO:0009737;GO:0016020;GO:0016021;GO:0016021;GO:0016021;GO:0016021;GO:0042538;GO:0042538;	-	RCI2A [Source:UniProtKB/TrEMBL;Acc:A0A178V7D5]"	819757	Q9ZNQ7;A0A178V7D5
AT2G06850	4.10926	0.0924636	XTH4	GO:0004553;GO:0004553;GO:0005576;GO:0005576;GO:0005576;GO:0005618;GO:0005618;GO:0005618;GO:0005618;GO:0005737;GO:0005737;GO:0005975;GO:0005975;GO:0006073;GO:0006073;GO:0008152;GO:0009505;GO:0009505;GO:0009506;GO:0009506;GO:0009507;GO:0009507;GO:0009612;GO:0009612;GO:0009645;GO:0009645;GO:0009733;GO:0009733;GO:0009826;GO:0009826;GO:0010411;GO:0010411;GO:0016020;GO:0016020;GO:0016740;GO:0016762;GO:…	K08235	Xyloglucan endotransglucosylase/hydrolase protein 4[Source:UniProtKB/Swiss-Prot;Acc:Q39099]	815247	Q39099;A0A178VUP5
AT1G44110	4.10027	0.387712	CYCA1-1	GO:0000079;GO:0000079;GO:0000278;GO:0000278;GO:0000307;GO:0000307;GO:0004672;GO:0005515;GO:0005634;GO:0005634;GO:0005634;GO:0005634;GO:0005737;GO:0005737;GO:0005737;GO:0006468;GO:0006468;GO:0007049;GO:0007088;GO:0007088;GO:0008284;GO:0008284;GO:0016538;GO:0016538;GO:0019901;GO:0019901;GO:0045787;GO:0045787;GO:0051301;GO:0051301;	K06627	CYCA1 [Source:UniProtKB/TrEMBL;Acc:A0A178W0H5]"	841014	Q9C6Y3;A0A178W0H5
AT4G35590	4.10027	0.47421	RKD5	GO:0003677;GO:0003677;GO:0003700;GO:0003700;GO:0005634;GO:0005634;GO:0006351;GO:0006355;GO:0006355;GO:0006355;GO:0003677;GO:0003677;GO:0005634;GO:0005634;GO:0006351;GO:0006351;GO:0006355;GO:0006355;	-	Protein RKD5 [Source:UniProtKB/Swiss-Prot;Acc:O81791]	829711	O81791
AT2G37025	4.10027	0.533866	TRFL8	GO:0000783;GO:0003677;GO:0003677;GO:0003691;GO:0031627;GO:0000783;GO:0003677;GO:0003677;GO:0003691;GO:0031627;GO:0000783;GO:0003677;GO:0003677;GO:0003691;GO:0031627;	-	TRF-like 8 [Source:UniProtKB/TrEMBL;Acc:F4IPY7]"	818277	F4IPY7
AT2G32590	4.10027	0.610305	CAPH	GO:0000793;GO:0000793;GO:0000796;GO:0000796;GO:0000799;GO:0000799;GO:0003682;GO:0003682;GO:0005694;GO:0005737;GO:0005737;GO:0007049;GO:0007076;GO:0007076;GO:0007076;GO:0030261;GO:0044547;GO:0044547;GO:0051301;GO:0051301;GO:0072587;GO:0072587;GO:2000373;	K06676	Condensin complex subunit 2[Source:UniProtKB/Swiss-Prot;Acc:Q564K3]	817819	Q564K3
AT1G09450	4.10027	0.71109	HASPIN	GO:0000166;GO:0000278;GO:0000278;GO:0000278;GO:0004672;GO:0004672;GO:0004674;GO:0004674;GO:0004674;GO:0005524;GO:0005524;GO:0005524;GO:0005634;GO:0005634;GO:0005634;GO:0005634;GO:0005694;GO:0005694;GO:0005737;GO:0005737;GO:0005737;GO:0005737;GO:0005856;GO:0005856;GO:0006468;GO:0006468;GO:0007049;GO:0009524;GO:0009524;GO:0016301;GO:0016310;GO:0016740;GO:0035402;GO:0035402;GO:0035407;GO:0035407;GO:…	K16315	Serine/threonine-protein kinase haspin homolog[Source:UniProtKB/Swiss-Prot;Acc:O80528]	837468	O80528
AT2G29710	4.10027	0.71109	UGT71D2	GO:0008152;GO:0008194;GO:0008194;GO:0016740;GO:0016757;GO:0016758;GO:0016758;GO:0043231;GO:0043231;GO:0080043;GO:0080044;	-	UDP-glycosyltransferase 71D2[Source:UniProtKB/Swiss-Prot;Acc:O82385]	817521	O82385;W8PV06
AT2G46740	4.10027	0.71109	GULLO5	GO:0003824;GO:0003885;GO:0003885;GO:0005618;GO:0005618;GO:0016020;GO:0016020;GO:0016491;GO:0016491;GO:0016491;GO:0016614;GO:0019853;GO:0019853;GO:0019853;GO:0050105;GO:0050105;GO:0050105;GO:0050660;GO:0050660;GO:0055114;GO:0055114;GO:0055114;GO:0071949;GO:0071949;	K00103	GulLO5 [Source:UniProtKB/TrEMBL;Acc:A0A178VXG4]"	819287	O81030;A0A178VXG4
AT3G44830	4.10027	0.71109	PDAT2	GO:0006071;GO:0006071;GO:0006629;GO:0006629;GO:0006629;GO:0008374;GO:0008374;GO:0016020;GO:0016021;GO:0016021;GO:0016740;GO:0016746;GO:0046027;GO:0046027;	K00679	Putative phospholipid:diacylglycerolacyltransferase 2 [Source:UniProtKB/Swiss-Prot;Acc:Q9FYC7]	823617	Q9FYC7
AT3G60730	4.10027	0.71109	PME36	GO:0004857;GO:0004857;GO:0005576;GO:0005576;GO:0005618;GO:0005618;GO:0005618;GO:0016787;GO:0030599;GO:0030599;GO:0030599;GO:0030599;GO:0042545;GO:0042545;GO:0042545;GO:0043086;GO:0045330;GO:0045330;GO:0045490;GO:0045490;GO:0046910;GO:0046910;GO:0071555;GO:0071944;	-	Pectinesterase[Source:UniProtKB/TrEMBL;Acc:A0A178V7L0]	825244	Q84R10;A0A178V7L0
AT5G49600	4.10027	0.71109	-	GO:0003674;GO:0005575;GO:0008150;	-	Similarity to unknown protein[Source:UniProtKB/TrEMBL;Acc:Q9FGY5]	835022	Q9FGY5
AT5G53660	4.10027	0.71109	GRF7	GO:0005524;GO:0005524;GO:0005634;GO:0005634;GO:0005634;GO:0005634;GO:0006351;GO:0006351;GO:0006351;GO:0006355;GO:0006355;GO:0006355;GO:0010114;GO:0010114;GO:0010218;GO:0010218;GO:0032502;GO:0032502;GO:0048366;GO:0048366;GO:0080167;GO:0080167;	-	Growth-regulating factor 7 [Source:UniProtKB/Swiss-Prot;Acc:Q9FJB8]	835447	Q9FJB8;A0A178UMM3
AT1G07270	4.10027	0.848279	CDC6B	GO:0000278;GO:0000278;GO:0003688;GO:0003688;GO:0005515;GO:0005634;GO:0005634;GO:0005634;GO:0006260;GO:0006270;GO:0006270;GO:0007049;GO:0008152;GO:0016740;GO:0016758;GO:0033314;GO:0033314;GO:0051301;GO:0051301;GO:0051301;GO:0006270;GO:0006270;GO:0006270;GO:0051301;GO:0051301;GO:0051301;	K02213	Cell division control protein 6 homolog B[Source:UniProtKB/Swiss-Prot;Acc:Q8W032]	837238	Q8W032
AT1G17285	4.10027	0.848279	-	GO:0016020;GO:0016021;GO:0016021;GO:0003674;GO:0008150;GO:0016021;GO:0016021;	-	unknown protein; FUNCTIONS IN: molecular_functionunknown; INVOLVED IN: biological_process unknown; LOCATEDIN: endomembrane system; BEST Arabidopsis thaliana proteinmatch is: unknown protein (TAIR:AT1G17300.1); Has 35333Blast hits to 34131 protei /.../2444 species: Archae -798; Bacteria - 22429; Metazoa - 974; Fungi - 991; Plants- 531; Viruses - 0; Other Eukaryotes - 9610 (source: NCBIBLink). [Sou…	2745753	A0A1P8ARH5
AT2G18530	4.10027	0.848279	-	GO:0004672;GO:0004672;GO:0004674;GO:0004674;GO:0005524;GO:0005524;GO:0005737;GO:0005737;GO:0006468;GO:0006468;GO:0007346;GO:0016020;GO:0016021;GO:0016021;GO:0016301;GO:0016310;GO:0023014;GO:0023014;GO:0031098;GO:0031098;GO:0032147;GO:0032147;	-	Protein kinase superfamily protein[Source:UniProtKB/TrEMBL;Acc:Q9ZU68]	816368	Q9ZU68
AT2G20880	4.10027	0.848279	ERF053	GO:0003677;GO:0003677;GO:0003677;GO:0003700;GO:0003700;GO:0003700;GO:0005515;GO:0005634;GO:0005634;GO:0005634;GO:0005737;GO:0005737;GO:0006351;GO:0006355;GO:0006355;GO:0006355;GO:0009651;GO:0009651;GO:0009873;GO:0009873;GO:0043565;GO:0043565;GO:0043565;GO:0045893;GO:0045893;GO:1900036;GO:1900036;GO:2000070;GO:2000070;	-	Ethylene-responsive transcription factor ERF053[Source:UniProtKB/Swiss-Prot;Acc:Q9SKT1]	816622	Q9SKT1
AT2G27402	4.10027	0.848279	-	GO:0003674;GO:0005575;GO:0008150;GO:0003674;GO:0005575;GO:0008150;	-	At2g27402 [Source:UniProtKB/TrEMBL;Acc:Q8GX30]"	2745565	Q8GX30
AT2G28340	4.10027	0.848279	GATA13	GO:0000977;GO:0001085;GO:0001228;GO:0003677;GO:0003682;GO:0003700;GO:0003700;GO:0003700;GO:0005634;GO:0005634;GO:0005634;GO:0005667;GO:0006351;GO:0006355;GO:0006355;GO:0006355;GO:0006366;GO:0008270;GO:0008270;GO:0030154;GO:0043565;GO:0043565;GO:0045944;GO:0046872;	-	Putative GATA transcription factor 13[Source:UniProtKB/Swiss-Prot;Acc:Q9SKN6]	817381	Q9SKN6;A0A178VT39
AT2G29440	4.10027	0.848279	GSTU6	GO:0004364;GO:0004364;GO:0004364;GO:0005515;GO:0005737;GO:0005737;GO:0005737;GO:0005737;GO:0005829;GO:0005829;GO:0005829;GO:0006749;GO:0006749;GO:0009407;GO:0009407;GO:0009636;GO:0016740;	K00799	GSTU6 [Source:UniProtKB/TrEMBL;Acc:A0A178VUQ0]"	817493	Q9ZW26;A0A178VUQ0
AT3G01311	4.10027	0.848279	-	GO:0003674;GO:0008150;GO:0016020;GO:0016021;GO:0016021;	-	Actin cross-linking protein, putative (DUF569)[Source:UniProtKB/TrEMBL;Acc:F4J8C8]	2745866	A0A384KT02;A0A178V5Z5
AT3G59030	4.10027	0.848279	DTX41	GO:0005773;GO:0005774;GO:0006855;GO:0006855;GO:0006855;GO:0009705;GO:0009705;GO:0009705;GO:0009813;GO:0009813;GO:0010023;GO:0010023;GO:0010023;GO:0010231;GO:0010231;GO:0015238;GO:0015238;GO:0015238;GO:0015297;GO:0015297;GO:0015297;GO:0015299;GO:0015299;GO:0015299;GO:0015299;GO:0016020;GO:0016020;GO:0016020;GO:0016021;GO:0016021;GO:0022857;GO:0022857;GO:0055085;GO:0055085;GO:1902600;GO:0006855;GO:…	K03327	Protein DETOXIFICATION[Source:UniProtKB/TrEMBL;Acc:A0A178VKA2]	825072	Q9LYT3;A0A178VKA2
AT4G01335	4.10027	0.848279	-	GO:0003674;GO:0008150;GO:0003674;GO:0008150;	-	FUNCTIONS IN: molecular_function unknown; INVOLVEDIN: biological_process unknown; LOCATED IN: endomembranesystem; BEST Arabidopsis thaliana protein match is: CHP-rich zinc finger protein-related (TAIR:AT4G01340.1); Has13 Blast hits to 13 proteins /.../species: Archae - 0;Bacteria - 0; Metazoa - 0; Fungi - 0; Plants - 13; Viruses- 0; Other Eukaryotes - 0 (source: NCBI BLink).[Source:TAIR;Acc:AT4G0…	7922343	F4JI12
AT4G05018	4.10027	0.848279	-	GO:0003674;GO:0008150;GO:0016020;GO:0016021;GO:0016021;	-	unknown protein; FUNCTIONS IN: molecular_functionunknown; INVOLVED IN: biological_process unknown; LOCATEDIN: endomembrane system; BEST Arabidopsis thaliana proteinmatch is: unknown protein (TAIR:AT4G21500.1); Has 30201Blast hits to 17322 protei /.../780 species: Archae - 12;Bacteria - 1396; Metazoa - 17338; Fungi - 3422; Plants -5037; Viruses - 0; Other Eukaryotes - 2996 (source: NCBIBLink). [So…	6240830	B3H479
AT4G18400	4.10027	0.848279	-	GO:0003674;GO:0008150;	-	At4g18400 [Source:UniProtKB/TrEMBL;Acc:Q8LEL5]"	827570	Q8LEL5
AT4G21310	4.10027	0.848279	-	GO:0008150;GO:0016020;GO:0016021;GO:0016021;GO:0016020;GO:0016021;GO:0016021;	-	At4g21310 [Source:UniProtKB/TrEMBL;Acc:O81898]"	827879	A0A1P8B4W6
AT5G44140	4.10027	0.848279	PHB7	GO:0005739;GO:0005739;GO:0005739;GO:0005743;GO:0005747;GO:0005747;GO:0009506;GO:0009506;GO:0016020;GO:0016020;GO:0016020;GO:0016020;GO:0016021;GO:0016021;	K17081	Prohibitin-7, mitochondrial[Source:UniProtKB/Swiss-Prot;Acc:Q9FFH5]	834437	Q9FFH5
AT5G57380	4.10027	0.848279	VIN3	GO:0001666;GO:0001666;GO:0003677;GO:0003677;GO:0005515;GO:0005515;GO:0005515;GO:0005515;GO:0005634;GO:0005634;GO:0005677;GO:0005677;GO:0006351;GO:0006355;GO:0009409;GO:0009409;GO:0009409;GO:0010048;GO:0010048;GO:0010048;GO:0016607;GO:0016607;GO:0045814;GO:0045814;GO:0046872;GO:0046872;GO:0051571;GO:0051571;GO:0061087;GO:0061087;GO:0070417;GO:0070417;GO:0005515;	-	VIN3 [Source:UniProtKB/TrEMBL;Acc:A0A178UF19]"	835844	Q9FIE3;A0A178UF19
AT1G16370	4.08285	0.107208	OCT6	GO:0000166;GO:0005524;GO:0005524;GO:0005773;GO:0005774;GO:0006811;GO:0006811;GO:0008514;GO:0009705;GO:0009705;GO:0015711;GO:0016020;GO:0016021;GO:0016021;GO:0016021;GO:0016021;GO:0022857;GO:0022857;GO:0042631;GO:0042631;GO:0055085;GO:0055085;GO:0071472;GO:0071472;	-	Organic cation/carnitine transporter 6[Source:UniProtKB/Swiss-Prot;Acc:Q9SA36]	838207	Q9SA36
AT2G22770	4.07951	0.245258	NAI1	GO:0003677;GO:0003677;GO:0003700;GO:0003700;GO:0005634;GO:0005634;GO:0006351;GO:0006355;GO:0006355;GO:0006355;GO:0007029;GO:0007029;GO:0046983;GO:0046983;	-	NAI1 [Source:UniProtKB/TrEMBL;Acc:A0A178VWP9]"	816807	Q8S3F1;A0A178VWP9
AT3G53650	4.06785	0.33673	-	GO:0000786;GO:0000786;GO:0000786;GO:0003677;GO:0003677;GO:0003677;GO:0005634;GO:0005634;GO:0005694;GO:0005730;GO:0046982;GO:0046982;	K11252	Histone H2B.8 [Source:UniProtKB/Swiss-Prot;Acc:Q9LFF6]	28719403	Q9LFF6;A0A178VGH6
AT5G10720	4.05845	0.398788	AHK5	GO:0000155;GO:0000155;GO:0000155;GO:0000160;GO:0000160;GO:0003677;GO:0003677;GO:0004673;GO:0004673;GO:0004673;GO:0004871;GO:0005622;GO:0005737;GO:0005737;GO:0005773;GO:0005773;GO:0005886;GO:0005886;GO:0005887;GO:0005887;GO:0006355;GO:0006952;GO:0006952;GO:0007165;GO:0007165;GO:0007275;GO:0009736;GO:0009736;GO:0009738;GO:0009738;GO:0009788;GO:0009788;GO:0009873;GO:0009873;GO:0009927;GO:0009927;GO:…	-	Histidine kinase 5 [Source:UniProtKB/Swiss-Prot;Acc:Q3S4A7]	830938	Q3S4A7
AT1G80820	4.05238	0.111877	CCR2	GO:0003824;GO:0003824;GO:0016491;GO:0016491;GO:0016616;GO:0016616;GO:0050662;GO:0050662;GO:0055114;GO:0003824;GO:0003824;GO:0005575;GO:0006952;GO:0006952;GO:0007623;GO:0007623;GO:0009409;GO:0009409;GO:0009699;GO:0009699;GO:0016491;GO:0016491;GO:0016491;GO:0016616;GO:0016616;GO:0016621;GO:0016621;GO:0016621;GO:0042754;GO:0042754;GO:0050662;GO:0050662;GO:0055114;	K09753	Cinnamoyl-CoA reductase 2 [Source:UniProtKB/Swiss-Prot;Acc:Q9SAH9]	844421	Q9SAH9
AT5G17490	4.04753	0.127557	RGL3	GO:0000989;GO:0003700;GO:0003700;GO:0003700;GO:0003712;GO:0003712;GO:0005515;GO:0005634;GO:0005634;GO:0005634;GO:0005634;GO:0005634;GO:0006351;GO:0006355;GO:0006355;GO:0007275;GO:0007275;GO:0009723;GO:0009723;GO:0009737;GO:0009737;GO:0009739;GO:0009739;GO:0009740;GO:0009740;GO:0009740;GO:0009863;GO:0009863;GO:0009867;GO:0009867;GO:0009938;GO:0009938;GO:0010187;GO:0010187;GO:0042538;GO:0042538;GO:…	K14494	DELLA protein RGL3 [Source:UniProtKB/Swiss-Prot;Acc:Q9LF53]	831615	Q9LF53
AT2G40400	4.04543	0.0629179	RER5	GO:0007275;GO:0007275;GO:0009507;GO:0009507;GO:0009507;GO:0009536;GO:0009741;GO:0009741;GO:0015995;GO:0015995;GO:0016020;GO:0016021;GO:0016021;GO:0031969;GO:0031969;GO:0007275;GO:0007275;GO:0009507;GO:0009507;GO:0009507;GO:0009536;GO:0009741;GO:0009741;GO:0015995;GO:0015995;GO:0016020;GO:0016021;GO:0016021;GO:0031969;GO:0031969;	-	Protein RETICULATA-RELATED 5, chloroplastic[Source:UniProtKB/Swiss-Prot;Acc:Q9SIY5]	818633	Q9SIY5
ATMG01330	4.03947	0.0776539	ORF107H	GO:0003674;GO:0005739;GO:0005739;GO:0008150;	-	Uncharacterized mitochondrial protein AtMg01330[Source:UniProtKB/Swiss-Prot;Acc:P92563]	-	-
AT2G25200	4.03821	0.105225	-	GO:0008150;	-	At2g25200 [Source:UniProtKB/TrEMBL;Acc:Q9SIS2]"	817058	Q9SIS2
AT3G47300	4.03759	0.0776303	SELT	-	K22366	SelT-like protein [Source:UniProtKB/Swiss-Prot;Acc:Q9STZ2]	823884	Q9STZ2
AT5G45630	4.03468	0.0905745	-	-	-	Putative uncharacterized protein[Source:UniProtKB/TrEMBL;Acc:Q9FK78]	834603	Q9FK78;A0A178UNK0
ATMG00630	4.02988	0.193087	ORF110B	GO:0003674;GO:0005739;GO:0005739;GO:0008150;	-	Uncharacterized mitochondrial protein AtMg00630[Source:UniProtKB/Swiss-Prot;Acc:P93317]	-	-
AT1G01310	4.02627	0.553286	-	GO:0003674;GO:0005576;GO:0005576;GO:0005615;GO:0005615;GO:0008150;	-	At1g01310 [Source:UniProtKB/TrEMBL;Acc:Q6ID87]"	839333	Q6ID87
AT1G30370	4.02382	0.102664	-	GO:0004620;GO:0004620;GO:0005739;GO:0005739;GO:0006629;GO:0006629;GO:0006629;GO:0008970;GO:0008970;GO:0010214;GO:0010214;GO:0016787;GO:0016787;	-	DLAH [Source:UniProtKB/TrEMBL;Acc:A0A178W2K8]"	839917	Q9C8G6;A0A178W2K8
AT3G16420	4.01109	0.0658562	PBP1	GO:0005507;GO:0005507;GO:0005515;GO:0005634;GO:0005634;GO:0005737;GO:0005829;GO:0005829;GO:0006457;GO:0006457;GO:0009506;GO:0009506;GO:0030234;GO:0030234;GO:0030246;GO:0030246;GO:0030246;GO:0051336;GO:0051336;GO:0005507;GO:0005507;GO:0005515;GO:0005634;GO:0005634;GO:0005737;GO:0005829;GO:0005829;GO:0006457;GO:0006457;GO:0009506;GO:0009506;GO:0030234;GO:0030234;GO:0030246;GO:0030246;GO:0030246;GO:…	-	PYK10-binding protein 1 [Source:UniProtKB/Swiss-Prot;Acc:O04314]	820890	O04314
AT3G15650	4.00073	0.353852	-	GO:0016787;GO:0016787;GO:0016787;GO:0016787;GO:0016787;GO:0016787;GO:0002084;GO:0005737;GO:0008474;GO:0016787;GO:0016787;GO:0016787;GO:0052689;	-	Alpha/beta-Hydrolases superfamily protein[Source:UniProtKB/TrEMBL;Acc:F4J010]	820808	F4J010
AT3G03200	4.00073	0.634607	NAC045	GO:0003677;GO:0003677;GO:0003677;GO:0003700;GO:0003700;GO:0005515;GO:0005634;GO:0005634;GO:0006351;GO:0006355;GO:0006355;GO:0006355;GO:0044212;GO:0044212;GO:0090602;GO:0090602;GO:0090603;GO:0090603;	-	NAC045 [Source:UniProtKB/TrEMBL;Acc:A0A178VIZ2]"	821226	A4VCM0;A0A178VIZ2
AT4G12382	4.00073	0.634607	-	GO:0003674;GO:0005515;GO:0005575;GO:0008150;GO:0003674;GO:0005515;GO:0005575;GO:0008150;	-	F-box protein At4g12382 [Source:UniProtKB/Swiss-Prot;Acc:Q1G3I7]	6241074	Q1G3I7
AT2G07728	3.99134	0.312132	-	GO:0008150;	-	Uncharacterized protein At2g07728[Source:UniProtKB/TrEMBL;Acc:Q8S8I9]	815401	Q8S8I9
AT4G06744	3.99039	0.158566	-	GO:0005576;GO:0005576;	-	Uncharacterized protein At4g06744[Source:UniProtKB/Swiss-Prot;Acc:Q8W3M4]	826147	Q8W3M4;A0A178U6V9
AT5G60680	3.99014	0.0651464	-	-	-	Emb [Source:UniProtKB/TrEMBL;Acc:Q9FF51]"	836189	Q9FF51;A0A178URJ1
AT3G50770	3.98363	0.0647546	CML41	GO:0005509;GO:0005509;GO:0005509;GO:0005634;GO:0005634;GO:0008150;GO:0019722;GO:0019722;GO:0046872;	K13448	Probable calcium-binding protein CML41[Source:UniProtKB/Swiss-Prot;Acc:Q8L3R2]	824241	Q8L3R2
AT4G14370	3.97021	0.0725512	-	GO:0005515;GO:0007165;GO:0007165;GO:0043531;GO:0043531;GO:0005515;GO:0007165;GO:0007165;GO:0043531;GO:0043531;GO:0005515;GO:0007165;GO:0007165;GO:0043531;GO:0043531;GO:0046872;GO:0046872;	-	Disease resistance protein (TIR-NBS-LRR class)family [Source:TAIR;Acc:AT4G14370]	827081	F4JVE9
AT1G77380	3.96948	0.161906	AAP3	GO:0003333;GO:0003333;GO:0005634;GO:0005886;GO:0005886;GO:0005886;GO:0006865;GO:0012505;GO:0015171;GO:0015171;GO:0015171;GO:0015293;GO:0015293;GO:0015802;GO:0015802;GO:0016020;GO:0016021;GO:0016021;GO:0031965;GO:0031965;	-	ATAAP3 [Source:UniProtKB/TrEMBL;Acc:A0A178W3U1]"	844074	Q39134;A0A178W3U1
AT4G22010	3.96817	0.155736	sks4	GO:0005507;GO:0005507;GO:0009505;GO:0009505;GO:0009505;GO:0009506;GO:0009506;GO:0009506;GO:0016020;GO:0016020;GO:0016491;GO:0016491;GO:0016722;GO:0016722;GO:0055114;GO:0055114;	-	At4g22010 [Source:UniProtKB/TrEMBL;Acc:O65449]"	828290	O65449
AT4G08040	3.96597	0.362818	ACS11	GO:0003824;GO:0003824;GO:0005515;GO:0009058;GO:0009058;GO:0009693;GO:0009693;GO:0009835;GO:0009835;GO:0016829;GO:0016847;GO:0016847;GO:0016847;GO:0030170;GO:0030170;GO:0042218;	K01762	1-aminocyclopropane-1-carboxylate synthase 11[Source:UniProtKB/Swiss-Prot;Acc:Q9S9U6]	826317	Q9S9U6
AT2G27690	3.96313	0.0787723	CYP94C1	GO:0004497;GO:0005506;GO:0005506;GO:0005783;GO:0005789;GO:0005789;GO:0009611;GO:0009611;GO:0016020;GO:0016021;GO:0016021;GO:0016491;GO:0016705;GO:0016705;GO:0018685;GO:0018685;GO:0020037;GO:0020037;GO:0043231;GO:0043231;GO:0046872;GO:0055114;GO:0055114;GO:0055114;	K20624	Cytochrome P450 94C1 [Source:UniProtKB/Swiss-Prot;Acc:Q9ZUX1]	817315	Q9ZUX1
AT3G15950	3.95259	0.144973	NAI2	GO:0005515;GO:0005777;GO:0005777;GO:0005783;GO:0005788;GO:0005788;GO:0009506;GO:0009506;GO:0009651;GO:0009651;GO:0010168;GO:0010168;GO:0016020;GO:0016020;GO:0080119;GO:0080119;GO:0016853;GO:0016853;GO:0016853;GO:0016853;GO:0016853;GO:0016853;	-	TSA1-like protein [Source:UniProtKB/Swiss-Prot;Acc:Q9LSB4]	820839	Q9LSB4
AT2G07667	3.95199	0.133174	-	GO:0003674;GO:0008150;	-	unknown protein; FUNCTIONS IN: molecular_functionunknown; INVOLVED IN: biological_process unknown; LOCATEDIN: mitochondrion; BEST Arabidopsis thaliana protein matchis: unknown protein (TAIR:ATMG01180.1); Has 3 Blast hitsto 3 proteins in 1 specie /.../hae - 0; Bacteria - 0;Metazoa - 0; Fungi - 0; Plants - 3; Viruses - 0; OtherEukaryotes - 0 (source: NCBI BLink).[Source:TAIR;Acc:AT2G07667]	7922538	F4IMB6
AT2G25090	3.94827	0.304653	CIPK16	GO:0000166;GO:0004672;GO:0004672;GO:0004674;GO:0004674;GO:0004674;GO:0005524;GO:0005524;GO:0005524;GO:0005622;GO:0006468;GO:0006468;GO:0006814;GO:0006814;GO:0007165;GO:0007165;GO:0016020;GO:0016021;GO:0016301;GO:0016310;GO:0016740;GO:0018105;GO:0018107;GO:0035556;GO:0042538;GO:0042538;	-	Non-specific serine/threonine protein kinase[Source:UniProtKB/TrEMBL;Acc:A0A178W078]	817047	Q9SEZ7;A0A178W078
AT1G16150	3.94827	0.573473	WAKL4	GO:0000166;GO:0004672;GO:0004672;GO:0004674;GO:0004674;GO:0004674;GO:0004674;GO:0005509;GO:0005509;GO:0005524;GO:0005524;GO:0005524;GO:0006468;GO:0006468;GO:0007166;GO:0016020;GO:0016021;GO:0016021;GO:0016021;GO:0016301;GO:0016310;GO:0016740;GO:0030247;GO:0030247;	-	Wall-associated receptor kinase-like 4[Source:UniProtKB/Swiss-Prot;Acc:Q9S9M2]	838184	Q9S9M2
AT1G16160	3.94827	0.74209	WAKL5	GO:0000166;GO:0004672;GO:0004672;GO:0004674;GO:0004674;GO:0004674;GO:0004674;GO:0005509;GO:0005509;GO:0005524;GO:0005524;GO:0005524;GO:0005886;GO:0006468;GO:0006468;GO:0007166;GO:0016020;GO:0016021;GO:0016021;GO:0016021;GO:0016301;GO:0016310;GO:0016740;GO:0030247;GO:0030247;	-	WAKL5 [Source:UniProtKB/TrEMBL;Acc:A0A178W9G0]"	838185	Q9S9M1;A0A178W9G0
AT1G22240	3.94827	0.74209	APUM8	GO:0003723;GO:0003723;GO:0003723;GO:0005737;GO:0005737;GO:0005737;GO:0006417;GO:0006417;GO:0009507;GO:0009507;GO:0009536;	-	Putative pumilio homolog 8, chloroplastic[Source:UniProtKB/Swiss-Prot;Acc:Q9LM20]	838829	Q9LM20
AT1G24600	3.94827	0.74209	-	GO:0008150;	-	At1g24600 [Source:UniProtKB/TrEMBL;Acc:Q9FYK4]"	839074	Q9FYK4
AT1G76250	3.94827	0.74209	-	GO:0008150;GO:0016020;GO:0016021;GO:0016021;	-	At1g76250 [Source:UniProtKB/TrEMBL;Acc:Q8GX25]"	843958	Q8GX25
AT5G48400	3.9278	0.1068	GLR1.2	GO:0004970;GO:0004970;GO:0005262;GO:0005262;GO:0005515;GO:0005622;GO:0005622;GO:0005886;GO:0005886;GO:0005886;GO:0006811;GO:0006816;GO:0006816;GO:0008066;GO:0008066;GO:0016020;GO:0016020;GO:0016020;GO:0016021;GO:0016021;GO:0019722;GO:0019722;GO:0035235;GO:0070588;GO:0071230;GO:0071230;GO:0004970;GO:0016020;	K05387	Glutamate receptor 1.2 [Source:UniProtKB/Swiss-Prot;Acc:Q9LV72]	834895	Q9LV72
AT2G01890	3.92518	0.279957	PAP8	GO:0003993;GO:0003993;GO:0003993;GO:0003993;GO:0003993;GO:0005576;GO:0005576;GO:0008198;GO:0008198;GO:0008199;GO:0008199;GO:0016311;GO:0016311;GO:0016311;GO:0016787;GO:0016787;GO:0016787;GO:0046872;GO:0003993;GO:0003993;GO:0016311;GO:0016787;GO:0016787;GO:0003993;GO:0016787;	K14379	Purple acid phosphatase 8 [Source:UniProtKB/Swiss-Prot;Acc:Q8VYZ2]	814720	Q8VYZ2
AT2G47140	3.92518	0.279957	SDR3B	GO:0003824;GO:0005996;GO:0008152;GO:0016491;GO:0016491;GO:0016491;GO:0016787;GO:0016829;GO:0016853;GO:0019516;GO:0048029;GO:0051536;GO:0055114;	-	Short-chain dehydrogenase reductase 3b[Source:UniProtKB/Swiss-Prot;Acc:Q94K41]	819327	Q94K41
AT1G68250	3.91585	0.523541	-	GO:0008150;	-	At1g68250 [Source:UniProtKB/TrEMBL;Acc:Q9C9G0]"	843154	B3H767
AT1G74420	3.91585	0.523541	FUT3	GO:0005794;GO:0005794;GO:0005794;GO:0006486;GO:0006486;GO:0008107;GO:0008107;GO:0008417;GO:0008417;GO:0009832;GO:0009969;GO:0009969;GO:0016020;GO:0016020;GO:0016020;GO:0016021;GO:0016021;GO:0016740;GO:0016757;GO:0032580;GO:0032580;GO:0036065;GO:0042546;GO:0042546;GO:0071555;GO:0071555;GO:0008107;GO:0008107;GO:0008417;GO:0008417;GO:0016020;GO:0016020;GO:0016020;GO:0016021;GO:0016021;GO:0016740;GO:…	K13681	fucosyltransferase 3 [Source:TAIR;Acc:AT1G74420]"	843783	Q9CA71;W8Q3K1
AT2G01008	3.90959	0.140849	-	GO:0003674;GO:0008150;GO:0016020;GO:0016021;GO:0016021;	-	FUNCTIONS IN: molecular_function unknown; INVOLVEDIN: biological_process unknown; LOCATED IN:cellular_component unknown; BEST Arabidopsis thalianaprotein match is: maternal effect embryo arrest 38(TAIR:AT3G43160.1). [Source:TAIR;Acc:AT2G01008]	6241151	F4IM67
AT1G21070	3.90763	0.259758	URGT2	GO:0000139;GO:0000139;GO:0005338;GO:0005459;GO:0005794;GO:0005794;GO:0005794;GO:0005794;GO:0008643;GO:0008643;GO:0015297;GO:0015297;GO:0015297;GO:0015931;GO:0016020;GO:0016021;GO:0016021;GO:0022857;GO:0022857;GO:0022857;GO:0048354;GO:0048354;GO:0055085;GO:0072334;GO:0090480;GO:1901264;	-	UDP-rhamnose/UDP-galactose transporter 2[Source:UniProtKB/Swiss-Prot;Acc:Q9LPU2]	838703	Q9LPU2;A0A178WCN2
AT5G36910	3.89382	0.482045	THI2.2	GO:0005576;GO:0005576;GO:0006952;GO:0006952;GO:0006952;GO:0006952;GO:0006952;GO:0009405;GO:0090729;GO:0090729;	-	At5g36910 [Source:UniProtKB/TrEMBL;Acc:A6QRC1]"	833659	Q42597;A6QRC1
AT2G26700	3.89382	0.659861	PID2	GO:0000166;GO:0004672;GO:0004672;GO:0004674;GO:0004674;GO:0004674;GO:0004674;GO:0005515;GO:0005524;GO:0005524;GO:0005524;GO:0005634;GO:0005634;GO:0005737;GO:0005737;GO:0005886;GO:0005886;GO:0006468;GO:0006468;GO:0006468;GO:0007275;GO:0009734;GO:0009734;GO:0016301;GO:0016301;GO:0016301;GO:0016310;GO:0016740;GO:0035556;GO:0048825;GO:0048825;	-	Protein kinase PINOID 2 [Source:UniProtKB/Swiss-Prot;Acc:Q64FQ2]	817211	Q64FQ2
AT2G35730	3.89382	0.659861	-	GO:0005737;GO:0030001;GO:0030001;GO:0030001;GO:0046872;GO:0046872;GO:0046914;GO:0046916;GO:0030001;GO:0030001;GO:0046872;GO:0046872;	-	At2g35730 [Source:UniProtKB/TrEMBL;Acc:Q9ZQP5]"	818143	A0A1P8B334
AT4G28720	3.89382	0.659861	YUC8	GO:0004497;GO:0004499;GO:0004499;GO:0009735;GO:0009735;GO:0009742;GO:0009742;GO:0009851;GO:0009851;GO:0009851;GO:0010600;GO:0010600;GO:0016491;GO:0016491;GO:0016491;GO:0050660;GO:0050660;GO:0050661;GO:0050661;GO:0055114;GO:0055114;GO:0055114;GO:0103075;GO:0103075;GO:0103075;	K11816	Flavin-containing monooxygenase[Source:UniProtKB/TrEMBL;Acc:A0A178V2K9]	828993	Q9SVU0;A0A178V2K9
AT2G39010	3.88209	0.06761	PIP2-6	GO:0005773;GO:0005773;GO:0005886;GO:0005886;GO:0005886;GO:0005886;GO:0005887;GO:0006833;GO:0009414;GO:0009414;GO:0009506;GO:0009506;GO:0009624;GO:0009624;GO:0015250;GO:0015250;GO:0015250;GO:0015267;GO:0015267;GO:0016020;GO:0016020;GO:0016020;GO:0016020;GO:0016021;GO:0016021;GO:0034220;GO:0055085;GO:0055085;GO:0015267;GO:0015267;GO:0016020;GO:0016020;GO:0016020;GO:0016021;GO:0016021;GO:0055085;GO:…	K09872	Probable aquaporin PIP2-6 [Source:UniProtKB/Swiss-Prot;Acc:Q9ZV07]	818487	Q9ZV07;A0A178VZ30
AT2G39560	3.87788	0.447059	-	GO:0008150;GO:0016020;GO:0016021;GO:0016021;	-	At2g39560/F12L6.22[Source:UniProtKB/TrEMBL;Acc:O80643]	818541	O80643;A0A178VTE0
AT5G55180	3.86581	0.16063	-	GO:0004553;GO:0004553;GO:0005975;GO:0005975;GO:0008152;GO:0016787;GO:0016798;GO:0004553;GO:0004553;GO:0004553;GO:0005975;GO:0005975;GO:0008152;GO:0016787;GO:0016798;GO:0030247;GO:0046658;GO:0046658;	-	O-Glycosyl hydrolases family 17 protein[Source:UniProtKB/TrEMBL;Acc:F4K3D8]	835611	F4K3D8
AT1G65240	3.86581	0.417199	-	GO:0004190;GO:0004190;GO:0004190;GO:0004190;GO:0005886;GO:0005886;GO:0005886;GO:0006508;GO:0006508;GO:0006508;GO:0006508;GO:0008233;GO:0016020;GO:0016787;GO:0030163;GO:0030163;GO:0031225;GO:0031225;GO:0031225;GO:0046658;GO:0046658;	-	Aspartic proteinase-like protein 2[Source:UniProtKB/Swiss-Prot;Acc:Q9S9K4]	842831	Q9S9K4
AT2G07777	3.86581	0.594443	-	GO:0000276;GO:0000276;GO:0003674;GO:0008150;GO:0015986;GO:0015986;GO:0016020;GO:0016021;GO:0016021;GO:0045263;GO:0045263;GO:0046933;GO:0046933;GO:0099132;	-	ATP synthase 9 mitochondrial[Source:UniProtKB/TrEMBL;Acc:Q3EC44]	2745461	Q3EC44
AT3G58120	3.86581	0.594443	BZIP61	GO:0003677;GO:0003700;GO:0003700;GO:0006355;GO:0006355;GO:0000977;GO:0003677;GO:0003677;GO:0003677;GO:0003677;GO:0003700;GO:0003700;GO:0003700;GO:0005515;GO:0005634;GO:0005634;GO:0005634;GO:0005634;GO:0006351;GO:0006355;GO:0006355;GO:0006355;GO:0045893;GO:0045893;GO:0045893;	-	BZIP61 [Source:UniProtKB/TrEMBL;Acc:A0A178VLL5]"	824981	Q9M2K4;A0A178VLL5
AT3G62930	3.86581	0.594443	GRXS6	GO:0000122;GO:0000122;GO:0005515;GO:0005515;GO:0005623;GO:0005623;GO:0005737;GO:0005737;GO:0009055;GO:0009055;GO:0015035;GO:0015035;GO:0022900;GO:0045454;GO:0045454;GO:0046872;GO:0046872;GO:0051536;GO:0051537;GO:0051537;GO:0055114;	-	Monothiol glutaredoxin-S6 [Source:UniProtKB/Swiss-Prot;Acc:Q9LYC8]	825468	Q9LYC8;A0A178V922
AT3G08030	3.86166	0.073026	-	GO:0005618;GO:0005618;GO:0005618;GO:0005886;GO:0005886;GO:0005886;	-	F17A17.37 protein[Source:UniProtKB/TrEMBL;Acc:Q9SFB1]	819994	Q9SFB1;A0A384KZ65
AT3G10525	3.85807	0.144589	SMR1	GO:0004860;GO:0004860;GO:0005515;GO:0005634;GO:0005634;GO:0005634;GO:0006469;GO:0007049;GO:0007049;GO:0032875;GO:0032877;GO:0032877;GO:0042742;GO:0042742;GO:0045786;GO:0045786;GO:0045839;GO:0045839;GO:0090393;GO:0090393;	-	SMR1 [Source:UniProtKB/TrEMBL;Acc:A0A178V8H0]"	820217	Q9LPP4;A0A178V8H0
AT2G10940	3.85159	0.209005	-	GO:0009506;GO:0009506;GO:0009507;GO:0009507;GO:0009535;GO:0009535;GO:0016020;GO:0016020;GO:0048046;GO:0048046;GO:0009506;GO:0009506;GO:0009507;GO:0009507;GO:0009535;GO:0009535;GO:0016020;GO:0016020;GO:0048046;GO:0048046;	-	At2g10940/F15K19.1[Source:UniProtKB/TrEMBL;Acc:Q9SKI0]	815558	Q9SKI0
AT2G37880	3.84873	0.369027	-	-	-	Putative uncharacterized protein[Source:UniProtKB/TrEMBL;Acc:Q1PEW0]	818364	Q1PEW0;A0A178VRZ9
AT5G53320	3.84873	0.369027	-	GO:0000166;GO:0004672;GO:0004672;GO:0005515;GO:0005515;GO:0005524;GO:0005524;GO:0005524;GO:0005886;GO:0005886;GO:0006468;GO:0006468;GO:0016020;GO:0016021;GO:0016021;GO:0016301;GO:0016310;	-	At5g53320 [Source:UniProtKB/TrEMBL;Acc:B3LFA9]"	835413	Q9FK10;B3LFA9;A0A384KXZ7
AT4G28140	3.84873	0.541244	ERF054	GO:0003677;GO:0003677;GO:0003677;GO:0003700;GO:0003700;GO:0003700;GO:0005634;GO:0005634;GO:0006351;GO:0006355;GO:0006355;GO:0006355;GO:0009873;GO:0009873;GO:0010200;GO:0010200;	K09286	Ethylene-responsive transcription factor ERF054[Source:UniProtKB/Swiss-Prot;Acc:Q9M0J3]	828929	Q9M0J3
AT4G29800	3.84873	0.541244	PLP8	GO:0006629;GO:0006629;GO:0006629;GO:0008152;GO:0016042;GO:0016787;GO:0005575;GO:0006629;GO:0006629;GO:0006629;GO:0006952;GO:0006952;GO:0008152;GO:0016042;GO:0016042;GO:0016787;GO:0016787;	-	PATATIN-like protein 8 [Source:TAIR;Acc:AT4G29800]"	829102	Q8H133
AT5G03390	3.84873	0.541244	-	GO:0009507;GO:0009507;	-	At5g03390 [Source:UniProtKB/TrEMBL;Acc:Q9LZF0]"	831852	Q9LZF0
AT3G17790	3.84597	0.0702183	PAP17	GO:0003993;GO:0003993;GO:0003993;GO:0003993;GO:0003993;GO:0004601;GO:0004601;GO:0005576;GO:0005576;GO:0008198;GO:0008198;GO:0008199;GO:0008199;GO:0009986;GO:0009986;GO:0016311;GO:0016491;GO:0016787;GO:0016787;GO:0016787;GO:0016791;GO:0016791;GO:0030643;GO:0030643;GO:0042542;GO:0042542;GO:0046872;GO:0055114;GO:0098869;	K14379	Purple acid phosphatase 17 [Source:UniProtKB/Swiss-Prot;Acc:Q9SCX8]	821047	Q9SCX8;A0A178VF50
AT2G27385	3.8377	0.0956307	-	GO:0008150;GO:0008150;	-	Pollen Ole e 1 allergen and extensin family protein[Source:UniProtKB/TrEMBL;Acc:F4IFT4]	817283	Q6NLE8
AT2G44450	3.83724	0.497201	BGLU15	GO:0004553;GO:0004553;GO:0005576;GO:0005618;GO:0005618;GO:0005794;GO:0005794;GO:0005975;GO:0005975;GO:0008152;GO:0008422;GO:0008422;GO:0008422;GO:0009505;GO:0009505;GO:0009506;GO:0009506;GO:0009651;GO:0009651;GO:0009725;GO:0016787;GO:0016798;GO:0019762;GO:0019762;GO:0033302;GO:0033302;GO:0033329;GO:0033329;GO:0048046;GO:0048046;GO:0102483;GO:0102483;GO:0004553;GO:0004553;GO:0005975;GO:0005975;	K01188	Beta-glucosidase 15 [Source:UniProtKB/Swiss-Prot;Acc:O64879]	819052	O64879
AT3G44220	3.83724	0.497201	-	GO:0004871;GO:0006952;GO:0007165;GO:0009506;GO:0009506;GO:0016020;GO:0016021;GO:0016021;GO:0046658;GO:0046658;	-	At3g44220 [Source:UniProtKB/TrEMBL;Acc:Q9LXM6]"	823546	Q9LXM6;A0A384KFM2
AT3G48520	3.82759	0.0774671	CYP94B3	GO:0002213;GO:0002213;GO:0004497;GO:0005506;GO:0005506;GO:0005783;GO:0005789;GO:0005789;GO:0009555;GO:0009555;GO:0009611;GO:0009611;GO:0009694;GO:0009694;GO:0010154;GO:0010154;GO:0016020;GO:0016021;GO:0016021;GO:0016491;GO:0016705;GO:0016705;GO:0020037;GO:0020037;GO:0046872;GO:0048480;GO:0048480;GO:0048653;GO:0048653;GO:0052694;GO:0052694;GO:0055114;GO:0055114;GO:0055114;	K20665	CYP94B3 [Source:UniProtKB/TrEMBL;Acc:A0A178V8H3]"	824011	Q9SMP5;A0A178V8H3
AT5G20150	3.8254	0.0730653	SPX1	GO:0005634;GO:0005634;GO:0005634;GO:0005783;GO:0016036;GO:0016036;GO:0016036;GO:0016036;GO:0080040;GO:0080040;	-	SPX domain-containing protein 1[Source:UniProtKB/Swiss-Prot;Acc:Q8LBH4]	832137	Q8LBH4
AT5G66920	3.81397	0.159155	sks17	GO:0005507;GO:0005507;GO:0005618;GO:0005618;GO:0009505;GO:0009505;GO:0009505;GO:0009506;GO:0009506;GO:0016491;GO:0016491;GO:0016722;GO:0016722;GO:0055114;GO:0055114;GO:0080167;GO:0080167;	-	Sks17 [Source:UniProtKB/TrEMBL;Acc:A0A178UJS3]"	836826	Q8LPS9;A0A178UJS3
AT5G17860	3.81205	0.0737256	CCX1	GO:0016020;GO:0016021;GO:0016021;GO:0016021;GO:0055085;GO:0055085;GO:0005773;GO:0005774;GO:0005774;GO:0006811;GO:0006813;GO:0006813;GO:0006814;GO:0006814;GO:0015297;GO:0015297;GO:0016020;GO:0016021;GO:0016021;GO:0016021;GO:0055085;GO:0055085;	K13754	Cation/calcium exchanger 1 [Source:UniProtKB/Swiss-Prot;Acc:Q9FKP1]	831654	Q9FKP1
AT5G59530	3.80809	0.339281	-	GO:0010439;GO:0010439;GO:0016491;GO:0016491;GO:0016491;GO:0019761;GO:0019761;GO:0046872;GO:0046872;GO:0051213;GO:0051213;GO:0055114;GO:0055114;GO:0055114;	-	1-aminocyclopropane-1-carboxylate oxidase homolog11 [Source:UniProtKB/Swiss-Prot;Acc:Q9LTH8]	836072	Q9LTH8
AT3G06500	3.80546	0.0724334	INVC	GO:0003824;GO:0003824;GO:0004564;GO:0004575;GO:0004575;GO:0004575;GO:0004575;GO:0005739;GO:0005739;GO:0005739;GO:0005739;GO:0005975;GO:0005987;GO:0005987;GO:0007623;GO:0007623;GO:0008152;GO:0010029;GO:0010029;GO:0016787;GO:0016798;GO:0033926;GO:0033926;GO:0048510;GO:0048510;GO:0003824;GO:0003824;GO:0033926;GO:0033926;	-	Alkaline/neutral invertase C, mitochondrial[Source:UniProtKB/Swiss-Prot;Acc:B9DFA8]	819828	B9DFA8
AT4G00400	3.80273	0.15274	GPAT8	GO:0004366;GO:0004366;GO:0005783;GO:0005783;GO:0006629;GO:0008152;GO:0008654;GO:0010143;GO:0010143;GO:0010143;GO:0016020;GO:0016020;GO:0016020;GO:0016021;GO:0016021;GO:0016024;GO:0016024;GO:0016311;GO:0016740;GO:0016746;GO:0016746;GO:0016746;GO:0016791;GO:0016791;GO:0016791;GO:0090447;GO:0090447;GO:0090447;GO:0102420;GO:0102420;	K13508	Probable glycerol-3-phosphate acyltransferase 8[Source:UniProtKB/Swiss-Prot;Acc:Q5XF03]	828140	Q5XF03
AT3G04220	3.7994	0.273492	-	GO:0005515;GO:0007165;GO:0007165;GO:0016020;GO:0016021;GO:0016021;GO:0043531;GO:0043531;GO:0005515;GO:0007165;GO:0007165;GO:0016020;GO:0016021;GO:0016021;GO:0043531;GO:0043531;GO:0005515;GO:0007165;GO:0007165;GO:0016020;GO:0016021;GO:0016021;GO:0043531;GO:0043531;	-	Disease resistance protein (TIR-NBS-LRR class)family [Source:UniProtKB/TrEMBL;Acc:Q9M8X8]	819577	A0A1I9LNB0
AT5G25460	3.79881	0.0911211	-	GO:0009505;GO:0009505;GO:0009505;GO:0009506;GO:0009506;GO:0010015;GO:0010015;GO:0080167;GO:0080167;	-	At5g25460 [Source:UniProtKB/TrEMBL;Acc:Q94F20]"	832620	Q94F20;A0A178UH27
AT5G27060	3.79824	0.171561	AtRLP53	GO:0005515;GO:0016020;GO:0016021;GO:0005515;GO:0005886;GO:0005886;GO:0016020;GO:0016021;GO:0016021;GO:0005515;GO:0005886;GO:0005886;GO:0016020;GO:0016021;GO:0016021;	-	receptor like protein 53[Source:TAIR;Acc:AT5G27060]	832764	Q9S9U3
ATCG00220	3.79299	0.0956213	PSBM	GO:0009507;GO:0009523;GO:0009523;GO:0009523;GO:0009535;GO:0009535;GO:0009536;GO:0009579;GO:0015979;GO:0015979;GO:0015979;GO:0016020;GO:0016021;GO:0016021;GO:0016021;GO:0019684;GO:0019684;	-	Photosystem II reaction center protein M[Source:UniProtKB/Swiss-Prot;Acc:P62109]	-	-
AT3G49790	3.78125	0.0777488	-	GO:0008150;	-	At3g49790 [Source:UniProtKB/TrEMBL;Acc:Q9M2X9]"	824141	Q9M2X9;A0A384KMY2
AT1G49900	3.77834	0.301449	-	GO:0003676;GO:0003676;GO:0003700;GO:0003700;GO:0005634;GO:0006355;GO:0010200;GO:0010200;	-	C2H2 type zinc finger transcription factor family[Source:UniProtKB/TrEMBL;Acc:Q9C538]	841413	Q9C538
AT5G05960	3.77834	0.387376	-	GO:0005504;GO:0005504;GO:0009627;GO:0009627;	-	At5g05960 [Source:UniProtKB/TrEMBL;Acc:Q8LBY9]"	830481	Q8LBY9;A0A178UJ36
AT3G60670	3.77834	0.412069	-	GO:0008150;	-	At3g60670 [Source:UniProtKB/TrEMBL;Acc:Q9LZZ6]"	825238	Q9LZZ6
AT5G63140	3.77834	0.440565	PAP29	GO:0000155;GO:0000160;GO:0003824;GO:0003993;GO:0003993;GO:0004673;GO:0004871;GO:0004871;GO:0005524;GO:0005576;GO:0005576;GO:0005622;GO:0006520;GO:0007165;GO:0007165;GO:0016020;GO:0016020;GO:0016021;GO:0016021;GO:0016311;GO:0016765;GO:0016787;GO:0016787;GO:0016788;GO:0016788;GO:0018106;GO:0019835;GO:0023014;GO:0030170;GO:0046872;GO:0046872;GO:0071555;	-	Probable inactive purple acid phosphatase 29[Source:UniProtKB/Swiss-Prot;Acc:Q9FMK9]	836435	Q9FMK9
AT3G15630	3.77834	0.512901	-	GO:0008150;	-	AT3g15630/MSJ11_3[Source:UniProtKB/TrEMBL;Acc:Q9LW16]	820805	Q9LW16;A0A384KEW6
ATMG01050	3.77834	0.512901	ORF159	GO:0003674;GO:0005739;GO:0005739;GO:0008150;	-	Uncharacterized mitochondrial protein AtMg01050[Source:UniProtKB/Swiss-Prot;Acc:P92539]	-	-
AT4G18260	3.77834	0.559607	-	GO:0016020;GO:0016021;GO:0016021;GO:0046872;GO:0046872;GO:0055114;GO:0055114;	-	Cytochrome b561 domain-containing protein At4g18260[Source:UniProtKB/Swiss-Prot;Acc:Q0WPS2]	827552	Q0WPS2
AT1G18310	3.77834	0.616213	-	GO:0016787;GO:0052861;GO:0052861;	K01180	Glycosyl hydrolase family 81 protein[Source:UniProtKB/TrEMBL;Acc:F4IAQ0]	838411	F4IAQ0
AT5G16020	3.77834	0.686066	GEX3	GO:0005515;GO:0005886;GO:0005886;GO:0005886;GO:0005886;GO:0009793;GO:0009793;GO:0009793;GO:0010183;GO:0010183;GO:0010183;GO:0016020;GO:0016021;GO:0016021;	-	Protein GAMETE EXPRESSED 3 [Source:UniProtKB/Swiss-Prot;Acc:Q9LFS2]	831459	Q9LFS2
AT2G04515	3.77834	0.774118	-	GO:0003674;GO:0008150;GO:0016020;GO:0016021;GO:0016021;	-	Transmembrane protein[Source:UniProtKB/TrEMBL;Acc:Q5S4Y8]	814993	Q5S4Y8
AT3G24020	3.77834	0.774118	DIR16	GO:0005576;GO:0016853;GO:0048046;GO:0048046;	-	Dirigent protein[Source:UniProtKB/TrEMBL;Acc:A0A178V7A9]	821987	Q7Y225;A0A178V7A9
AT3G52350	3.77834	0.774118	-	GO:0003676;GO:0003676;GO:0008150;	-	D111/G-patch domain-containing protein[Source:UniProtKB/TrEMBL;Acc:Q9FT47]	824400	Q9FT47;A0A384LGP9
AT4G26590	3.77834	0.774118	OPT5	GO:0005887;GO:0005887;GO:0015031;GO:0015031;GO:0015833;GO:0016020;GO:0016020;GO:0016020;GO:0016021;GO:0035672;GO:0035673;GO:0035673;GO:0055085;GO:0055085;	-	Oligopeptide transporter 5 [Source:UniProtKB/Swiss-Prot;Acc:Q9SUA4]	828766	Q9SUA4
AT5G22930	3.77834	0.774118	-	GO:0003674;GO:0008150;	-	Protein of unknown function (DUF1635)[Source:TAIR;Acc:AT5G22930]	832357	F4KBD8
AT5G37240	3.77834	0.774118	-	GO:0008150;GO:0008150;	-	unknown protein; Has 0 Blast hits to 0 proteins in0 species (source: NCBI BLink).[Source:TAIR;Acc:AT5G37240]	833698	F4K5X4
AT5G39390	3.77834	0.774118	-	GO:0000166;GO:0004672;GO:0004672;GO:0004674;GO:0004674;GO:0005524;GO:0005524;GO:0005524;GO:0006468;GO:0006468;GO:0016020;GO:0016021;GO:0016021;GO:0016301;GO:0016310;GO:0016740;	-	Leucine-rich repeat protein kinase family protein[Source:UniProtKB/TrEMBL;Acc:F4KEF0]	833935	F4KEF0
AT1G07550	3.77834	0.887494	-	GO:0000166;GO:0003677;GO:0004672;GO:0004672;GO:0004674;GO:0004674;GO:0005515;GO:0005515;GO:0005524;GO:0005524;GO:0005524;GO:0006468;GO:0006468;GO:0016020;GO:0016021;GO:0016021;GO:0016301;GO:0016310;GO:0016740;	-	Probable LRR receptor-like serine/threonine-proteinkinase At1g07550 [Source:UniProtKB/Swiss-Prot;Acc:C0LGD8]	837269	C0LGD8
AT2G31220	3.77834	0.887494	BHLH10	GO:0003677;GO:0003677;GO:0003700;GO:0003700;GO:0005515;GO:0005634;GO:0005634;GO:0006351;GO:0006355;GO:0006355;GO:0006355;GO:0009555;GO:0009555;GO:0046983;GO:0046983;GO:0048658;GO:0048658;GO:0052543;GO:0052543;GO:0003677;GO:0003677;GO:0046983;GO:0046983;	-	Transcription factor bHLH10[Source:UniProtKB/Swiss-Prot;Acc:Q84TK1]	817679	Q84TK1
AT3G02100	3.77834	0.887494	UGT83A1	GO:0008152;GO:0008194;GO:0008194;GO:0016740;GO:0016757;GO:0016758;GO:0016758;GO:0043231;GO:0043231;GO:0080043;GO:0080043;GO:0080044;GO:0080044;	-	UDP-glycosyltransferase 83A1[Source:UniProtKB/Swiss-Prot;Acc:Q9SGA8]	820287	Q9SGA8
AT3G21880	3.77834	0.887494	-	GO:0005515;GO:0005622;GO:0005622;GO:0005634;GO:0005634;GO:0008270;GO:0008270;GO:0003700;GO:0005515;GO:0005515;GO:0005622;GO:0005622;GO:0005634;GO:0005634;GO:0006355;GO:0008270;GO:0008270;GO:0046872;GO:0003700;GO:0003700;GO:0005515;GO:0005515;GO:0005515;GO:0005622;GO:0005622;GO:0005634;GO:0005634;GO:0005634;GO:0006355;GO:0006355;GO:0008270;GO:0008270;GO:0010629;GO:0010629;GO:0046872;GO:0048579;GO:…	-	B-box type zinc finger protein with CCT domain-containing protein[Source:UniProtKB/TrEMBL;Acc:A0A1I9LPX4]	821743	Q9LJ44
AT3G51220	3.77834	0.887494	-	GO:0005829;GO:0005829;GO:0009903;GO:0009903;GO:0009904;GO:0009904;	-	WEB family protein At3g51220[Source:UniProtKB/Swiss-Prot;Acc:Q9SD24]	824285	Q9SD24;A0A178VA32
AT4G11590	3.77834	0.887494	-	GO:0005515;GO:0005634;GO:0005634;GO:0016567;GO:0016567;	-	F-box protein At4g11590 [Source:UniProtKB/Swiss-Prot;Acc:Q9T0C7]	826764	Q9T0C7
AT4G12580	3.77834	0.887494	-	GO:0005575;GO:0008150;	-	At4g12580 [Source:UniProtKB/TrEMBL;Acc:Q9SU28]"	826871	F4JRD0
AT4G15100	3.77834	0.887494	SCPL30	GO:0004180;GO:0004185;GO:0004185;GO:0004185;GO:0004185;GO:0005576;GO:0005576;GO:0005773;GO:0005773;GO:0006508;GO:0006508;GO:0006508;GO:0008233;GO:0016787;GO:0051603;GO:0051603;	K16297	Putative serine carboxypeptidase-like 30[Source:UniProtKB/Swiss-Prot;Acc:O23364]	827176	O23364
AT4G15690	3.77834	0.887494	GRXS5	GO:0000122;GO:0000122;GO:0005515;GO:0005515;GO:0005623;GO:0005634;GO:0005634;GO:0005737;GO:0005737;GO:0009055;GO:0009055;GO:0015035;GO:0015035;GO:0022900;GO:0045454;GO:0045454;GO:0046872;GO:0046872;GO:0051536;GO:0051537;GO:0051537;GO:0055114;	K03676	Monothiol glutaredoxin-S5 [Source:UniProtKB/Swiss-Prot;Acc:O23420]	827246	O23420
AT4G38830	3.77834	0.887494	CRK26	GO:0000166;GO:0004672;GO:0004672;GO:0004674;GO:0004674;GO:0004674;GO:0005524;GO:0005524;GO:0005524;GO:0005886;GO:0005886;GO:0006468;GO:0006468;GO:0006468;GO:0016020;GO:0016021;GO:0016021;GO:0016301;GO:0016310;GO:0016740;GO:0042742;	-	Cysteine-rich receptor-like protein kinase 26[Source:UniProtKB/Swiss-Prot;Acc:Q9T0J1]	830038	Q9T0J1
AT5G14470	3.77834	0.887494	GLCAK2	GO:0000166;GO:0005524;GO:0005524;GO:0005524;GO:0005829;GO:0005829;GO:0005975;GO:0005975;GO:0016301;GO:0016310;GO:0016740;GO:0042546;GO:0046872;GO:0046872;GO:0047940;GO:0047940;GO:0047940;	K16190	Probable glucuronokinase 2 [Source:UniProtKB/Swiss-Prot;Acc:Q9LY82]	831298	Q9LY82;A0A178URH8
AT5G17390	3.77834	0.887494	-	GO:0006950;GO:0016787;GO:0016787;	-	Adenine nucleotide alpha hydrolases-likesuperfamily protein [Source:UniProtKB/TrEMBL;Acc:Q9LF45]	831605	Q9LF45;A0A178UBM4
AT5G19790	3.77834	0.887494	RAP2-11	GO:0000302;GO:0000302;GO:0003677;GO:0003677;GO:0003677;GO:0003700;GO:0003700;GO:0003700;GO:0005634;GO:0005634;GO:0005634;GO:0006351;GO:0006355;GO:0006355;GO:0006355;GO:0009723;GO:0009723;GO:0009873;GO:0009873;GO:0035865;GO:0035865;GO:0043565;GO:0043565;GO:0048528;GO:0048528;	K09286	Ethylene-responsive transcription factor RAP2-11[Source:UniProtKB/Swiss-Prot;Acc:Q6J9S1]	832099	Q6J9S1
AT5G45095	3.77834	0.887494	-	GO:0008150;	-	Putative uncharacterized protein[Source:UniProtKB/TrEMBL;Acc:Q8GZ89]	834542	Q8GZ89
AT5G52220	3.77834	0.887494	-	GO:0005515;GO:0007064;GO:0007064;GO:0007064;GO:0031390;GO:0031390;GO:0031390;GO:0007064;GO:0007064;GO:0031390;GO:0031390;	K11270	Chromosome transmission fidelity-like protein[Source:UniProtKB/TrEMBL;Acc:F4KEU4]	835298	A0A178UJQ2;F4KEU5
AT5G57090	3.77834	0.887494	PIN2	GO:0000323;GO:0000323;GO:0001666;GO:0001666;GO:0005783;GO:0005783;GO:0005886;GO:0005886;GO:0005886;GO:0005886;GO:0009723;GO:0009723;GO:0009733;GO:0009733;GO:0009734;GO:0009734;GO:0009749;GO:0009749;GO:0009921;GO:0009921;GO:0009925;GO:0009925;GO:0009926;GO:0009926;GO:0009926;GO:0009926;GO:0009958;GO:0009958;GO:0010252;GO:0010252;GO:0010315;GO:0010315;GO:0010315;GO:0010329;GO:0010329;GO:0010329;GO:…	K13947	WAV6 [Source:UniProtKB/TrEMBL;Acc:A0A384LBE9]"	835813	Q9LU77;Q67YW0;A0A384LBE9
AT3G45970	3.76993	0.116021	EXLA1	GO:0005576;GO:0005576;GO:0005576;GO:0005576;GO:0005618;GO:0005618;GO:0005794;GO:0005794;GO:0009505;GO:0009505;GO:0009505;GO:0009506;GO:0009506;GO:0009506;GO:0016020;GO:0016020;GO:0016020;GO:0016021;GO:0016021;	-	Expansin-like A1 [Source:UniProtKB/Swiss-Prot;Acc:Q9LZT4]	823740	Q9LZT4
AT5G67070	3.76139	0.108319	RALFL34	GO:0004871;GO:0004871;GO:0005179;GO:0005179;GO:0005515;GO:0005576;GO:0005622;GO:0005622;GO:0007267;GO:0007267;GO:0009506;GO:0009506;GO:0010469;GO:0019722;GO:0019722;GO:0019722;GO:0048046;GO:0048046;	-	Protein RALF-like 34 [Source:UniProtKB/Swiss-Prot;Acc:Q9FHA6]	836842	Q9FHA6;A0A178UD98
AT4G18780	3.7602	0.254765	CESA8	GO:0005515;GO:0005515;GO:0005618;GO:0005618;GO:0005794;GO:0005794;GO:0005802;GO:0005802;GO:0005886;GO:0005886;GO:0005886;GO:0006970;GO:0006970;GO:0009414;GO:0009414;GO:0009833;GO:0009833;GO:0009834;GO:0009834;GO:0009834;GO:0016020;GO:0016020;GO:0016020;GO:0016021;GO:0016021;GO:0016740;GO:0016757;GO:0016759;GO:0016759;GO:0016760;GO:0016760;GO:0016760;GO:0016760;GO:0030244;GO:0030244;GO:0030244;GO:…	K10999	Cellulose synthase (Fragment)[Source:UniProtKB/TrEMBL;Acc:A0A068FHR7]	827612	Q8LPK5;A0A068FHR7
AT3G02040	3.76012	0.077166	GDPD1	GO:0000287;GO:0000287;GO:0006071;GO:0006071;GO:0006629;GO:0006629;GO:0008081;GO:0008081;GO:0008889;GO:0008889;GO:0008889;GO:0009507;GO:0009507;GO:0009536;GO:0009536;GO:0009536;GO:0016787;GO:0030643;GO:0030643;GO:0046475;GO:0046475;	K18696	Glycerophosphodiester phosphodiesterase GDPD1,chloroplastic [Source:UniProtKB/Swiss-Prot;Acc:Q9SGA2]	821175	Q9SGA2
AT2G28120	3.75948	0.122426	-	GO:0005886;GO:0005886;GO:0016020;GO:0016021;GO:0016021;	-	At2g28120/F24D13.9[Source:UniProtKB/TrEMBL;Acc:Q9ZUV4]	817358	Q9ZUV4;A0A178VZ10
AT1G68110	3.75816	0.143672	-	GO:0004016;GO:0004016;GO:0005484;GO:0005484;GO:0005543;GO:0005543;GO:0005545;GO:0005545;GO:0005794;GO:0005794;GO:0005905;GO:0005905;GO:0006897;GO:0006897;GO:0016020;GO:0016192;GO:0016192;GO:0030136;GO:0030136;GO:0030136;GO:0030276;GO:0030276;GO:0031410;GO:0048268;GO:0048268;GO:0050832;GO:0050832;GO:0061025;	-	Putative clathrin assembly protein At1g68110[Source:UniProtKB/Swiss-Prot;Acc:Q9C9X5]	843139	Q9C9X5;A0A178W783
AT2G45135	3.75738	0.146484	-	GO:0005575;GO:0008150;GO:0016036;GO:0046872;GO:0046872;GO:0046872;GO:0005575;GO:0008150;GO:0016036;GO:0046872;GO:0046872;GO:0046872;	-	RING/U-box superfamily protein[Source:UniProtKB/TrEMBL;Acc:F4IW24]	819121	F4IW24
AT1G04680	3.74732	0.114837	-	GO:0016020;GO:0016020;GO:0016829;GO:0030570;GO:0030570;GO:0045490;GO:0045490;GO:0046872;GO:0046872;	K01728	Pectate lyase[Source:UniProtKB/TrEMBL;Acc:A0A178W464]	839452	Q940Q1;A0A178W464
AT4G25810	3.74016	0.132333	XTH23	GO:0004553;GO:0004553;GO:0005576;GO:0005618;GO:0005618;GO:0005618;GO:0005618;GO:0005794;GO:0005794;GO:0005975;GO:0005975;GO:0006073;GO:0006073;GO:0008152;GO:0010411;GO:0010411;GO:0016740;GO:0016762;GO:0016762;GO:0016762;GO:0016787;GO:0016798;GO:0042546;GO:0042546;GO:0048046;GO:0048046;GO:0048046;GO:0071555;GO:0071555;	K08235	Probable xyloglucan endotransglucosylase/hydrolaseprotein 23 [Source:UniProtKB/Swiss-Prot;Acc:Q38910]	828686	Q38910
AT4G22530	3.73987	0.17595	-	GO:0005634;GO:0005634;GO:0005737;GO:0005737;GO:0005737;GO:0005829;GO:0005829;GO:0008152;GO:0008168;GO:0008168;GO:0008168;GO:0008757;GO:0016740;GO:0032259;GO:0032259;GO:0032259;GO:0005634;GO:0005634;GO:0005737;GO:0005737;GO:0005737;GO:0005829;GO:0005829;GO:0008152;GO:0008168;GO:0008168;GO:0008168;GO:0008757;GO:0016740;GO:0032259;GO:0032259;GO:0032259;	-	S-adenosyl-L-methionine-dependentmethyltransferases superfamily protein[Source:UniProtKB/TrEMBL;Acc:Q9SUW6]	828348	Q9SUW6;A0A384KVM0
AT3G02640	3.7377	0.422874	-	GO:0008150;GO:0016020;GO:0016021;GO:0016021;	-	F16B3.27 protein[Source:UniProtKB/TrEMBL;Acc:Q9M878]	821289	Q9M878;A0A384KJT4
AT5G57550	3.73254	0.300119	XTH25	GO:0004553;GO:0004553;GO:0005576;GO:0005618;GO:0005618;GO:0005618;GO:0005975;GO:0005975;GO:0006073;GO:0006073;GO:0008152;GO:0009832;GO:0009832;GO:0010411;GO:0010411;GO:0016740;GO:0016762;GO:0016762;GO:0016762;GO:0016762;GO:0016787;GO:0016798;GO:0042546;GO:0042546;GO:0048046;GO:0048046;GO:0048046;GO:0071555;GO:0071555;	K08235	Probable xyloglucan endotransglucosylase/hydrolaseprotein 25 [Source:UniProtKB/Swiss-Prot;Acc:Q38907]	835859	Q38907;A0A178UD61
AT5G14180	3.72588	0.327815	LIP2	GO:0002213;GO:0002213;GO:0004806;GO:0004806;GO:0005576;GO:0005576;GO:0006629;GO:0006629;GO:0006629;GO:0016042;GO:0016042;GO:0016298;GO:0016298;GO:0016298;GO:0016787;GO:0016788;GO:0016788;GO:0044255;GO:0044255;GO:0006629;GO:0006629;GO:0006629;GO:0006629;	-	Triacylglycerol lipase 2 [Source:UniProtKB/Swiss-Prot;Acc:Q67ZU1]	831268	Q67ZU1
AT1G35180	3.72588	0.487823	-	GO:0008150;GO:0016020;GO:0016021;GO:0016021;GO:0016021;	-	At1g35180 [Source:UniProtKB/TrEMBL;Acc:Q6IDJ6]"	840405	Q6IDJ6
AT1G48605	3.72176	0.344122	HAL3B	GO:0003824;GO:0003824;GO:0004633;GO:0004633;GO:0010181;GO:0010181;GO:0015937;GO:0015937;GO:0015937;GO:0016829;GO:0016831;GO:0040008;GO:0040008;GO:0042538;GO:0042538;	K01598	Probable phosphopantothenoylcysteine decarboxylase[Source:UniProtKB/Swiss-Prot;Acc:P94063]	2745818	P94063
AT5G16410	3.71979	0.165575	-	GO:0016740;GO:0016747;GO:0016747;	-	HXXXD-type acyl-transferase family protein[Source:UniProtKB/TrEMBL;Acc:Q9FFE4]	831502	Q9FFE4
AT2G36080	3.71694	0.206111	ARF31	GO:0003677;GO:0003677;GO:0003677;GO:0003700;GO:0003700;GO:0005634;GO:0005634;GO:0006351;GO:0006351;GO:0006355;GO:0006355;GO:0045892;GO:0045892;GO:0080167;GO:0080167;GO:0003677;GO:0003677;GO:0003677;GO:0005634;GO:0005634;GO:0006351;GO:0006351;GO:0006355;GO:0006355;GO:0003677;GO:0003677;	-	B3 domain-containing protein At2g36080[Source:UniProtKB/Swiss-Prot;Acc:Q8GYJ2]	818181	Q8GYJ2;A0A178VSG2
AT1G18830	3.71694	0.529162	SEC31A	GO:0005515;GO:0005737;GO:0006888;GO:0006888;GO:0005515;GO:0005737;GO:0006888;GO:0006888;GO:0000139;GO:0000139;GO:0005198;GO:0005198;GO:0005515;GO:0005783;GO:0005794;GO:0006886;GO:0006886;GO:0006888;GO:0006888;GO:0006888;GO:0007029;GO:0015031;GO:0016192;GO:0030127;GO:0030127;GO:0070971;GO:0070971;GO:0090110;GO:0090110;GO:0090114;GO:0090114;	K14005	Protein transport protein SEC31 homolog A[Source:UniProtKB/Swiss-Prot;Acc:F4ICD9]	838464	F4ICD9
AT3G06435	3.71694	0.529162	-	GO:0016020;GO:0016021;GO:0016021;GO:0003674;GO:0008150;GO:0016020;GO:0016021;GO:0016021;	-	At3g06435 [Source:UniProtKB/TrEMBL;Acc:Q3EBB7]"	28718918	A0A1I9LQ29
AT3G23530	3.71325	0.135015	-	GO:0016491;GO:0016491;GO:0016740;GO:0055114;GO:0055114;	-	AT3g23510/MEE5_5[Source:UniProtKB/TrEMBL;Acc:Q8VZH1]	821932	Q8VZH1
AT3G57380	3.71123	0.383209	-	GO:0016020;GO:0016021;GO:0016021;GO:0016740;GO:0016757;GO:0016757;GO:0016740;GO:0016757;GO:0016757;GO:0016740;GO:0016757;GO:0016757;	-	Glycosyltransferase[Source:UniProtKB/TrEMBL;Acc:F4J287]	824905	A0A1I9LPD4
AT5G43650	3.70434	0.406857	BHLH92	GO:0003677;GO:0003677;GO:0046983;GO:0046983;GO:0003677;GO:0003677;GO:0003700;GO:0003700;GO:0005515;GO:0005634;GO:0005634;GO:0006351;GO:0006355;GO:0006355;GO:0006355;GO:0046983;GO:0046983;	-	Transcription factor bHLH92[Source:UniProtKB/Swiss-Prot;Acc:Q9FIX5]	834385	Q9FIX5
AT2G07706	3.70434	0.578646	-	GO:0008150;	-	unknown protein; BEST Arabidopsis thaliana proteinmatch is: unknown protein (TAIR:ATMG00470.1); Has 35333Blast hits to 34131 proteins in 2444 species: Archae -798; Bacteria - 22429; Metazoa - 974; Fungi - 991; Plants- 531; Viruses - 0; Other Euk /.../s - 9610 (source: NCBIBLink). [Source:TAIR;Acc:AT2G07706]	815381	F4IMC1
AT3G45960	3.70434	0.578646	EXLA3	GO:0005576;GO:0005576;GO:0005576;GO:0005829;GO:0005829;GO:0009505;GO:0009505;GO:0009505;GO:0009506;GO:0009506;GO:0009506;GO:0016020;GO:0016020;GO:0016020;GO:0005576;	-	Expansin-like A3 [Source:UniProtKB/Swiss-Prot;Acc:Q9LZT5]	823739	Q9LZT5;B9DH60
AT3G60120	3.70434	0.578646	BGLU27	GO:0004553;GO:0004553;GO:0005975;GO:0005975;GO:0008152;GO:0008422;GO:0008422;GO:0008422;GO:0009651;GO:0009651;GO:0016020;GO:0016021;GO:0016787;GO:0016798;GO:0019762;GO:0019762;GO:0102483;GO:0102483;GO:1901657;	K01188	Beta-glucosidase 27 [Source:UniProtKB/Swiss-Prot;Acc:Q9M1D1]	825182	Q9M1D1
AT4G04760	3.70434	0.578646	-	GO:0005215;GO:0005215;GO:0016020;GO:0016020;GO:0016020;GO:0016021;GO:0016021;GO:0016021;GO:0022857;GO:0022857;GO:0055085;GO:0055085;GO:0005215;GO:0005215;GO:0016020;GO:0016020;GO:0016020;GO:0016021;GO:0016021;GO:0016021;GO:0022857;GO:0022857;GO:0055085;GO:0055085;GO:0005215;GO:0005215;GO:0005351;GO:0005351;GO:0005355;GO:0005355;GO:0005887;GO:0005887;GO:0008643;GO:0008645;GO:0008645;GO:0015992;GO:…	-	Sugar transporter ERD6-like 15[Source:UniProtKB/Swiss-Prot;Acc:Q9M0Z9]	825812	Q9M0Z9
AT4G27450	3.69662	0.089426	-	GO:0005515;GO:0005634;GO:0005634;GO:0005829;GO:0005829;GO:0005886;GO:0005886;GO:0009506;GO:0009506;	-	AT4g27450/F27G19_50[Source:UniProtKB/TrEMBL;Acc:Q93V62]	828854	Q93V62;A0A178V0I5
AT3G44860	3.69309	0.0835066	FAMT	GO:0002238;GO:0002238;GO:0008168;GO:0008168;GO:0008168;GO:0009611;GO:0009611;GO:0009751;GO:0009751;GO:0009753;GO:0009753;GO:0016740;GO:0019010;GO:0019010;GO:0032259;GO:0032259;GO:0046872;GO:0046872;GO:0080027;GO:0080027;	K22546	Farnesoic acid carboxyl-O-methyltransferase[Source:UniProtKB/Swiss-Prot;Acc:Q9FYC4]	823620	Q9FYC4
AT3G29173	3.68523	0.638793	-	-	-	-	28719337	A0A1I9LPH3
AT3G53600	3.68523	0.638793	-	GO:0003676;GO:0003676;GO:0003700;GO:0003700;GO:0005634;GO:0005634;GO:0005634;GO:0006355;GO:0006355;GO:0010200;GO:0010200;GO:0010200;GO:0042631;GO:0042631;	-	At3g53600 [Source:UniProtKB/TrEMBL;Acc:Q9LFG0]"	824528	Q9LFG0
AT3G41762	3.67818	0.178915	-	-	-	unknown protein. [Source:TAIR;Acc:AT3G41762]"	10723081	F4JDS7
AT5G07440	3.67705	0.0877444	GDH2	GO:0000166;GO:0004352;GO:0004352;GO:0004353;GO:0004353;GO:0004353;GO:0005507;GO:0005507;GO:0005524;GO:0005524;GO:0005739;GO:0005739;GO:0005739;GO:0005774;GO:0005774;GO:0006520;GO:0006520;GO:0008270;GO:0008270;GO:0009651;GO:0009651;GO:0016491;GO:0016491;GO:0016491;GO:0016639;GO:0016639;GO:0046686;GO:0046686;GO:0050897;GO:0050897;GO:0055114;GO:0055114;GO:0055114;GO:0000166;GO:0004352;GO:0004352;GO:…	K00261	Glutamate dehydrogenase[Source:UniProtKB/TrEMBL;Acc:A0A178UEW8]	830635	Q38946;A0A178UEW8
AT2G07669	3.67646	0.392299	-	GO:0003674;GO:0008150;	-	Putative uncharacterized protein[Source:UniProtKB/TrEMBL;Acc:Q2V492]	3768221	Q2V492
AT1G62660	3.67089	0.0897487	BFRUCT3	GO:0004553;GO:0004553;GO:0005975;GO:0005975;GO:0008152;GO:0016787;GO:0016798;GO:0000325;GO:0000325;GO:0004553;GO:0004553;GO:0004564;GO:0004564;GO:0004564;GO:0004575;GO:0004575;GO:0004575;GO:0005773;GO:0005773;GO:0005773;GO:0005775;GO:0005775;GO:0005975;GO:0005975;GO:0005985;GO:0005985;GO:0008152;GO:0009414;GO:0009617;GO:0009617;GO:0009651;GO:0009737;GO:0009738;GO:0009738;GO:0016020;GO:0016021;GO:…	K01193	Acid beta-fructofuranosidase 3, vacuolar[Source:UniProtKB/Swiss-Prot;Acc:Q43348]	842563	Q43348
AT1G45201	3.66955	0.0817805	ATTLL1	GO:0005773;GO:0006629;GO:0006629;GO:0016020;GO:0016020;GO:0016021;GO:0016021;GO:0016787;GO:0016787;GO:0005773;GO:0005773;GO:0006629;GO:0006629;GO:0016020;GO:0016020;GO:0016020;GO:0016021;GO:0016021;GO:0016787;GO:0016787;GO:0006629;GO:0006629;GO:0016020;GO:0016021;GO:0016021;GO:0016787;GO:0016787;	-	triacylglycerol lipase-like 1[Source:TAIR;Acc:AT1G45201]	841089	A0A1P8AVY3
AT3G13750	3.65973	0.0819455	BGAL1	GO:0004553;GO:0004553;GO:0004565;GO:0004565;GO:0004565;GO:0004565;GO:0005576;GO:0005618;GO:0005618;GO:0005618;GO:0005773;GO:0005773;GO:0005975;GO:0005975;GO:0008152;GO:0009505;GO:0009505;GO:0009506;GO:0009506;GO:0016787;GO:0016798;GO:0030246;GO:0030246;GO:0048046;GO:0048046;	-	Beta-galactosidase 1 [Source:UniProtKB/Swiss-Prot;Acc:Q9SCW1]	820584	Q9SCW1
AT5G24420	3.65876	0.175496	PGL5	GO:0005737;GO:0005829;GO:0005829;GO:0005829;GO:0005975;GO:0005975;GO:0006098;GO:0006098;GO:0006098;GO:0009051;GO:0009051;GO:0016787;GO:0017057;GO:0017057;GO:0017057;GO:0017057;	K01057	Probable 6-phosphogluconolactonase 3[Source:UniProtKB/Swiss-Prot;Acc:Q8LEV7]	832513	Q8LEV7
AT4G17790	3.65686	0.0951512	-	GO:0008150;GO:0016020;GO:0016021;GO:0016021;	-	SNARE associated Golgi protein family[Source:UniProtKB/TrEMBL;Acc:O23619]	827501	O23619;A0A178UZQ7
AT1G16390	3.65281	0.546001	OCT3	GO:0000166;GO:0005524;GO:0005524;GO:0005773;GO:0005774;GO:0006811;GO:0006811;GO:0008514;GO:0009705;GO:0009705;GO:0015711;GO:0016020;GO:0016021;GO:0016021;GO:0016021;GO:0016021;GO:0022857;GO:0022857;GO:0055085;GO:0055085;GO:0070417;GO:0070417;	-	Organic cation/carnitine transporter 3[Source:UniProtKB/Swiss-Prot;Acc:Q9SA38]	838209	Q9SA38
AT4G22620	3.65281	0.713206	-	GO:0003674;GO:0009733;GO:0009733;	K14488	Auxin-responsive family protein[Source:UniProtKB/TrEMBL;Acc:O49643]	828358	O49643
AT5G03350	3.64084	0.401656	LLP	GO:0005576;GO:0005618;GO:0005618;GO:0005886;GO:0005886;GO:0009507;GO:0009507;GO:0009627;GO:0009627;GO:0016020;GO:0016301;GO:0016301;GO:0016310;GO:0016740;GO:0030246;GO:0030246;GO:0030246;GO:0048046;GO:0048046;GO:0048046;GO:0071446;GO:0071446;	-	Lectin-like protein [Source:UniProtKB/Swiss-Prot;Acc:Q9LZF5]	831863	Q9LZF5
AT3G22240	3.63249	0.366855	-	GO:0003006;GO:0005886;GO:0005886;GO:0008150;GO:0016021;GO:0016021;	-	Cysteine-rich/transmembrane domain PCC1-likeprotein [Source:UniProtKB/TrEMBL;Acc:Q9LHJ3]	821794	Q9LHJ3
AT3G57100	3.62634	0.598375	-	GO:0003674;GO:0008150;GO:0016020;GO:0016021;GO:0016021;	-	UPF0496 protein At3g57100 [Source:UniProtKB/Swiss-Prot;Acc:Q9M1J0]	824877	Q9M1J0
AT2G36050	3.60431	0.411288	OFP15	GO:0005634;GO:0005634;GO:0006351;GO:0006351;GO:0006355;GO:0045892;GO:0045892;GO:0045892;GO:0045892;	-	OFP15 [Source:UniProtKB/TrEMBL;Acc:A0A178VSX7]"	818178	Q9SJ45;A0A178VSX7
AT3G13520	3.60146	0.248543	AGP12	GO:0005886;GO:0005886;GO:0008150;GO:0016020;GO:0016021;GO:0016021;GO:0031225;GO:0031225;GO:0031225;	-	Arabinogalactan protein 12 [Source:UniProtKB/Swiss-Prot;Acc:Q9LJD9]	820554	Q9LJD9;A0A178V8D6
AT4G25835	3.59937	0.345384	-	GO:0000166;GO:0005524;GO:0005524;GO:0005524;GO:0016787;GO:0016887;GO:0016887;	-	AAA-ATPase At4g25835 [Source:UniProtKB/Swiss-Prot;Acc:Q8RY66]	828689	Q8RY66
AT3G55840	3.59819	0.104707	HSPRO1	GO:0005515;GO:0005737;GO:0005737;GO:0006952;GO:0006952;GO:0006952;GO:0019441;GO:0019441;GO:0020037;GO:0020037;GO:0046872;GO:0046872;	-	Nematode resistance protein-like HSPRO1[Source:UniProtKB/Swiss-Prot;Acc:Q9LY61]	824750	Q9LY61
AT5G64120	3.59227	0.106283	PER71	GO:0004601;GO:0004601;GO:0004601;GO:0004601;GO:0004601;GO:0005576;GO:0005576;GO:0005618;GO:0005618;GO:0006979;GO:0006979;GO:0006979;GO:0009505;GO:0009505;GO:0009506;GO:0009506;GO:0009664;GO:0009808;GO:0009808;GO:0016020;GO:0016020;GO:0016491;GO:0020037;GO:0020037;GO:0020037;GO:0042744;GO:0042744;GO:0042744;GO:0045730;GO:0045730;GO:0046872;GO:0046872;GO:0048046;GO:0048046;GO:0048511;GO:0048511;GO:…	K00430	Peroxidase[Source:UniProtKB/TrEMBL;Acc:A0A178UAR8]	836533	Q43387;A0A178UAR8
AT3G62430	3.5857	0.49211	-	GO:0005515;	-	F-box protein At3g62430 [Source:UniProtKB/Swiss-Prot;Acc:Q9LZP7]	825416	Q9LZP7
AT5G24200	3.5857	0.49211	-	GO:0006629;GO:0006629;GO:0016787;GO:0016787;GO:0006629;GO:0006629;GO:0016787;GO:0016787;GO:0006629;GO:0006629;GO:0016787;GO:0016787;	-	alpha/beta-Hydrolases superfamily protein[Source:TAIR;Acc:AT5G24200]	832487	F4KFR6
AT3G60490	3.5857	0.563431	ERF035	GO:0003677;GO:0003677;GO:0003677;GO:0003700;GO:0003700;GO:0003700;GO:0005634;GO:0005634;GO:0006351;GO:0006355;GO:0006355;GO:0006355;GO:0009873;GO:0009873;GO:0043565;GO:0043565;GO:0044212;GO:0044212;	-	Ethylene-responsive transcription factor ERF035[Source:UniProtKB/Swiss-Prot;Acc:Q9M210]	825220	Q9M210
AT1G26530	3.5857	0.662186	-	GO:0000462;GO:0003674;GO:0005730;GO:0005730;GO:0032040;GO:0032040;GO:0032040;	K14566	PIN domain-like family protein[Source:UniProtKB/TrEMBL;Acc:F4HP91]	839193	F4HP91
AT3G20470	3.5857	0.662186	GRP5	GO:0000325;GO:0000325;GO:0005199;GO:0005199;GO:0005773;GO:0009413;GO:0009413;GO:0009505;GO:0009505;GO:0009737;GO:0009737;GO:0009737;GO:0009751;GO:0009751;GO:0030307;GO:0030307;GO:0046622;GO:0046622;	-	Glycine-rich protein 5 [Source:UniProtKB/Swiss-Prot;Acc:Q9LTP5]	3768804	Q9LTP5
AT1G50190	3.5857	0.807046	-	GO:0003677;GO:0003677;GO:0005622;GO:0005622;GO:0005634;GO:0006351;GO:0006355;GO:0035556;GO:0035556;	-	Cysteine/Histidine-rich C1 domain family protein[Source:UniProtKB/TrEMBL;Acc:F4I4Z0]	3767425	F4I4Z0
AT2G35075	3.5857	0.807046	-	GO:0008150;	-	unknown protein; Has 30201 Blast hits to 17322proteins in 780 species: Archae - 12; Bacteria - 1396;Metazoa - 17338; Fungi - 3422; Plants - 5037; Viruses - 0;Other Eukaryotes - 2996 (source: NCBI BLink).[Source:TAIR;Acc:AT2G35075]	818073	F4IIZ5
AT3G10605	3.5857	0.807046	-	GO:0003697;GO:0005524;GO:0006281;	-	-	28719264	A0A1I9LM43
AT3G10660	3.5857	0.807046	CPK2	GO:0000166;GO:0004672;GO:0004672;GO:0004674;GO:0004683;GO:0004683;GO:0005509;GO:0005509;GO:0005516;GO:0005524;GO:0005524;GO:0005524;GO:0005634;GO:0005634;GO:0005737;GO:0005737;GO:0005783;GO:0005789;GO:0005789;GO:0005789;GO:0006468;GO:0006468;GO:0009738;GO:0009738;GO:0009931;GO:0009931;GO:0016020;GO:0016301;GO:0016310;GO:0016740;GO:0018105;GO:0018105;GO:0035556;GO:0035556;GO:0046777;GO:0046872;GO:…	K13412	Calcium-dependent protein kinase 2[Source:UniProtKB/Swiss-Prot;Acc:Q38870]	820235	Q38870;A0A178VDL8
AT4G28940	3.5857	0.807046	-	GO:0003824;GO:0003824;GO:0009116;GO:0009116;GO:0003824;GO:0003824;GO:0009116;GO:0009116;	-	Phosphorylase superfamily protein[Source:UniProtKB/TrEMBL;Acc:F4JM51]	829015	A0A1P8B8I4
AT5G18510	3.5857	0.807046	-	GO:0008150;GO:0008483;GO:0008483;GO:0016740;	-	Aminotransferase-like, plant mobile domain familyprotein [Source:UniProtKB/TrEMBL;Acc:Q3E9E9]	831969	Q3E9E9
AT5G38386	3.5857	0.807046	-	GO:0005515;GO:0008150;GO:0005515;GO:0008150;	-	Putative F-box/LRR-repeat protein At5g38386[Source:UniProtKB/Swiss-Prot;Acc:Q3E8L5]	833823	Q3E8L5
ATMG00860	3.5857	0.807046	ORF158	GO:0003674;GO:0003676;GO:0003964;GO:0004190;GO:0005634;GO:0005739;GO:0005739;GO:0006278;GO:0006508;GO:0008150;GO:0008234;GO:0008270;GO:0015074;	-	Uncharacterized mitochondrial protein AtMg00860[Source:UniProtKB/Swiss-Prot;Acc:P92523]	-	-
AT3G16690	3.57944	0.220833	SWEET16	GO:0008643;GO:0008643;GO:0016020;GO:0016021;GO:0016021;GO:0016021;GO:0005353;GO:0005353;GO:0005355;GO:0005355;GO:0005515;GO:0005773;GO:0005774;GO:0005886;GO:0005887;GO:0005887;GO:0006970;GO:0006970;GO:0006995;GO:0006995;GO:0008515;GO:0008515;GO:0008643;GO:0009409;GO:0009409;GO:0009705;GO:0009705;GO:0009744;GO:0009744;GO:0009749;GO:0009749;GO:0009750;GO:0009750;GO:0015770;GO:0016020;GO:0016021;GO:…	K15382	Bidirectional sugar transporter SWEET[Source:UniProtKB/TrEMBL;Acc:A0A1I9LLQ5]	820921	Q9LUR4
AT2G32830	3.5676	0.118726	PHT1-5	GO:0005315;GO:0005315;GO:0005315;GO:0005887;GO:0006817;GO:0006817;GO:0006817;GO:0006817;GO:0015293;GO:0015293;GO:0016020;GO:0016021;GO:0016021;GO:0016021;GO:0022857;GO:0022857;GO:0055085;GO:0055085;	K08176	Probable inorganic phosphate transporter 1-5[Source:UniProtKB/Swiss-Prot;Acc:Q8GYF4]	817844	Q8GYF4
AT1G17060	3.56684	0.421203	CYP72C1	GO:0004497;GO:0004497;GO:0005506;GO:0005506;GO:0016020;GO:0016021;GO:0016491;GO:0016705;GO:0016705;GO:0020037;GO:0020037;GO:0040008;GO:0046872;GO:0055114;GO:0055114;GO:0055114;	K15638	cytochrome p450 72c1 [Source:TAIR;Acc:AT1G17060]"	838276	-
AT1G03820	3.55595	0.532925	-	GO:0008150;	-	At1g03820 [Source:UniProtKB/TrEMBL;Acc:Q9ZWA4]"	839400	Q9ZWA4;A0A178W1S3
AT1G77570	3.55278	0.311218	-	GO:0000978;GO:0000978;GO:0003677;GO:0003700;GO:0003700;GO:0003700;GO:0003700;GO:0005634;GO:0005634;GO:0005634;GO:0005634;GO:0006355;GO:0006355;GO:0034605;GO:0034605;GO:0043565;GO:0043565;GO:0043565;GO:0061408;GO:0061408;	-	Putative DNA-binding protein[Source:UniProtKB/TrEMBL;Acc:Q67XK8]	844092	Q67XK8
AT4G31230	3.54388	0.618806	-	GO:0004672;GO:0004672;GO:0005524;GO:0005524;GO:0006468;GO:0006468;GO:0006950;GO:0010053;GO:0010053;GO:0016301;GO:0016310;GO:0016787;GO:0016787;GO:0004672;GO:0004672;GO:0005524;GO:0005524;GO:0006468;GO:0006468;GO:0016301;GO:0016310;GO:0016787;GO:0016787;	-	Kinase with adenine nucleotide alpha hydrolases-like domain-containing protein[Source:UniProtKB/TrEMBL;Acc:Q1PE30]	829250	A0A1P8B5B9
AT2G38940	3.54333	0.0998417	PHT1-4	GO:0005315;GO:0005315;GO:0005315;GO:0005515;GO:0005634;GO:0005634;GO:0005773;GO:0005773;GO:0005794;GO:0005794;GO:0005886;GO:0005886;GO:0005886;GO:0005887;GO:0006817;GO:0006817;GO:0006817;GO:0009506;GO:0009506;GO:0009737;GO:0009737;GO:0015293;GO:0015293;GO:0016020;GO:0016020;GO:0016020;GO:0016021;GO:0016021;GO:0016021;GO:0022857;GO:0022857;GO:0055085;GO:0055085;	K08176	PHT1 [Source:UniProtKB/TrEMBL;Acc:A0A178VRB1]"	818479	Q96303;A0A178VRB1
AT3G45600	3.54005	0.106441	TET3	GO:0005886;GO:0005886;GO:0005886;GO:0005886;GO:0009506;GO:0009506;GO:0009506;GO:0016020;GO:0016021;GO:0016021;GO:0016021;GO:0016020;GO:0016021;GO:0016021;GO:0016021;	-	Tetraspanin-3 [Source:UniProtKB/Swiss-Prot;Acc:Q9M1E7]	823702	Q9M1E7
AT3G14240	3.53762	0.110822	SBT1.5	GO:0004252;GO:0004252;GO:0004252;GO:0005576;GO:0005576;GO:0006508;GO:0006508;GO:0006508;GO:0008233;GO:0008236;GO:0016020;GO:0016485;GO:0016787;	-	Subtilisin-like protease SBT1.5[Source:UniProtKB/Swiss-Prot;Acc:Q9LUM3]	820644	Q9LUM3
AT4G11890	3.53614	0.176154	-	GO:0004672;GO:0004672;GO:0005524;GO:0005524;GO:0006468;GO:0006468;GO:0016301;GO:0016310;GO:0000166;GO:0002239;GO:0002239;GO:0004672;GO:0004672;GO:0004674;GO:0004674;GO:0005524;GO:0005524;GO:0005524;GO:0006468;GO:0006468;GO:0009409;GO:0009409;GO:0009414;GO:0009414;GO:0009651;GO:0009651;GO:0009737;GO:0009737;GO:0016301;GO:0016310;GO:0000166;GO:0004672;GO:0004672;GO:0004674;GO:0004674;GO:0004674;GO:…	-	Protein kinase superfamily protein[Source:UniProtKB/TrEMBL;Acc:F4JPT7]	826796	Q8GY82
AT4G32480	3.53283	0.108332	-	-	-	AT4g32480/F8B4_180[Source:UniProtKB/TrEMBL;Acc:Q9SUU4]	829383	Q9SUU4
AT5G52050	3.52624	0.0933811	DTX50	GO:0005768;GO:0005770;GO:0005770;GO:0005886;GO:0005886;GO:0006855;GO:0006855;GO:0006855;GO:0009737;GO:0009737;GO:0010015;GO:0010015;GO:0015238;GO:0015238;GO:0015238;GO:0015297;GO:0015297;GO:0016020;GO:0016020;GO:0016020;GO:0016021;GO:0016021;GO:0031902;GO:0031902;GO:0055085;GO:0055085;GO:0080168;GO:0080168;GO:0090440;GO:0090440;GO:2000070;GO:2000070;	K03327	Protein DETOXIFICATION 50 [Source:UniProtKB/Swiss-Prot;Acc:Q9FJ87]	835280	Q9FJ87;A0A178UM67
AT1G14330	3.51732	0.108859	-	GO:0005515;GO:0005634;GO:0005634;GO:0005634;GO:0005737;GO:0008150;GO:0019005;GO:0030162;GO:0031625;GO:0042787;GO:0043161;	-	At1g14330/F14L17_7[Source:UniProtKB/TrEMBL;Acc:Q9M9S9]	837994	Q9M9S9;A0A178WKY8
AT1G20480	3.51531	0.741246	4CLL2	GO:0000166;GO:0003824;GO:0003824;GO:0005524;GO:0005524;GO:0005777;GO:0005777;GO:0008152;GO:0016020;GO:0016021;GO:0016874;GO:0016874;	K10526	4-coumarate--CoA ligase-like 2[Source:UniProtKB/Swiss-Prot;Acc:Q84P25]	838636	Q84P25
AT3G56000	3.50769	0.322113	CSLA14	GO:0000139;GO:0000139;GO:0005794;GO:0016020;GO:0016021;GO:0016021;GO:0016740;GO:0016740;GO:0016757;GO:0047259;GO:0047259;GO:0071555;GO:0071555;GO:0097502;	-	Probable glucomannan 4-beta-mannosyltransferase 14[Source:UniProtKB/Swiss-Prot;Acc:Q84W06]	824766	Q84W06;W8PV95
AT2G21510	3.50081	0.314381	-	-	-	DNAJ heat shock N-terminal domain-containingprotein [Source:TAIR;Acc:AT2G21510]	816690	Q9SJS8;A0A384KS67
AT5G02020	3.49861	0.108138	SIS	GO:0009651;GO:0009651;GO:0016874;GO:0016874;GO:0016874;GO:0016874;	-	AT5g02020/T7H20_70[Source:UniProtKB/TrEMBL;Acc:Q9LZM9]	831782	Q9LZM9;A0A178UAJ1
AT1G30700	3.49455	0.260645	-	GO:0000166;GO:0003824;GO:0005576;GO:0005576;GO:0005618;GO:0005618;GO:0016491;GO:0016491;GO:0016491;GO:0016614;GO:0050660;GO:0050660;GO:0055114;GO:0055114;GO:0055114;GO:0071949;GO:0071949;	-	Berberine bridge enzyme-like 8[Source:UniProtKB/Swiss-Prot;Acc:Q9SA85]	839950	Q9SA85;A0A178W3V5
AT2G38540	3.48926	0.12066	LTP1	GO:0005516;GO:0005516;GO:0005576;GO:0005618;GO:0005886;GO:0005886;GO:0006869;GO:0006869;GO:0006869;GO:0008289;GO:0008289;GO:0008289;GO:0009505;GO:0009505;GO:0009534;GO:0009534;GO:0048046;GO:0048046;GO:0071555;GO:0071555;	-	Non-specific lipid-transfer protein[Source:UniProtKB/TrEMBL;Acc:A0A178VZQ3]	818436	Q42589;A0A178VZQ3
AT2G05790	3.48884	0.159003	-	GO:0004553;GO:0004553;GO:0004553;GO:0005975;GO:0005975;GO:0008152;GO:0016787;GO:0016798;GO:0030247;GO:0046658;GO:0046658;	-	O-Glycosyl hydrolases family 17 protein[Source:UniProtKB/TrEMBL;Acc:F4IHD3]	815130	F4IHD3
AT3G22235	3.48818	0.108144	-	GO:0008150;GO:0008150;	-	Cysteine-rich TM module stress tolerance protein[Source:UniProtKB/TrEMBL;Acc:Q8W472]	821791	Q8W472
AT2G32660	3.47878	0.686391	AtRLP22	GO:0005515;GO:0005886;GO:0005886;GO:0016020;GO:0016021;GO:0016021;GO:0005515;GO:0005886;GO:0016020;GO:0016021;	-	Receptor like protein 22 [Source:UniProtKB/Swiss-Prot;Acc:O48851]	817826	O48851
AT2G42540	3.47495	0.259773	COR15A	GO:0005534;GO:0005534;GO:0006970;GO:0006970;GO:0007623;GO:0007623;GO:0008289;GO:0008289;GO:0009409;GO:0009409;GO:0009409;GO:0009414;GO:0009414;GO:0009416;GO:0009416;GO:0009507;GO:0009507;GO:0009507;GO:0009536;GO:0009570;GO:0009570;GO:0009570;GO:0009631;GO:0009631;GO:0009631;GO:0009644;GO:0009644;GO:0009651;GO:0009651;GO:0009667;GO:0009667;GO:0009737;GO:0009737;GO:0009819;GO:0009819;GO:0009941;GO:…	-	Protein COLD-REGULATED 15A, chloroplastic[Source:UniProtKB/Swiss-Prot;Acc:Q42512]	818854	Q42512
AT2G24240	3.47168	0.201639	-	GO:0005515;GO:0016567;GO:0016567;GO:0051260;GO:0051260;	-	BTB/POZ domain-containing protein At2g24240[Source:UniProtKB/Swiss-Prot;Acc:Q9ZUH1]	816958	Q9ZUH1;A0A178VXR6
AT1G23450	3.47022	0.409077	-	GO:0003723;GO:0004519;GO:0004650;GO:0005515;GO:0005576;GO:0005975;GO:0008152;GO:0009451;GO:0009451;GO:0016787;GO:0016798;GO:0043231;GO:0071555;GO:0090305;	-	Tetratricopeptide repeat (TPR)-like superfamilyprotein [Source:TAIR;Acc:AT1G23450]	838953	F4I671
AT5G23820	3.46045	0.172915	ML3	GO:0000325;GO:0000325;GO:0005515;GO:0005515;GO:0005773;GO:0005773;GO:0005773;GO:0005783;GO:0005783;GO:0006952;GO:0006952;GO:0006952;GO:0010168;GO:0010168;	-	MD-2-related lipid-recognition protein 3[Source:UniProtKB/Swiss-Prot;Acc:Q9FF98]	832447	Q9FF98
AT1G10370	3.4553	0.160822	GSTU17	GO:0004364;GO:0004364;GO:0004364;GO:0004364;GO:0005515;GO:0005737;GO:0005737;GO:0005737;GO:0005737;GO:0005829;GO:0005829;GO:0006749;GO:0006749;GO:0006749;GO:0009407;GO:0009407;GO:0009507;GO:0009507;GO:0009636;GO:0009651;GO:0009651;GO:0009704;GO:0009704;GO:0016740;GO:0040008;GO:0040008;GO:0048527;GO:0048527;GO:0060416;GO:0060416;GO:0080148;GO:0080148;GO:0080167;GO:0080167;	K00799	Glutathione S-transferase U17[Source:UniProtKB/Swiss-Prot;Acc:Q9FUS8]	837576	Q9FUS8;A0A178WC98
AT3G15356	3.44687	0.10124	LEC	GO:0005576;GO:0005618;GO:0005618;GO:0005622;GO:0005622;GO:0006952;GO:0009611;GO:0009611;GO:0009817;GO:0009817;GO:0009873;GO:0009873;GO:0030246;GO:0030246;GO:0030246;GO:0048046;GO:0048046;GO:0048046;GO:0071323;GO:0071323;GO:0071369;GO:0071369;GO:0071395;GO:0071395;	-	Lectin-like protein LEC [Source:UniProtKB/Swiss-Prot;Acc:Q9LJR2]	820768	Q9LJR2;A0A178VCY2
AT1G24440	3.44577	0.142013	-	GO:0016020;GO:0016021;GO:0016020;GO:0016021;GO:0016021;	-	F21J9.10 [Source:UniProtKB/TrEMBL;Acc:Q9FYL9]"	839060	A0A1P8ATM4
AT5G53460	3.44475	0.10023	GLT1	GO:0003824;GO:0003824;GO:0005506;GO:0005506;GO:0006537;GO:0006537;GO:0006537;GO:0006537;GO:0006537;GO:0006541;GO:0006807;GO:0006807;GO:0006807;GO:0008152;GO:0008652;GO:0009507;GO:0009507;GO:0009507;GO:0009536;GO:0009536;GO:0009536;GO:0009570;GO:0009570;GO:0009735;GO:0009735;GO:0010181;GO:0010181;GO:0015930;GO:0015930;GO:0016040;GO:0016040;GO:0016040;GO:0016040;GO:0016040;GO:0016491;GO:0016491;GO:…	K00264	Glutamate synthase 1 [NADH], chloroplastic[Source:UniProtKB/Swiss-Prot;Acc:Q9LV03]	835427	Q9LV03
AT4G13560	3.43819	0.120435	UNE15	GO:0005829;GO:0005829;GO:0009567;GO:0009567;GO:0048046;GO:0048046;GO:0005829;GO:0005829;GO:0009567;GO:0009567;GO:0048046;GO:0048046;	-	UNE15 [Source:UniProtKB/TrEMBL;Acc:A0A384KL48]"	826989	Q9T0H6;A0A384KL48
AT1G14185	3.43042	0.565587	-	GO:0016614;GO:0016614;GO:0050660;GO:0050660;GO:0055114;GO:0055114;	-	At1g14180/F7A19_27[Source:UniProtKB/TrEMBL;Acc:Q9XI69]	837978	Q9XI69
AT5G16650	3.42471	0.110613	-	GO:0005737;GO:0016020;GO:0016021;GO:0016021;	-	Chaperone DnaJ-domain superfamily protein[Source:TAIR;Acc:AT5G16650]	831527	A0A1P8BDW0
AT5G67420	3.42439	0.116997	LBD37	GO:0006807;GO:0006807;GO:0060776;GO:0060776;GO:0006807;GO:0006807;GO:0060776;GO:0060776;	-	LOB domain-containing protein 37[Source:UniProtKB/Swiss-Prot;Acc:Q9FN11]	836878	Q9FN11
AT1G09400	3.4222	0.535372	-	GO:0003824;GO:0003824;GO:0005622;GO:0010181;GO:0010181;GO:0016491;GO:0016491;GO:0016491;GO:0016491;GO:0055114;GO:0055114;GO:0055114;GO:0055114;GO:0003824;GO:0003824;GO:0010181;GO:0010181;GO:0016491;GO:0016491;GO:0055114;GO:0055114;	K05894	Putative 12-oxophytodienoate reductase-like protein1 [Source:UniProtKB/Swiss-Prot;Acc:Q8GYA3]	837462	Q8GYA3
AT3G15270	3.41577	0.24279	SPL5	GO:0003677;GO:0003677;GO:0003677;GO:0003700;GO:0003700;GO:0005634;GO:0005634;GO:0005634;GO:0005737;GO:0005737;GO:0006351;GO:0006355;GO:0006355;GO:0006355;GO:0010321;GO:0010321;GO:0046872;GO:0046872;	-	SPL5 [Source:UniProtKB/TrEMBL;Acc:A0A178VL13]"	820758	Q9S758;A0A178VL13
AT3G47540	3.41493	0.130419	-	GO:0004568;GO:0004568;GO:0005975;GO:0005975;GO:0006032;GO:0006032;GO:0016998;GO:0016998;GO:0004568;GO:0004568;GO:0004568;GO:0005975;GO:0005975;GO:0006032;GO:0006032;GO:0016998;GO:0016998;GO:0030247;	K01183	Chitinase family protein[Source:UniProtKB/TrEMBL;Acc:F4JBK4]	823908	F4JBK4
AT1G15870	3.41306	0.34543	-	GO:0003729;GO:0003729;GO:0005739;GO:0005739;GO:0005759;GO:0005759;GO:0008494;GO:0008494;GO:0070131;GO:0070131;GO:0097177;GO:0097177;	-	At1g15870/F7H2_19[Source:UniProtKB/TrEMBL;Acc:Q9LMP8]	838157	Q9LMP8
AT1G22220	3.41198	0.179644	-	GO:0005515;GO:0009506;GO:0009506;GO:0009736;GO:0009914;	-	AUF2 [Source:UniProtKB/TrEMBL;Acc:A0A178W7K5]"	838827	Q9LM18;A0A178W7K5
AT4G33420	3.40911	0.264464	-	GO:0004601;GO:0004601;GO:0004601;GO:0005576;GO:0005576;GO:0006979;GO:0006979;GO:0006979;GO:0016020;GO:0016021;GO:0016021;GO:0016491;GO:0020037;GO:0020037;GO:0020037;GO:0042744;GO:0042744;GO:0042744;GO:0046872;GO:0046872;GO:0055114;GO:0055114;GO:0055114;GO:0098869;GO:0004601;GO:0004601;GO:0004601;GO:0004601;GO:0005576;GO:0005576;GO:0006979;GO:0006979;GO:0006979;GO:0009505;GO:0009505;GO:0009506;GO:…	K00430	Peroxidase superfamily protein[Source:TAIR;Acc:AT4G33420]	829479	Q9SZB9;A0A178V4J6
AT4G28050	3.40127	0.208342	TET7	GO:0005886;GO:0005886;GO:0009506;GO:0009506;GO:0009506;GO:0016020;GO:0016021;GO:0016021;GO:0016021;	-	Tetraspanin-7 [Source:UniProtKB/Swiss-Prot;Acc:Q9SUD4]	828920	Q9SUD4;A0A178V1Y2
AT4G04810	3.39501	0.39779	MSRB4	GO:0006979;GO:0006979;GO:0016671;GO:0016671;GO:0030091;GO:0030091;GO:0033743;GO:0033743;GO:0055114;GO:0055114;GO:0005737;GO:0005829;GO:0005829;GO:0006979;GO:0006979;GO:0016491;GO:0016671;GO:0016671;GO:0030091;GO:0030091;GO:0033743;GO:0033743;GO:0033743;GO:0046872;GO:0046872;GO:0055114;GO:0055114;GO:0055114;	K07305	Peptide methionine sulfoxide reductase B4[Source:UniProtKB/Swiss-Prot;Acc:Q9M0Z5]	825818	Q9M0Z5
AT5G22920	3.39141	0.121235	RZPF34	GO:0005634;GO:0005634;GO:0005737;GO:0005783;GO:0005783;GO:0008270;GO:0008270;GO:0016567;GO:0016567;GO:0016740;GO:0016740;GO:0046872;GO:1902456;GO:1902456;GO:0008270;GO:0008270;	K10144	E3 ubiquitin-protein ligase RZFP34[Source:UniProtKB/Swiss-Prot;Acc:Q9FFB6]	832356	Q9FFB6
AT3G57720	3.36331	0.173392	-	GO:0004672;GO:0004672;GO:0004674;GO:0004674;GO:0005524;GO:0005524;GO:0005886;GO:0005886;GO:0006468;GO:0006468;GO:0007166;GO:0007166;GO:0016301;GO:0016310;	-	At3g57720 [Source:UniProtKB/TrEMBL;Acc:A1A6H5]"	824941	A1A6H5;A0A384LH69
AT5G64750	3.36331	0.265578	ABR1	GO:0003677;GO:0003677;GO:0003677;GO:0003700;GO:0003700;GO:0003700;GO:0005634;GO:0005634;GO:0006351;GO:0006351;GO:0006355;GO:0006355;GO:0006355;GO:0006970;GO:0006970;GO:0009737;GO:0009737;GO:0009737;GO:0009738;GO:0009738;GO:0009749;GO:0009749;GO:0009788;GO:0009788;GO:0009873;GO:0009873;GO:0050832;GO:0050832;GO:1902074;GO:1902074;	-	Ethylene-responsive transcription factor ABR1[Source:UniProtKB/Swiss-Prot;Acc:Q9FGF8]	836596	Q9FGF8;A0A178UFQ7
AT4G27220	3.36331	0.522575	-	GO:0000166;GO:0005515;GO:0005524;GO:0005886;GO:0006952;GO:0007165;GO:0043531;GO:0043531;GO:0000166;GO:0005515;GO:0005524;GO:0005524;GO:0005886;GO:0006952;GO:0006952;GO:0007165;GO:0043531;GO:0043531;	-	NB-ARC domain-containing disease resistance protein[Source:TAIR;Acc:AT4G27220]	828830	O81825
AT3G13600	3.36331	0.550736	IQM2	GO:0005634;GO:0005634;GO:0005737;GO:0005737;GO:0008150;GO:0005634;GO:0005634;GO:0005737;GO:0005737;GO:0008150;	-	Calmodulin-binding family protein[Source:UniProtKB/TrEMBL;Acc:A0A178VF87]	820562	Q9LHN9;A0A178VF87
AT5G25260	3.36331	0.550736	FLOT2	GO:0005515;GO:0005774;GO:0005774;GO:0005886;GO:0005901;GO:0005901;GO:0008150;GO:0016020;	K07192	Flotillin-like protein 2 [Source:UniProtKB/Swiss-Prot;Acc:Q4V3D6]	832597	Q4V3D6;A0A178UAV4
AT4G27950	3.36331	0.619396	CRF4	GO:0003677;GO:0003677;GO:0003677;GO:0003700;GO:0003700;GO:0003700;GO:0005515;GO:0005515;GO:0005634;GO:0005634;GO:0005737;GO:0005737;GO:0006351;GO:0006355;GO:0006355;GO:0006355;GO:0009736;GO:0009736;GO:0009873;GO:0009873;GO:0042991;GO:0048366;GO:0048366;	-	Ethylene-responsive transcription factor CRF4[Source:UniProtKB/Swiss-Prot;Acc:Q9SUE3]	828908	Q9SUE3
AT5G03204	3.36331	0.661803	-	GO:0003674;GO:0008150;	-	unknown protein; Has 30201 Blast hits to 17322proteins in 780 species: Archae - 12; Bacteria - 1396;Metazoa - 17338; Fungi - 3422; Plants - 5037; Viruses - 0;Other Eukaryotes - 2996 (source: NCBI BLink).[Source:TAIR;Acc:AT5G03204]	28720539	B3H6S3
AT5G42860	3.36331	0.661803	-	GO:0005802;GO:0005802;GO:0005886;GO:0005886;GO:0008150;GO:0016020;GO:0016021;GO:0016021;	-	Emb [Source:UniProtKB/TrEMBL;Acc:Q9FMN3]"	834297	Q9FMN3;A0A178UHD9
AT1G06148	3.36331	0.770129	-	GO:0003674;GO:0008150;	-	Unknown gene [Source:TAIR;Acc:AT1G06148]"	5007666	Q1G3W8
AT1G13300	3.36331	0.770129	HRS1	GO:0003677;GO:0003677;GO:0003677;GO:0003700;GO:0003700;GO:0005634;GO:0005634;GO:0006351;GO:0006355;GO:0006355;GO:0006355;GO:0009788;GO:0009788;GO:0016036;GO:0016036;GO:0032107;GO:0032107;GO:0080022;GO:0080022;GO:1901699;GO:1901699;	-	Transcription factor HRS1 [Source:UniProtKB/Swiss-Prot;Acc:Q9FX67]	837890	Q9FX67;A0A178W2E4
AT1G21340	3.36331	0.770129	DOF1.2	GO:0003677;GO:0003677;GO:0003677;GO:0003700;GO:0003700;GO:0005634;GO:0005634;GO:0006351;GO:0006355;GO:0006355;GO:0006355;GO:0006355;GO:0046872;GO:0046872;	-	Dof zinc finger protein DOF1.2[Source:UniProtKB/Swiss-Prot;Acc:P68349]	838733	P68349;A0A384LHH8;C0SUW9
AT1G71770	3.36331	0.770129	PAB5	GO:0000289;GO:0000289;GO:0003676;GO:0003676;GO:0003723;GO:0003723;GO:0003723;GO:0003723;GO:0003730;GO:0003730;GO:0005634;GO:0005634;GO:0005634;GO:0005634;GO:0005737;GO:0005737;GO:0005737;GO:0005829;GO:0005829;GO:0005829;GO:0006413;GO:0006413;GO:0006417;GO:0006417;GO:0008143;GO:0008143;GO:0008143;GO:0008266;GO:0008266;GO:1990904;GO:1990904;GO:0000289;GO:0000289;GO:0003676;GO:0003676;GO:0003723;GO:…	K13126	Polyadenylate-binding protein 5[Source:UniProtKB/Swiss-Prot;Acc:Q05196]	843507	Q05196;A0A178WJE2
AT3G59550	3.36331	0.770129	SYN3	GO:0000228;GO:0000228;GO:0000278;GO:0000278;GO:0000798;GO:0000798;GO:0000798;GO:0003682;GO:0003682;GO:0005515;GO:0005634;GO:0005634;GO:0005634;GO:0005730;GO:0005730;GO:0006302;GO:0006302;GO:0007049;GO:0007059;GO:0007062;GO:0007062;GO:0007062;GO:0008278;GO:0008278;GO:0009555;GO:0009555;GO:0009561;GO:0009561;GO:0051301;GO:0051301;	K06670	Sister chromatid cohesion 1 protein 3[Source:UniProtKB/Swiss-Prot;Acc:Q9FQ19]	825124	Q9FQ19
AT5G61000	3.36331	0.770129	RPA1D	GO:0000166;GO:0000723;GO:0000723;GO:0000724;GO:0000724;GO:0000784;GO:0000784;GO:0003676;GO:0003676;GO:0003677;GO:0003677;GO:0003677;GO:0003684;GO:0003684;GO:0003697;GO:0003697;GO:0004386;GO:0004386;GO:0005524;GO:0005524;GO:0005634;GO:0005634;GO:0005634;GO:0005662;GO:0005662;GO:0006260;GO:0006260;GO:0006260;GO:0006261;GO:0006261;GO:0006268;GO:0006268;GO:0006281;GO:0006281;GO:0006281;GO:0006281;GO:…	K07466	Replication protein A subunit[Source:UniProtKB/TrEMBL;Acc:A0A178UJ91]	836221	Q9FME0;A0A178UJ91
AT1G03670	3.36331	0.84068	-	GO:0003674;GO:0005515;GO:0007165;GO:0016020;GO:0016020;GO:0016020;GO:0016021;GO:0016021;GO:0016021;GO:0031347;GO:0031347;GO:0071446;GO:0071446;GO:2000031;GO:2000031;	-	Ankyrin repeat family protein[Source:UniProtKB/TrEMBL;Acc:F4I2G1]	839438	F4I2G1;A0A178WD46
AT1G22120	3.36331	0.84068	-	GO:0003674;GO:0008150;	-	unknown protein; Has 30201 Blast hits to 17322proteins in 780 species: Archae - 12; Bacteria - 1396;Metazoa - 17338; Fungi - 3422; Plants - 5037; Viruses - 0;Other Eukaryotes - 2996 (source: NCBI BLink).[Source:TAIR;Acc:AT1G22120]	838817	F4HZT7
AT1G80133	3.36331	0.84068	EPFL8	GO:0005576;GO:0005576;GO:0007275;GO:0010052;GO:0010052;GO:0010052;GO:0010374;GO:0010374;GO:0010374;	-	EPIDERMAL PATTERNING FACTOR-like protein 8[Source:UniProtKB/Swiss-Prot;Acc:Q1G3V9]	5007859	Q1G3V9
AT2G33160	3.36331	0.84068	-	GO:0003676;GO:0003676;GO:0004523;GO:0004523;GO:0004650;GO:0004650;GO:0004650;GO:0005576;GO:0005576;GO:0005618;GO:0005618;GO:0005975;GO:0005975;GO:0008152;GO:0009505;GO:0009505;GO:0009793;GO:0009793;GO:0010098;GO:0010098;GO:0016787;GO:0016798;GO:0071555;GO:0071555;GO:0080159;GO:0080159;GO:0090502;	-	Glycoside hydrolase family 28 protein /polygalacturonase (Pectinase) family protein[Source:UniProtKB/TrEMBL;Acc:O49319]	817877	O49319
AT2G40470	3.36331	0.84068	LBD15	GO:0005515;GO:0005515;GO:0005634;GO:0005634;GO:0008150;GO:0010628;GO:0010628;GO:1905177;GO:1905177;	-	LOB domain-containing protein 15[Source:UniProtKB/Swiss-Prot;Acc:Q8L5T5]	818641	Q8L5T5;A0A178VSB7
AT3G03620	3.36331	0.84068	DTX24	GO:0006855;GO:0006855;GO:0006855;GO:0015238;GO:0015238;GO:0015238;GO:0015297;GO:0015297;GO:0016020;GO:0016020;GO:0016020;GO:0016021;GO:0016021;GO:0055085;GO:0055085;GO:0006855;GO:0006855;GO:0006855;GO:0015238;GO:0015238;GO:0015238;GO:0015297;GO:0015297;GO:0016020;GO:0016020;GO:0016020;GO:0016021;GO:0016021;GO:0055085;GO:0055085;	K03327	Protein DETOXIFICATION 24 [Source:UniProtKB/Swiss-Prot;Acc:F4J158]	821204	F4J158
AT3G10600	3.36331	0.84068	CAT7	GO:0003333;GO:0006865;GO:0006865;GO:0009507;GO:0009536;GO:0015171;GO:0016020;GO:0016020;GO:0016020;GO:0016021;GO:0016021;GO:0022857;GO:0022857;GO:0031969;GO:0031969;GO:0055085;GO:0055085;GO:0003333;GO:0015171;GO:0016020;GO:0016020;GO:0016020;GO:0016021;GO:0016021;GO:0022857;GO:0022857;GO:0055085;GO:0055085;	-	Cationic amino acid transporter 7, chloroplastic[Source:UniProtKB/Swiss-Prot;Acc:Q9SQZ0]	820229	Q9SQZ0
AT3G22830	3.36331	0.84068	HSFA6B	GO:0000978;GO:0000978;GO:0003677;GO:0003700;GO:0003700;GO:0003700;GO:0003700;GO:0005634;GO:0005634;GO:0005634;GO:0005634;GO:0005737;GO:0005737;GO:0006351;GO:0006355;GO:0006355;GO:0006355;GO:0034605;GO:0034605;GO:0043565;GO:0043565;GO:0043565;GO:0061408;GO:0061408;	K09419	Heat stress transcription factor A-6b[Source:UniProtKB/Swiss-Prot;Acc:Q9LUH8]	821854	Q9LUH8;A0A178VDE3
AT3G51325	3.36331	0.84068	-	GO:0005575;GO:0008150;GO:0016567;GO:0043161;GO:0061630;	-	At3g51325 [Source:UniProtKB/TrEMBL;Acc:Q3E7K1]"	2745959	Q3E7K1;A0A384KZG1
AT4G02670	3.36331	0.84068	AtIDD12	GO:0003676;GO:0003676;GO:0003676;GO:0003676;GO:0003677;GO:0003677;GO:0003700;GO:0003700;GO:0003700;GO:0005634;GO:0005634;GO:0005634;GO:0006351;GO:0006355;GO:0006355;GO:0006355;GO:0046872;GO:0046872;	-	IDD12 [Source:UniProtKB/TrEMBL;Acc:A0A178V4W8]"	828206	O22759
AT5G09711	3.36331	0.84068	-	GO:0003674;GO:0008150;GO:0016020;GO:0016021;GO:0016021;	-	unknown protein; Has 30201 Blast hits to 17322proteins in 780 species: Archae - 12; Bacteria - 1396;Metazoa - 17338; Fungi - 3422; Plants - 5037; Viruses - 0;Other Eukaryotes - 2996 (source: NCBI BLink).[Source:TAIR;Acc:AT5G09711]	6241407	B3H7H0
AT5G16350	3.36331	0.84068	-	GO:0004144;GO:0004144;GO:0016740;GO:0016746;GO:0045017;GO:0045017;GO:0004144;GO:0004144;GO:0016740;GO:0016746;GO:0045017;GO:0045017;GO:0004144;GO:0004144;GO:0004144;GO:0005886;GO:0005886;GO:0016740;GO:0016746;GO:0019432;GO:0019432;GO:0045017;GO:0045017;GO:0047196;GO:0047196;	-	Emb [Source:UniProtKB/TrEMBL;Acc:Q9FFE8]"	831496	A0A1P8BHJ4
AT5G21080	3.36331	0.84068	-	GO:0003674;GO:0008150;GO:0072659;GO:0072659;	K21842	Uncharacterized protein[Source:TAIR;Acc:AT5G21080]	832232	F4K6Z1
AT5G42965	3.36331	0.84068	-	GO:0003676;GO:0003676;GO:0004523;GO:0004523;GO:0016740;GO:0016740;GO:0090502;	-	Polynucleotidyl transferase, ribonuclease H-likesuperfamily protein [Source:UniProtKB/TrEMBL;Acc:Q3E8I3]	834311	Q3E8I3
AT1G03660	3.36331	0.926392	-	GO:0016020;GO:0016021;GO:0016021;GO:0016021;GO:0031347;GO:0071446;GO:2000031;GO:0016020;GO:0016021;GO:0016021;GO:0016021;GO:0031347;GO:0071446;GO:2000031;	-	Ankyrin-repeat containing protein[Source:UniProtKB/TrEMBL;Acc:F4I2G0]	28716028	F4I2G0
AT1G11070	3.36331	0.926392	-	GO:0009658;GO:0009707;GO:0009707;GO:0009658;GO:0009707;	-	BEST Arabidopsis thaliana protein match is:Hydroxyproline-rich glycoprotein family protein(TAIR:AT1G61080.1); Has 579 Blast hits to 567 proteins in152 species: Archae - 0; Bacteria - 68; Metazoa - 159;Fungi - 113; Plants - 172; Viruses - 0; Othe /.../ryotes -67 (source: NCBI BLink). [Source:TAIR;Acc:AT1G11070]	837648	F4I7C8
AT1G70110	3.36331	0.926392	LECRK51	GO:0000166;GO:0002229;GO:0002229;GO:0004672;GO:0004672;GO:0004674;GO:0004675;GO:0004675;GO:0005524;GO:0005524;GO:0005524;GO:0005886;GO:0005886;GO:0005886;GO:0006468;GO:0006468;GO:0006952;GO:0006952;GO:0007178;GO:0016020;GO:0016021;GO:0016021;GO:0016301;GO:0016310;GO:0016740;GO:0030246;GO:0030246;GO:0030246;GO:0042742;GO:0042742;	-	Putative L-type lectin-domain containing receptorkinase V.1 [Source:UniProtKB/Swiss-Prot;Acc:O04534]	843347	O04534
AT2G23210	3.36331	0.926392	-	GO:0016740;GO:0016740;	-	UDP-Glycosyltransferase superfamily protein[Source:UniProtKB/TrEMBL;Acc:Q1PF14]	816853	Q1PF14
AT2G27740	3.36331	0.926392	-	-	-	At2g27740 [Source:UniProtKB/TrEMBL;Acc:Q9ZUX5]"	817320	A0A1P8B323
AT3G12775	3.36331	0.926392	-	GO:0000209;GO:0005634;GO:0005737;GO:0030071;GO:0031145;GO:0031625;GO:0061630;	-	Ubiquitin-conjugating enzyme family protein[Source:UniProtKB/TrEMBL;Acc:F4JAZ0]	820460	F4JAZ0;A0A384KCV9
AT3G15359	3.36331	0.926392	-	-	-	unknown protein; Has 30201 Blast hits to 17322proteins in 780 species: Archae - 12; Bacteria - 1396;Metazoa - 17338; Fungi - 3422; Plants - 5037; Viruses - 0;Other Eukaryotes - 2996 (source: NCBI BLink).[Source:TAIR;Acc:AT3G15359]	6241143	B3H6F6
AT3G46910	3.36331	0.926392	-	GO:0005680;GO:0006511;GO:0006511;GO:0016567;GO:0031625;GO:0031625;GO:0031625;GO:0042787;GO:0061630;	K10609	Putative cullin-like protein 4[Source:UniProtKB/Swiss-Prot;Acc:Q9STG3]	823844	Q9STG3
AT4G03965	3.36331	0.926392	-	GO:0008150;	-	RING/U-box superfamily protein[Source:UniProtKB/TrEMBL;Acc:Q5XV87]	825707	Q5XV87
AT4G09130	3.36331	0.926392	ATL37	GO:0016020;GO:0016021;GO:0016021;GO:0016567;GO:0016567;GO:0016740;GO:0016740;GO:0043161;GO:0046872;GO:0046872;GO:0061630;	-	Putative RING-H2 finger protein ATL37[Source:UniProtKB/Swiss-Prot;Acc:Q9M0R4]	826491	Q9M0R4
AT4G10695	3.36331	0.926392	-	GO:0000151;GO:0005515;GO:0005575;GO:0008150;GO:0043161;GO:0000151;GO:0005515;GO:0005575;GO:0008150;GO:0043161;	-	CDC68-like protein[Source:UniProtKB/TrEMBL;Acc:Q3EA58]	826663	Q3EA58
AT4G18422	3.36331	0.926392	-	GO:0003674;GO:0008150;GO:0016020;GO:0016021;GO:0016021;	-	unknown protein; FUNCTIONS IN: molecular_functionunknown; INVOLVED IN: biological_process unknown; LOCATEDIN: cellular_component unknown; Has 0 Blast hits to 0proteins in 0 species (source: NCBI BLink).[Source:TAIR;Acc:AT4G18422]	7922355	F4JRI9;A0A178V3E5
AT5G25000	3.36331	0.926392	-	GO:0008150;	-	unknown protein; Has 1807 Blast hits to 1807proteins in 277 species: Archae - 0; Bacteria - 0; Metazoa- 736; Fungi - 347; Plants - 385; Viruses - 0; OtherEukaryotes - 339 (source: NCBI BLink).[Source:TAIR;Acc:AT5G25000]	832570	Q3E964
AT5G43390	3.36331	0.926392	-	GO:0003674;GO:0008150;	-	Emb [Source:UniProtKB/TrEMBL;Acc:Q9LSX2]"	834357	Q9LSX2
AT5G66710	3.36331	0.926392	-	GO:0004672;GO:0004672;GO:0004672;GO:0004712;GO:0004712;GO:0004871;GO:0005524;GO:0005524;GO:0005737;GO:0005886;GO:0005886;GO:0006468;GO:0006468;GO:0006468;GO:0016301;GO:0016310;GO:0035556;	-	Protein kinase ATN1-like protein[Source:UniProtKB/TrEMBL;Acc:Q9LVQ9]	836804	Q9LVQ9
AT3G22910	3.34804	0.167369	ACA13	GO:0000166;GO:0000166;GO:0000166;GO:0005388;GO:0005388;GO:0005388;GO:0005388;GO:0005388;GO:0005516;GO:0005516;GO:0005524;GO:0005524;GO:0005524;GO:0005887;GO:0005887;GO:0006811;GO:0006816;GO:0016020;GO:0016020;GO:0016020;GO:0016021;GO:0016021;GO:0016021;GO:0016787;GO:0043231;GO:0046872;GO:0046872;GO:0070588;GO:0070588;GO:0099132;	K01537	Putative calcium-transporting ATPase 13, plasmamembrane-type [Source:UniProtKB/Swiss-Prot;Acc:Q9LIK7]	821863	Q9LIK7
AT1G09390	3.34394	0.21909	-	GO:0005576;GO:0005576;GO:0006629;GO:0009570;GO:0009570;GO:0009570;GO:0016042;GO:0016042;GO:0016787;GO:0016788;GO:0016788;	-	GDSL esterase/lipase At1g09390[Source:UniProtKB/Swiss-Prot;Acc:O80522]	837461	O80522
AT4G18440	3.34375	0.116989	-	GO:0003824;GO:0003824;GO:0004018;GO:0004018;GO:0004018;GO:0006164;GO:0006188;GO:0006188;GO:0006189;GO:0006189;GO:0009152;GO:0009152;GO:0009507;GO:0009507;GO:0009570;GO:0009570;GO:0016829;GO:0044208;GO:0044208;GO:0070626;GO:0070626;	K01756	Adenylosuccinate lyase[Source:UniProtKB/TrEMBL;Acc:Q8RY94]	827575	Q8RY94
AT2G20670	3.34161	0.192619	-	GO:0009507;GO:0009507;	-	Expressed protein[Source:UniProtKB/TrEMBL;Acc:Q9SIU5]	816595	Q9SIU5
AT4G31290	3.34022	0.153904	GGCT2;2	GO:0003839;GO:0003839;GO:0003839;GO:0003839;GO:0005737;GO:0005737;GO:0005737;GO:0006751;GO:0006751;GO:0006751;GO:0006751;GO:0016829;	K22596	Gamma-glutamylcyclotransferase 2-2[Source:UniProtKB/Swiss-Prot;Acc:Q84MC1]	829256	Q84MC1;A0A178UTF7
AT1G29980	3.32724	0.304086	-	GO:0005886;GO:0005886;GO:0005886;GO:0031225;GO:0031225;	-	Uncharacterized protein T1P2.9[Source:UniProtKB/TrEMBL;Acc:Q9C8S1]	839877	Q9C8S1
AT2G32990	3.32266	0.466142	AtGH9B8	GO:0000272;GO:0003824;GO:0003824;GO:0004553;GO:0004553;GO:0005576;GO:0005576;GO:0005975;GO:0005975;GO:0005975;GO:0008152;GO:0008810;GO:0008810;GO:0016787;GO:0016798;GO:0030245;GO:0030245;GO:0071555;GO:0071555;	-	Endoglucanase 11 [Source:UniProtKB/Swiss-Prot;Acc:O48766]	817861	O48766;A0A178VQS9
AT3G11580	3.32228	0.164575	-	GO:0003677;GO:0003677;GO:0003677;GO:0005634;GO:0006351;GO:0006355;GO:0016020;GO:0016021;GO:0003677;GO:0003677;GO:0003677;GO:0003700;GO:0003700;GO:0005634;GO:0005634;GO:0005634;GO:0006351;GO:0006355;GO:0006355;GO:0019760;GO:0019760;GO:0043565;GO:0043565;GO:0044212;GO:0044212;GO:0080113;GO:0080113;GO:0003677;GO:0003677;GO:0003677;GO:0005634;GO:0005634;GO:0006351;GO:0006351;GO:0006355;GO:0006355;GO:…	-	AP2/B3-like transcriptional factor family protein[Source:UniProtKB/TrEMBL;Acc:A0A1I9LT60]	820331	Q8RYD3
AT5G48410	3.31891	0.275326	GLR1.3	GO:0004970;GO:0004970;GO:0006811;GO:0016020;GO:0016020;GO:0016020;GO:0016021;GO:0016021;GO:0035235;GO:0004970;GO:0004970;GO:0005262;GO:0005262;GO:0005622;GO:0005622;GO:0005886;GO:0005886;GO:0005886;GO:0006811;GO:0006816;GO:0006816;GO:0008066;GO:0008066;GO:0016020;GO:0016020;GO:0016020;GO:0016021;GO:0016021;GO:0019722;GO:0019722;GO:0035235;GO:0070588;GO:0071230;GO:0071230;GO:0004970;GO:0004970;GO:…	K05387	Glutamate receptor 1.3 [Source:UniProtKB/Swiss-Prot;Acc:Q9FH75]	834896	Q9FH75
AT1G65860	3.30912	0.117981	FMOGS-OX1	GO:0004497;GO:0004497;GO:0004497;GO:0004499;GO:0004499;GO:0016491;GO:0033506;GO:0033506;GO:0050660;GO:0050660;GO:0050661;GO:0050661;GO:0055114;GO:0055114;GO:0055114;GO:0080102;GO:0080102;GO:0080103;GO:0080103;GO:0080104;GO:0080104;GO:0080105;GO:0080105;GO:0080106;GO:0080106;GO:0080107;GO:0080107;	K22324	Flavin-containing monooxygenase FMO GS-OX1[Source:UniProtKB/Swiss-Prot;Acc:Q9SS04]	842897	Q9SS04
AT4G28750	3.30452	0.128258	PSAE1	GO:0009507;GO:0009507;GO:0009507;GO:0009522;GO:0009522;GO:0009522;GO:0009534;GO:0009534;GO:0009535;GO:0009535;GO:0009535;GO:0009536;GO:0009538;GO:0009538;GO:0009579;GO:0009579;GO:0009579;GO:0009735;GO:0009735;GO:0009941;GO:0009941;GO:0010287;GO:0010287;GO:0015979;GO:0015979;GO:0015979;GO:0016020;GO:0016020;GO:0016020;GO:0019904;GO:0019904;	K02693	Photosystem I reaction center subunit IV A,chloroplastic [Source:UniProtKB/Swiss-Prot;Acc:Q9S831]	828996	Q9S831;A0A178V4E9
ATMG00130	3.3019	0.408459	ORF121A	GO:0003674;GO:0005739;GO:0005739;GO:0008150;	-	Uncharacterized mitochondrial protein AtMg00130[Source:UniProtKB/Swiss-Prot;Acc:P93282]	-	-
AT2G38820	3.3003	0.187943	-	GO:0003899;GO:0003899;GO:0032774;GO:0003899;GO:0003899;GO:0032774;	-	Protein of unknown function (DUF506)[Source:TAIR;Acc:AT2G38820]	818464	F4ITY2
AT5G42830	3.29619	0.347045	-	GO:0005829;GO:0005829;GO:0016740;GO:0016747;GO:0016747;	-	HXXXD-type acyl-transferase family protein[Source:UniProtKB/TrEMBL;Acc:Q9FMN6]	834294	Q9FMN6
AT4G35350	3.29292	0.439537	XCP1	GO:0006508;GO:0006508;GO:0008234;GO:0008234;GO:0000325;GO:0000325;GO:0004197;GO:0004197;GO:0005615;GO:0005615;GO:0005634;GO:0005634;GO:0005764;GO:0005764;GO:0005773;GO:0005886;GO:0005886;GO:0006508;GO:0006508;GO:0006508;GO:0008233;GO:0008234;GO:0008234;GO:0008234;GO:0010623;GO:0010623;GO:0016020;GO:0016787;GO:0051603;GO:0051603;	K16290	Cysteine protease XCP1 [Source:UniProtKB/Swiss-Prot;Acc:O65493]	829688	O65493;A0A178UWD3
AT5G42490	3.29292	0.600439	-	GO:0000166;GO:0003774;GO:0003777;GO:0003777;GO:0003777;GO:0005524;GO:0005524;GO:0005524;GO:0005871;GO:0005874;GO:0005874;GO:0007018;GO:0007018;GO:0007018;GO:0008017;GO:0008017;GO:0008017;GO:0016887;GO:0000166;GO:0003774;GO:0003777;GO:0003777;GO:0005524;GO:0005524;GO:0005524;GO:0007018;GO:0007018;GO:0008017;GO:0008017;	K11498	ATP binding microtubule motor family protein[Source:TAIR;Acc:AT5G42490]	834256	Q9FIG8
AT5G54510	3.28903	0.17786	GH3.6	GO:0005737;GO:0005737;GO:0009507;GO:0009507;GO:0009733;GO:0009733;GO:0009734;GO:0009734;GO:0009826;GO:0009826;GO:0010252;GO:0010252;GO:0010279;GO:0010279;GO:0016874;	K14487	GH3.6 [Source:UniProtKB/TrEMBL;Acc:A0A384LDF8]"	835539	Q9LSQ4;B5X4Z8;A0A384LDF8
AT4G15610	3.28614	0.151517	-	GO:0005768;GO:0005768;GO:0005794;GO:0005794;GO:0005802;GO:0005802;GO:0005886;GO:0005886;GO:0005886;GO:0005886;GO:0016020;GO:0016021;GO:0016021;GO:0051536;GO:0051539;GO:0051539;GO:0005886;GO:0005886;GO:0016020;GO:0016021;GO:0016021;	-	CASP-like protein 1D1 [Source:UniProtKB/Swiss-Prot;Acc:Q9FE29]	827238	Q9FE29
AT4G18630	3.28614	0.287158	-	-	-	Uncharacterized protein At4g18630/F28A21_40[Source:UniProtKB/TrEMBL;Acc:Q8GYP4]	827597	Q8GYP4
AT1G19190	3.27715	0.343667	CXE1	GO:0005829;GO:0008152;GO:0009056;GO:0016787;GO:0016787;GO:0016787;GO:0052689;GO:0052689;GO:0052689;GO:0080030;	-	Probable carboxylesterase 1[Source:UniProtKB/Swiss-Prot;Acc:Q9LMA7]	838502	Q9LMA7
AT5G41080	3.27612	0.123868	GDPD2	GO:0005623;GO:0006071;GO:0006071;GO:0006629;GO:0006629;GO:0008081;GO:0008081;GO:0008889;GO:0008889;GO:0008889;GO:0016787;GO:0030643;GO:0046475;GO:0046475;GO:0006629;GO:0006629;GO:0008081;GO:0008081;	K18696	Glycerophosphodiester phosphodiesterase GDPD2[Source:UniProtKB/Swiss-Prot;Acc:Q9FLM1]	834110	Q9FLM1
AT1G32350	3.2752	0.130865	AOX3	GO:0005739;GO:0005739;GO:0005739;GO:0005743;GO:0005743;GO:0009916;GO:0009916;GO:0009916;GO:0009916;GO:0010230;GO:0010230;GO:0016020;GO:0016021;GO:0016021;GO:0016491;GO:0046872;GO:0046872;GO:0055114;GO:0055114;GO:0055114;GO:0070469;GO:0070469;GO:0102721;GO:0102721;GO:0009916;GO:0009916;GO:0009916;GO:0016020;GO:0016021;GO:0016021;GO:0016491;GO:0046872;GO:0046872;GO:0055114;GO:0055114;GO:0055114;GO:…	K17893	AOX1D [Source:UniProtKB/TrEMBL;Acc:A0A384LFI3]"	840127	Q8LEE7;A0A384LFI3;Q08A65
AT4G12730	3.27094	0.250601	FLA2	GO:0005774;GO:0005774;GO:0005886;GO:0005886;GO:0005886;GO:0016020;GO:0016020;GO:0016020;GO:0031225;GO:0031225;GO:0031225;GO:0046658;GO:0046658;GO:0046658;	-	Fasciclin-like arabinogalactan protein 2[Source:UniProtKB/Swiss-Prot;Acc:Q9SU13]	826885	Q9SU13
AT3G57460	3.26377	0.332184	-	GO:0003824;GO:0003824;GO:0005575;GO:0005739;GO:0046872;GO:0046872;GO:0051603;	-	Catalytic/ metal ion binding /metalloendopeptidase/ zinc ion binding protein[Source:UniProtKB/TrEMBL;Acc:F4J3D6]	824913	F4J3D6
AT4G18372	3.26377	0.68437	-	GO:0003674;GO:0008150;GO:0019013;GO:0030529;GO:0031417;GO:0031417;GO:0003674;GO:0008150;GO:0019013;GO:0030529;GO:0031417;GO:0031417;	-	Small nuclear ribonucleoprotein family protein[Source:UniProtKB/TrEMBL;Acc:F4JQU9]	827565	F4JQU9;A0A384KDW9
AT5G51060	3.26377	0.68437	RBOHC	GO:0004601;GO:0004601;GO:0004601;GO:0005509;GO:0005509;GO:0005887;GO:0005887;GO:0009060;GO:0009060;GO:0010053;GO:0010053;GO:0016020;GO:0016020;GO:0016020;GO:0016021;GO:0016021;GO:0016174;GO:0016174;GO:0016491;GO:0016491;GO:0016491;GO:0033198;GO:0033198;GO:0046872;GO:0050664;GO:0050664;GO:0055114;GO:0055114;GO:0055114;GO:0098869;	K13447	RHD2 [Source:UniProtKB/TrEMBL;Acc:A0A178UIV0]"	835179	O81210;A0A178UIV0
AT3G05360	3.24994	0.13674	RLP30	GO:0002237;GO:0002237;GO:0002238;GO:0002238;GO:0002240;GO:0002240;GO:0005515;GO:0005886;GO:0005886;GO:0006952;GO:0009620;GO:0009620;GO:0009651;GO:0009651;GO:0010204;GO:0010204;GO:0010555;GO:0010555;GO:0016020;GO:0016021;GO:0016021;GO:0032491;GO:0032491;GO:0050832;GO:0050832;	-	Receptor-like protein 30 [Source:UniProtKB/Swiss-Prot;Acc:Q9MA83]	819700	Q9MA83
AT5G41900	3.23777	0.425272	BDG2	GO:0005576;GO:0005576;GO:0005618;GO:0005618;GO:0005886;GO:0005886;GO:0016020;GO:0016787;GO:0016787;GO:0071555;GO:0071555;	-	Probable lysophospholipase BODYGUARD 2[Source:UniProtKB/Swiss-Prot;Acc:Q9FJ24]	834195	Q9FJ24
AT3G47210	3.23777	0.582943	-	GO:0005886;GO:0005886;	-	AT3g47210/F13I12_260[Source:UniProtKB/TrEMBL;Acc:Q9SD52]	823874	Q9SD52
AT3G29250	3.23777	0.737172	SDR4	GO:0005507;GO:0005507;GO:0016491;GO:0016491;GO:0055114;	-	Short-chain dehydrogenase reductase 4[Source:UniProtKB/Swiss-Prot;Acc:F4J2Z7]	822580	F4J2Z7
AT4G15480	3.23777	0.737172	UGT84A1	GO:0008152;GO:0008194;GO:0008194;GO:0009636;GO:0009636;GO:0010224;GO:0010224;GO:0016740;GO:0016757;GO:0016758;GO:0016758;GO:0035251;GO:0035251;GO:0043231;GO:0043231;GO:0047218;GO:0050284;GO:0050284;GO:0050284;GO:0050412;GO:0080043;GO:0080043;GO:0080044;GO:0080044;GO:0102359;GO:0102361;	-	UDP-glycosyltransferase 84A1[Source:UniProtKB/Swiss-Prot;Acc:Q5XF20]	827220	Q5XF20;A0A384L7H0;W8Q6K4
AT2G37180	3.23599	0.147554	PIP2-3	GO:0005515;GO:0005773;GO:0005773;GO:0005886;GO:0005886;GO:0005886;GO:0005886;GO:0005887;GO:0006833;GO:0009414;GO:0009414;GO:0009414;GO:0009506;GO:0009506;GO:0015250;GO:0015250;GO:0015250;GO:0015267;GO:0015267;GO:0016020;GO:0016020;GO:0016020;GO:0016021;GO:0016021;GO:0034220;GO:0055085;GO:0055085;	K09872	Aquaporin PIP2-3 [Source:UniProtKB/Swiss-Prot;Acc:P30302]	818294	P30302
AT2G32150	3.22635	0.131718	-	GO:0016787;GO:0016787;GO:0016787;GO:0016787;GO:0016787;GO:0016787;	-	At2g32150/F22D22.10[Source:UniProtKB/TrEMBL;Acc:Q9SKY5]	817774	A0A1P8B2T3
AT5G24380	3.22308	0.129741	YSL2	GO:0005886;GO:0005886;GO:0005886;GO:0005886;GO:0006811;GO:0006811;GO:0010039;GO:0010039;GO:0010039;GO:0010043;GO:0010043;GO:0015688;GO:0016020;GO:0016021;GO:0016021;GO:0033214;GO:0048316;GO:0048316;GO:0051980;GO:0051980;GO:0055072;GO:0055072;GO:0055085;GO:0055085;	-	Metal-nicotianamine transporter YSL2[Source:UniProtKB/Swiss-Prot;Acc:Q6R3K9]	832509	Q6R3K9
AT4G23500	3.21892	0.289265	-	GO:0004650;GO:0004650;GO:0005618;GO:0005618;GO:0005975;GO:0005975;GO:0008152;GO:0016787;GO:0016798;GO:0016829;GO:0016829;	-	Pectin lyase-like superfamily protein[Source:UniProtKB/TrEMBL;Acc:O81746]	828450	O81746
AT3G62160	3.21892	0.459131	-	GO:0016410;GO:0016740;GO:0016747;GO:0016747;	-	At3g62160 [Source:UniProtKB/TrEMBL;Acc:Q9M1Q8]"	825389	Q9M1Q8
AT5G47330	3.21892	0.618711	-	GO:0016787;GO:0016790;GO:0043231;GO:0098599;GO:0098599;GO:0098734;	K01074	Alpha/beta-Hydrolases superfamily protein[Source:UniProtKB/TrEMBL;Acc:Q9LVS6]	834780	Q9LVS6
AT5G50940	3.21444	0.418661	-	GO:0003677;GO:0003677;GO:0003723;GO:0003723;GO:0005665;GO:0005665;GO:0006366;GO:0006366;	-	RNA-binding KH domain-containing protein[Source:UniProtKB/TrEMBL;Acc:F4KAH4]	3771483	F4KAH4
AT5G66005	3.2113	0.386621	-	GO:0016311;GO:0098519;GO:0098519;GO:0016311;GO:0098519;GO:0098519;GO:0016311;GO:0098519;GO:0098519;GO:0016311;GO:0098519;GO:0098519;GO:0016311;GO:0098519;GO:0098519;GO:0016311;GO:0098519;GO:0098519;GO:0016311;GO:0098519;GO:0098519;GO:0016311;GO:0098519;GO:0098519;	K06928	At5g66005 [Source:UniProtKB/TrEMBL;Acc:Q6ID68]"	2746218	Q6ID68;A0A178UEA2
AT1G54570	3.20907	0.146405	-	GO:0004144;GO:0004144;GO:0009507;GO:0009507;GO:0009507;GO:0009536;GO:0010287;GO:0010287;GO:0010287;GO:0016740;GO:0016746;GO:0016747;GO:0016747;GO:0019432;GO:0019432;GO:0033306;GO:0033306;	-	Acyltransferase-like protein At1g54570,chloroplastic [Source:UniProtKB/Swiss-Prot;Acc:Q9ZVN2]	841899	Q9ZVN2;A0A178WM80
AT5G26200	3.20898	0.255394	-	GO:0005743;GO:0006839;GO:0016020;GO:0016021;GO:0016021;GO:0022857;GO:0022857;GO:0022857;GO:0031307;GO:0055085;GO:0055085;	-	AT5g26200/T19G15_50[Source:UniProtKB/TrEMBL;Acc:Q93YZ9]	832689	Q93YZ9
AT1G47210	3.20284	0.398964	CYCA3-2	GO:0000079;GO:0000079;GO:0000278;GO:0000278;GO:0000307;GO:0000307;GO:0004672;GO:0005634;GO:0005634;GO:0005634;GO:0005634;GO:0005737;GO:0005737;GO:0005737;GO:0006468;GO:0006468;GO:0007049;GO:0007088;GO:0007088;GO:0008284;GO:0008284;GO:0016538;GO:0016538;GO:0019901;GO:0019901;GO:0045787;GO:0045787;GO:0051301;GO:0051301;GO:0016301;GO:0016301;GO:0016310;	K06627	Cyclin-A3-2 [Source:UniProtKB/Swiss-Prot;Acc:Q9C6A9]	841124	Q9C6A9;A0A178WIN4
AT1G13250	3.20155	0.262383	GATL3	GO:0000139;GO:0000139;GO:0000271;GO:0005794;GO:0005794;GO:0005794;GO:0005794;GO:0016020;GO:0016021;GO:0016021;GO:0016740;GO:0016757;GO:0016757;GO:0016757;GO:0016757;GO:0045489;GO:0045489;GO:0047262;GO:0047262;GO:0071555;GO:0071555;	-	Probable galacturonosyltransferase-like 3[Source:UniProtKB/Swiss-Prot;Acc:Q0V7R1]	837885	Q0V7R1;A0A384LEW6;W8Q3T2
AT4G14630	3.20058	0.3477	GLP9	GO:0000325;GO:0000325;GO:0005576;GO:0005576;GO:0005576;GO:0005618;GO:0005618;GO:0005886;GO:0005886;GO:0009651;GO:0009651;GO:0030145;GO:0030145;GO:0045735;GO:0045735;GO:0046872;GO:0048046;GO:0048046;	-	At4g14630 [Source:UniProtKB/TrEMBL;Acc:Q56XY5]"	827113	Q9LEA7;Q56XY5
AT2G22470	3.19845	0.213243	AGP2	GO:0005737;GO:0005737;GO:0005886;GO:0005886;GO:0016020;GO:0031225;GO:0031225;GO:0031225;	-	Classical arabinogalactan protein 2[Source:UniProtKB/Swiss-Prot;Acc:Q9SJY7]	816779	Q9SJY7
AT5G16960	3.19338	0.381742	-	GO:0016491;GO:0016491;GO:0055114;GO:0055114;GO:0016491;GO:0016491;GO:0055114;GO:0055114;	K08070	Quinone oxidoreductase-like protein[Source:UniProtKB/TrEMBL;Acc:Q9LFK5]	831559	Q9LFK5
AT1G23880	3.19338	0.450815	-	GO:0005515;GO:0009506;GO:0009506;GO:0016020;GO:0016021;GO:0016021;GO:0005515;GO:0016020;GO:0016021;GO:0016021;	-	At1g23880/T23E23_8[Source:UniProtKB/TrEMBL;Acc:Q8S9K1]	838999	A0A1P8ARX0
AT1G09575	3.19338	0.500425	-	GO:0005262;GO:0005262;GO:0005262;GO:0005739;GO:0005739;GO:0005739;GO:0005739;GO:0005743;GO:0005743;GO:0006811;GO:0006816;GO:0015292;GO:0015292;GO:0016020;GO:0016021;GO:0016021;GO:0051560;GO:0051560;GO:0070588;GO:0005262;GO:0005262;GO:0005262;GO:0005739;GO:0005739;GO:0005739;GO:0005739;GO:0005743;GO:0005743;GO:0006811;GO:0006816;GO:0015292;GO:0015292;GO:0016020;GO:0016021;GO:0016021;GO:0051560;GO:…	K20858	Calcium uniporter protein 6, mitochondrial[Source:UniProtKB/Swiss-Prot;Acc:F4I111]	837484	F4I111;A0A178WJK7
AT1G52030	3.19338	0.65986	F-ATMBP	GO:0006952;GO:0006952;GO:0007155;GO:0007155;GO:0009611;GO:0009611;GO:0009908;GO:0009908;GO:0010169;GO:0010169;GO:0010180;GO:0010180;GO:0030246;GO:0030246;GO:0030246;GO:0030246;GO:0030246;GO:0030246;GO:0030246;GO:0006952;GO:0006952;GO:0007155;GO:0007155;GO:0009611;GO:0009611;GO:0009908;GO:0009908;GO:0010169;GO:0010169;GO:0010180;GO:0010180;GO:0030246;GO:0030246;GO:0030246;GO:0030246;	-	Myrosinase-binding protein 2[Source:UniProtKB/Swiss-Prot;Acc:Q9SAV1]	841632	Q9SAV1
AT5G48390	3.19338	0.65986	ZIP4	GO:0000712;GO:0000712;GO:0005515;GO:0005634;GO:0005634;GO:0005634;GO:0005694;GO:0005694;GO:0005694;GO:0007129;GO:0007131;GO:0007140;GO:0007140;GO:0007143;GO:0007143;GO:0009507;GO:0009507;GO:0051321;GO:0051321;GO:0051321;GO:0071139;	-	TPR repeat-containing protein ZIP4[Source:UniProtKB/Swiss-Prot;Acc:B0M1H3]	834894	B0M1H3
AT5G62780	3.19338	0.65986	-	-	-	Chaperone DnaJ-domain superfamily protein[Source:UniProtKB/TrEMBL;Acc:F4K7T4]	836399	F4K7T4
AT1G06540	3.19338	0.799766	-	GO:0008150;	-	F12K11.13 [Source:UniProtKB/TrEMBL;Acc:Q9SHJ7]"	837165	Q9SHJ7
AT1G68050	3.19338	0.799766	ADO3	GO:0001047;GO:0005515;GO:0005515;GO:0005634;GO:0005634;GO:0005634;GO:0005737;GO:0005829;GO:0005829;GO:0006355;GO:0006355;GO:0007165;GO:0007623;GO:0007623;GO:0007623;GO:0009637;GO:0009637;GO:0009637;GO:0009881;GO:0009881;GO:0009908;GO:0009908;GO:0009911;GO:0009911;GO:0010468;GO:0010468;GO:0016567;GO:0016567;GO:0018298;GO:0018298;GO:0019005;GO:0019005;GO:0048511;GO:0050896;	K12116	FKF1 [Source:UniProtKB/TrEMBL;Acc:A0A178W8F6]"	843133	Q9C9W9;A0A178W8F6
AT5G10260	3.19338	0.799766	RABH1E	GO:0000139;GO:0000139;GO:0000166;GO:0003924;GO:0003924;GO:0003924;GO:0005525;GO:0005525;GO:0005525;GO:0005794;GO:0005794;GO:0005794;GO:0005829;GO:0005829;GO:0006886;GO:0006886;GO:0006890;GO:0006890;GO:0006891;GO:0006891;GO:0015031;GO:0016020;GO:0016192;GO:0032482;GO:0032482;GO:0042147;GO:0042147;	K07893	RABH1e [Source:UniProtKB/TrEMBL;Acc:A0A178UPG4]"	830890	Q9LFT9;A0A178UPG4
ATMG00180	3.18433	0.393564	CCB452	GO:0005515;GO:0005739;GO:0005739;GO:0005743;GO:0016020;GO:0016021;GO:0016021;GO:0017004;	-	CcmFC [Source:UniProtKB/TrEMBL;Acc:G1C2X7]"	-	-
AT1G15690	3.18287	0.124618	AVP1	GO:0000325;GO:0000325;GO:0004427;GO:0004427;GO:0004427;GO:0005739;GO:0005739;GO:0005768;GO:0005773;GO:0005773;GO:0005773;GO:0005774;GO:0005774;GO:0005774;GO:0005794;GO:0005794;GO:0005886;GO:0005886;GO:0005886;GO:0006811;GO:0009414;GO:0009414;GO:0009507;GO:0009507;GO:0009651;GO:0009651;GO:0009678;GO:0009678;GO:0009678;GO:0009705;GO:0009705;GO:0009926;GO:0009926;GO:0009941;GO:0009941;GO:0010008;GO:…	K23025	VHP1 [Source:UniProtKB/TrEMBL;Acc:A0A178WA14]"	838138	P31414;A0A178WA14
AT1G19230	3.17689	0.524638	RBOHE	GO:0004601;GO:0004601;GO:0004601;GO:0005509;GO:0005509;GO:0016020;GO:0016020;GO:0016020;GO:0016021;GO:0016021;GO:0016491;GO:0016491;GO:0016491;GO:0046872;GO:0050664;GO:0050664;GO:0055114;GO:0055114;GO:0055114;GO:0098869;GO:0004601;GO:0005509;GO:0016020;GO:0016491;GO:0050664;GO:0055114;	K13447	Respiratory burst oxidase homolog protein E[Source:UniProtKB/Swiss-Prot;Acc:O81211]	838506	O81211
AT2G32210	3.17689	0.524638	-	GO:0016021;GO:0016021;GO:0016021;GO:0016021;GO:0003006;GO:0005886;GO:0005886;GO:0008150;GO:0016021;GO:0016021;	-	Cysteine-rich/transmembrane domain A-like protein[Source:UniProtKB/TrEMBL;Acc:Q9SKX9]	817780	A0A1P8B0V8
AT4G20820	3.17523	0.323011	-	GO:0000166;GO:0003824;GO:0005576;GO:0005576;GO:0005618;GO:0005618;GO:0016491;GO:0016491;GO:0016491;GO:0016614;GO:0050660;GO:0050660;GO:0055114;GO:0055114;GO:0055114;GO:0071949;GO:0071949;	-	Berberine bridge enzyme-like 18[Source:UniProtKB/Swiss-Prot;Acc:Q9SVG5]	827830	Q9SVG5
AT1G50010	3.17136	0.137029	TUBA4	GO:0000166;GO:0003924;GO:0003924;GO:0003924;GO:0005200;GO:0005200;GO:0005525;GO:0005525;GO:0005525;GO:0005737;GO:0005737;GO:0005856;GO:0005874;GO:0005874;GO:0005874;GO:0007010;GO:0007017;GO:0007017;	K07374	Tubulin alpha-2 chain [Source:UniProtKB/Swiss-Prot;Acc:B9DGT7]	841425	B9DGT7;Q0WV25;A0A178W5L2
AT5G44550	3.17066	0.599806	-	GO:0005515;GO:0005886;GO:0005886;GO:0005886;GO:0016020;GO:0016021;GO:0016021;GO:0051536;GO:0051539;GO:0051539;	-	CASP-like protein 1B1 [Source:UniProtKB/Swiss-Prot;Acc:Q9FI10]	834482	Q9FI10
AT5G57780	3.17066	0.599806	-	-	-	At5g57780 [Source:UniProtKB/TrEMBL;Acc:Q9FJN6]"	835886	Q9FJN6
AT3G60160	3.16573	0.145708	ABCC9	GO:0000166;GO:0000325;GO:0000325;GO:0005524;GO:0005524;GO:0005524;GO:0005774;GO:0005774;GO:0006855;GO:0008559;GO:0008559;GO:0009506;GO:0009506;GO:0009624;GO:0009624;GO:0016020;GO:0016020;GO:0016020;GO:0016021;GO:0016021;GO:0016021;GO:0016787;GO:0016887;GO:0016887;GO:0042626;GO:0042626;GO:0042626;GO:0042626;GO:0042908;GO:0055085;GO:0055085;GO:0055085;GO:0000166;GO:0005524;GO:0005524;GO:0005524;GO:…	-	ABC transporter C family member 9[Source:UniProtKB/Swiss-Prot;Acc:Q9M1C7]	825186	Q9M1C7
AT3G12110	3.16301	0.420307	ACT11	GO:0000166;GO:0005200;GO:0005200;GO:0005524;GO:0005524;GO:0005737;GO:0005739;GO:0005739;GO:0005856;GO:0005856;GO:0005856;GO:0005886;GO:0005886;GO:0007010;GO:0009506;GO:0009506;GO:0009570;GO:0009570;GO:0009941;GO:0009941;	K10355	Actin-11 [Source:UniProtKB/Swiss-Prot;Acc:P53496]"	820385	P53496;A0A384KGP1;Q541W9
AT1G74020	3.16135	0.139795	SSL12	GO:0005773;GO:0005773;GO:0005773;GO:0005774;GO:0005774;GO:0005783;GO:0005783;GO:0005794;GO:0005794;GO:0005886;GO:0005886;GO:0009058;GO:0009058;GO:0009506;GO:0009506;GO:0009611;GO:0009611;GO:0009753;GO:0009753;GO:0009820;GO:0009820;GO:0016020;GO:0016020;GO:0016788;GO:0016829;GO:0016829;GO:0016844;GO:0016844;GO:0051365;GO:0051365;	K01757	Protein STRICTOSIDINE SYNTHASE-LIKE 12[Source:UniProtKB/Swiss-Prot;Acc:P94111]	843740	P94111
AT1G03100	3.15685	0.551784	-	GO:0003674;GO:0003723;GO:0004519;GO:0005515;GO:0005739;GO:0005739;GO:0008150;GO:0009451;GO:0043231;GO:0090305;	-	Pentatricopeptide repeat-containing proteinAt1g03100, mitochondrial [Source:UniProtKB/Swiss-Prot;Acc:Q9SA60]	839573	Q9SA60
AT2G20150	3.15685	0.707641	-	GO:0008150;	-	Uncharacterized protein At2g20150/T2G17.5[Source:UniProtKB/TrEMBL;Acc:Q84X45]	816535	Q84X45
AT3G53150	3.15685	0.707641	UGT73D1	GO:0008152;GO:0008194;GO:0016740;GO:0016757;GO:0016758;GO:0016758;GO:0043231;GO:0080043;GO:0080044;	-	UDP-glucosyl transferase 73D1[Source:TAIR;Acc:AT3G53150]	824481	Q9SCP6
AT4G13820	3.15472	0.252451	-	GO:0005515;GO:0016020;GO:0016021;	-	Disease resistance like protein[Source:UniProtKB/TrEMBL;Acc:Q8RXQ6]	827016	Q8RXQ6
AT5G44340	3.14831	0.132616	TUBB4	GO:0000166;GO:0000226;GO:0000226;GO:0000278;GO:0000278;GO:0003924;GO:0003924;GO:0003924;GO:0005200;GO:0005200;GO:0005200;GO:0005200;GO:0005515;GO:0005525;GO:0005525;GO:0005525;GO:0005525;GO:0005618;GO:0005618;GO:0005737;GO:0005737;GO:0005737;GO:0005794;GO:0005794;GO:0005829;GO:0005829;GO:0005856;GO:0005874;GO:0005874;GO:0005874;GO:0005874;GO:0005886;GO:0005886;GO:0007010;GO:0007017;GO:0007017;GO:…	K07375	Tubulin beta-4 chain [Source:UniProtKB/Swiss-Prot;Acc:P24636]	834459	P24636;A0A178UGW7
AT3G61490	3.14649	0.277213	-	GO:0004650;GO:0004650;GO:0005576;GO:0005576;GO:0005975;GO:0005975;GO:0008152;GO:0016787;GO:0016798;GO:0016829;GO:0016829;GO:0071555;GO:0071555;GO:0004650;GO:0004650;GO:0005576;GO:0005576;GO:0005975;GO:0005975;GO:0008152;GO:0016787;GO:0016798;GO:0016829;GO:0016829;GO:0071555;GO:0071555;GO:0004650;GO:0004650;GO:0005576;GO:0005576;GO:0005975;GO:0005975;GO:0008152;GO:0016787;GO:0016798;GO:0016829;GO:…	-	Pectin lyase-like superfamily protein[Source:UniProtKB/TrEMBL;Acc:A0A1I9LS88]	825322	Q9M318;A0A384L4M9
AT5G05590	3.14091	0.395216	PAI2	GO:0000162;GO:0000162;GO:0000162;GO:0000162;GO:0003824;GO:0003824;GO:0004640;GO:0004640;GO:0004640;GO:0004640;GO:0004640;GO:0006568;GO:0006568;GO:0008152;GO:0008652;GO:0009073;GO:0009507;GO:0009507;GO:0009507;GO:0009536;GO:0016853;GO:0003824;GO:0003824;GO:0004640;GO:0004640;GO:0006568;GO:0006568;GO:0008152;GO:0003824;GO:0003824;GO:0004640;GO:0004640;GO:0006568;GO:0006568;GO:0008152;GO:0016853;GO:…	K01817	N-(5'-phosphoribosyl)anthranilate isomerase 2,chloroplastic [Source:UniProtKB/Swiss-Prot;Acc:Q42527]	830442	Q42527
AT2G41170	3.14091	0.479789	-	GO:0005515;GO:0008150;GO:0016020;GO:0016021;GO:0016021;GO:0005515;GO:0016020;GO:0016021;GO:0016021;GO:0005515;GO:0016020;GO:0016021;GO:0016021;	-	F-box family protein [Source:TAIR;Acc:AT2G41170]"	818716	Q6NKN8;A0A178W0M6
AT2G45940	3.14091	0.479789	-	GO:0003674;GO:0008150;GO:0016020;GO:0016021;GO:0003674;GO:0008150;	-	Protein of unknown function (DUF295)[Source:TAIR;Acc:AT2G45940]	819202	A0A384KX93;A0A178VQ73
AT1G43000	3.14091	0.637556	-	GO:0008150;GO:0008150;	-	PLATZ transcription factor family protein[Source:TAIR;Acc:AT1G43000]	840898	A0A384KFQ5;A0A178VZV5
AT4G37890	3.14091	0.637556	EDA40	GO:0005886;GO:0005886;GO:0009506;GO:0009506;GO:0010197;GO:0010197;GO:0016740;GO:0016740;GO:0046872;GO:0046872;	-	Probable E3 ubiquitin-protein ligase EDA40[Source:UniProtKB/Swiss-Prot;Acc:F4JSV3]	829945	F4JSV3
AT1G73480	3.1368	0.135839	-	GO:0006629;GO:0009507;GO:0009507;GO:0016020;GO:0016020;GO:0016020;GO:0016021;GO:0016021;GO:0016787;GO:0047372;GO:0047372;	K01054	Alpha/beta-Hydrolases superfamily protein[Source:UniProtKB/TrEMBL;Acc:Q94AM5]	843683	Q94AM5
AT3G09260	3.13361	0.218368	BGLU23	GO:0002020;GO:0002020;GO:0004553;GO:0004553;GO:0005507;GO:0005507;GO:0005515;GO:0005634;GO:0005634;GO:0005773;GO:0005773;GO:0005777;GO:0005777;GO:0005783;GO:0005783;GO:0005783;GO:0005788;GO:0005788;GO:0005975;GO:0005975;GO:0006970;GO:0006970;GO:0008152;GO:0008422;GO:0008422;GO:0008422;GO:0008422;GO:0009506;GO:0009506;GO:0009610;GO:0009610;GO:0009651;GO:0009651;GO:0009651;GO:0009735;GO:0009735;GO:…	K01188	PYK10 [Source:UniProtKB/TrEMBL;Acc:A0A178VCN3]"	820082	Q9SR37;A0A178VCN3
AT3G26690	3.13198	0.582408	NUDT13	GO:0005634;GO:0005634;GO:0005737;GO:0005737;GO:0005739;GO:0005739;GO:0005739;GO:0016787;GO:0016787;GO:0016787;GO:0016787;GO:0034432;GO:0034432;GO:0046872;GO:0046872;GO:0005634;GO:0005634;GO:0005737;GO:0005737;GO:0005739;GO:0005739;GO:0005739;GO:0016787;GO:0016787;GO:0016787;GO:0016787;GO:0034432;GO:0034432;GO:0046872;GO:0046872;	-	NUDX13 [Source:UniProtKB/TrEMBL;Acc:A0A178VBM7]"	822281	Q52K88;A0A178VBM7
AT5G37490	3.13198	0.582408	PUB21	GO:0004842;GO:0004842;GO:0010200;GO:0010200;GO:0016567;GO:0016567;GO:0016567;GO:0016740;	-	U-box domain-containing protein 21[Source:UniProtKB/Swiss-Prot;Acc:Q5PNY6]	833727	Q5PNY6
AT2G38170	3.13128	0.130889	CAX1	GO:0005773;GO:0005774;GO:0005774;GO:0006811;GO:0006812;GO:0006812;GO:0006816;GO:0006816;GO:0006816;GO:0008324;GO:0008324;GO:0015297;GO:0015369;GO:0015369;GO:0015369;GO:0016020;GO:0016021;GO:0016021;GO:0016021;GO:0055085;GO:0055085;GO:0055114;GO:0070588;GO:0070588;GO:0098655;GO:0005515;GO:0005773;GO:0005773;GO:0005773;GO:0005774;GO:0005774;GO:0006811;GO:0006812;GO:0006812;GO:0006816;GO:0006816;GO:…	K07300	Vacuolar cation/proton exchanger[Source:UniProtKB/TrEMBL;Acc:B9DFT4]	818395	Q39253;M5BFB1;A0A384LBU8
AT1G49160	3.12695	0.221827	WNK7	GO:0004672;GO:0004672;GO:0005524;GO:0005524;GO:0006468;GO:0006468;GO:0016301;GO:0016310;GO:0004672;GO:0004672;GO:0005524;GO:0005524;GO:0006468;GO:0006468;GO:0016301;GO:0016310;GO:0004672;GO:0004672;GO:0005524;GO:0005524;GO:0006468;GO:0006468;GO:0016301;GO:0016310;GO:0004672;GO:0004672;GO:0005524;GO:0005524;GO:0006468;GO:0006468;GO:0016301;GO:0016310;GO:0000166;GO:0004672;GO:0004672;GO:0004672;GO:…	K08867	Protein kinase superfamily protein[Source:TAIR;Acc:AT1G49160]	841339	Q8LST2;B9DGB8
AT2G32380	3.12026	0.283003	-	GO:0005783;GO:0008150;GO:0016020;GO:0016021;GO:0016021;	-	At2g32380 [Source:UniProtKB/TrEMBL;Acc:Q9ZV66]"	817799	Q9ZV66;A0A178VSR6
ATMG00110	3.10631	0.182943	CCB206	GO:0005739;GO:0005739;GO:0015232;GO:0015232;GO:0015886;GO:0015886;GO:0016020;GO:0016020;GO:0016020;GO:0016021;GO:0016021;GO:0017004;GO:0017004;GO:0017004;GO:0031966;GO:0043190;	-	CcmB [Source:UniProtKB/TrEMBL;Acc:G1C2W9]"	-	-
AT3G01500	3.10444	0.13413	BCA1	GO:0004089;GO:0004089;GO:0004089;GO:0004089;GO:0005737;GO:0005737;GO:0005886;GO:0005886;GO:0008270;GO:0008270;GO:0008270;GO:0008270;GO:0009409;GO:0009409;GO:0009507;GO:0009507;GO:0009507;GO:0009535;GO:0009535;GO:0009536;GO:0009570;GO:0009570;GO:0009570;GO:0009579;GO:0009579;GO:0009817;GO:0009817;GO:0009941;GO:0009941;GO:0010037;GO:0010037;GO:0010037;GO:0010119;GO:0010119;GO:0010119;GO:0010319;GO:…	K01673	Beta carbonic anhydrase 1, chloroplastic[Source:UniProtKB/Swiss-Prot;Acc:P27140]	821134	P27140;A0A178VK19
AT4G29950	3.10349	0.136923	-	GO:0005096;GO:0005096;GO:0005622;GO:0005622;GO:0005622;GO:0005623;GO:0006886;GO:0006886;GO:0012505;GO:0017137;GO:0017137;GO:0031338;GO:0090630;GO:0090630;	K18469	Ypt/Rab-GAP domain of gyp1p superfamily protein[Source:UniProtKB/TrEMBL;Acc:Q9SZR5]	829118	A0A1P8B6U2
AT1G32100	3.10027	0.415361	PRR1	GO:0009807;GO:0009807;GO:0010283;GO:0010283;GO:0016491;GO:0055114;	K21568	Pinoresinol reductase 1 [Source:UniProtKB/Swiss-Prot;Acc:Q9FVQ6]	840102	Q9FVQ6;A0A178WJY2
AT3G01840	3.10027	0.415361	LYK2	GO:0000166;GO:0004672;GO:0004672;GO:0004675;GO:0005524;GO:0005524;GO:0005524;GO:0005886;GO:0005886;GO:0005886;GO:0006468;GO:0006468;GO:0006468;GO:0007166;GO:0007178;GO:0016020;GO:0016021;GO:0016021;GO:0016740;	-	Protein LYK2 [Source:UniProtKB/Swiss-Prot;Acc:Q9SGI7]	820047	Q9SGI7
AT1G70170	3.10027	0.436761	2MMP	GO:0004222;GO:0004222;GO:0004222;GO:0004222;GO:0005886;GO:0005886;GO:0006508;GO:0006508;GO:0006508;GO:0007275;GO:0007275;GO:0008233;GO:0008237;GO:0008237;GO:0008237;GO:0008270;GO:0008270;GO:0009651;GO:0009651;GO:0009753;GO:0009753;GO:0016020;GO:0016787;GO:0031012;GO:0031012;GO:0031225;GO:0031225;GO:0031225;GO:0046686;GO:0046686;GO:0046872;GO:0080186;GO:0080186;GO:1900056;GO:1900056;GO:2000028;GO:…	-	Metalloendoproteinase 2-MMP[Source:UniProtKB/Swiss-Prot;Acc:O04529]	843353	O04529;A0A178WK53
AT2G32190	3.10027	0.681048	-	GO:0016021;GO:0016021;GO:0003006;GO:0005886;GO:0005886;GO:0008150;GO:0016021;GO:0016021;	-	Cysteine-rich/transmembrane domain A-like protein[Source:UniProtKB/TrEMBL;Acc:Q9SKY1]	817778	A8MS40
AT5G54970	3.10027	0.681048	-	GO:0003674;GO:0008150;	-	At5g54970 [Source:UniProtKB/TrEMBL;Acc:Q9FFT3]"	835588	Q9FFT3;A0A178UPC5
AT3G60966	3.10027	0.763681	-	GO:0008150;GO:0016020;GO:0016021;GO:0016021;GO:0016567;GO:0016567;GO:0016567;GO:0043161;GO:0061630;	-	RING/U-box superfamily protein[Source:UniProtKB/TrEMBL;Acc:Q1G3N1]	3769752	Q1G3N1
AT4G01930	3.10027	0.763681	-	GO:0005622;GO:0005622;GO:0035556;GO:0035556;GO:0046872;GO:0046872;	-	Cysteine/Histidine-rich C1 domain family protein[Source:UniProtKB/TrEMBL;Acc:Q9SYJ0]	828198	Q9SYJ0
AT5G10400	3.10027	0.763681	HTR2	GO:0000786;GO:0000786;GO:0000786;GO:0000786;GO:0003677;GO:0003677;GO:0003677;GO:0005515;GO:0005634;GO:0005634;GO:0005634;GO:0005694;GO:0006334;GO:0006334;GO:0010369;GO:0010369;GO:0031492;GO:0031492;GO:0046982;GO:0046982;	K11253	Histone H3 [Source:UniProtKB/TrEMBL;Acc:Q0WRA9]"	830904	P59226;A0A384L1I5;Q0WRA9
AT1G17615	3.10027	0.874727	-	GO:0005515;GO:0005515;GO:0007165;GO:0007165;GO:0042742;GO:0042742;GO:0043531;GO:0043531;GO:0050832;GO:0050832;	-	Disease resistance protein (TIR-NBS class)[Source:UniProtKB/TrEMBL;Acc:Q4PT31]	838338	Q4PT31;A0A178WC89
AT1G33475	3.10027	0.874727	PHYL1.2	GO:0000149;GO:0005484;GO:0006887;GO:0006906;GO:0015031;GO:0015031;GO:0016020;GO:0016021;GO:0016021;GO:0016192;GO:0031201;GO:0016020;GO:0016021;GO:0016021;	-	Phytolongin Phyl1.2 [Source:UniProtKB/Swiss-Prot;Acc:Q84WF5]	840241	Q84WF5;A0A178WEZ1
AT1G55290	3.10027	0.874727	F6'H2	GO:0009805;GO:0009805;GO:0010421;GO:0010421;GO:0016491;GO:0016491;GO:0016491;GO:0046872;GO:0046872;GO:0051213;GO:0051213;GO:0051213;GO:0055114;GO:0055114;GO:0055114;	K06892	Feruloyl CoA ortho-hydroxylase 2[Source:UniProtKB/Swiss-Prot;Acc:Q9C899]	841974	Q9C899;A0A178WBY8
AT2G46300	3.10027	0.874727	-	GO:0005886;GO:0005886;GO:0008150;GO:0016020;GO:0016021;GO:0016021;	-	Late embryogenesis abundant (LEA) hydroxyproline-rich glycoprotein family[Source:UniProtKB/TrEMBL;Acc:Q1PEU2]	819238	Q1PEU2;A0A178W0P0
AT3G21090	3.10027	0.874727	ABCG15	GO:0000166;GO:0005524;GO:0005524;GO:0005524;GO:0005886;GO:0005886;GO:0016020;GO:0016020;GO:0016020;GO:0016021;GO:0016021;GO:0016021;GO:0016887;GO:0016887;GO:0042626;GO:0042626;GO:0055085;GO:0055085;GO:0055085;GO:0080167;GO:0080167;	-	ABC transporter G family member 15[Source:UniProtKB/Swiss-Prot;Acc:Q8RWI9]	821661	Q8RWI9;A0A178VA02
AT3G57010	3.10027	0.874727	SSL8	GO:0005773;GO:0005774;GO:0005774;GO:0005783;GO:0005783;GO:0005783;GO:0009058;GO:0009058;GO:0016020;GO:0016020;GO:0016020;GO:0016021;GO:0016021;GO:0016788;GO:0016844;GO:0016844;	-	Protein STRICTOSIDINE SYNTHASE-LIKE 8[Source:UniProtKB/Swiss-Prot;Acc:Q9M1J7]	824868	Q9M1J7;A0A178VJ69
AT4G11230	3.10027	0.874727	RBOHI	GO:0004601;GO:0004601;GO:0004601;GO:0006970;GO:0006970;GO:0016020;GO:0016020;GO:0016020;GO:0016021;GO:0016021;GO:0016491;GO:0016491;GO:0016491;GO:0046872;GO:0046872;GO:0050664;GO:0050664;GO:0055114;GO:0055114;GO:0055114;GO:0098869;	K13447	Probable respiratory burst oxidase homolog proteinI [Source:UniProtKB/Swiss-Prot;Acc:Q9SUT8]	826725	Q9SUT8
AT4G15980	3.10027	0.874727	-	GO:0004857;GO:0004857;GO:0005576;GO:0005576;GO:0005618;GO:0005618;GO:0005618;GO:0016787;GO:0030599;GO:0030599;GO:0030599;GO:0042545;GO:0042545;GO:0042545;GO:0043086;GO:0045330;GO:0045330;GO:0045490;GO:0045490;GO:0071555;GO:0004857;GO:0004857;GO:0005576;GO:0005618;GO:0005618;GO:0005618;GO:0016787;GO:0030599;GO:0030599;GO:0030599;GO:0030599;GO:0042545;GO:0042545;GO:0043086;GO:0045330;GO:0045330;GO:…	-	Plant invertase/pectin methylesterase inhibitorsuperfamily [Source:TAIR;Acc:AT4G15980]	827282	O23447
AT4G18960	3.10027	0.874727	AG	GO:0003700;GO:0003700;GO:0005634;GO:0005634;GO:0006355;GO:0006355;GO:0048438;GO:0003700;GO:0003700;GO:0005634;GO:0005634;GO:0006355;GO:0006355;GO:0000977;GO:0000977;GO:0000981;GO:0003677;GO:0003677;GO:0003677;GO:0003700;GO:0003700;GO:0005515;GO:0005515;GO:0005634;GO:0005634;GO:0005634;GO:0005634;GO:0006351;GO:0006355;GO:0006355;GO:0006355;GO:0007275;GO:0007275;GO:0008134;GO:0009908;GO:0030154;GO:…	K09264	K-box region and MADS-box transcription factorfamily protein [Source:TAIR;Acc:AT4G18960]	827631	P17839
AT4G30860	3.10027	0.874727	ASHR3	GO:0000785;GO:0000785;GO:0000785;GO:0005515;GO:0005634;GO:0005634;GO:0005634;GO:0005634;GO:0005634;GO:0005694;GO:0006325;GO:0006355;GO:0007275;GO:0007275;GO:0008168;GO:0008168;GO:0010452;GO:0016569;GO:0016571;GO:0016571;GO:0016740;GO:0018024;GO:0018024;GO:0018024;GO:0032259;GO:0034968;GO:0046872;GO:0046872;GO:0046975;	-	SDG4 [Source:UniProtKB/TrEMBL;Acc:A0A178UX33]"	829210	Q949T8;A0A178UX33
AT5G19100	3.10027	0.874727	-	GO:0004190;GO:0004190;GO:0004190;GO:0005829;GO:0005829;GO:0006508;GO:0006508;GO:0006508;GO:0006508;GO:0008233;GO:0030163;GO:0030163;	-	Eukaryotic aspartyl protease family protein[Source:UniProtKB/TrEMBL;Acc:Q3E9C8]	832030	Q3E9C8;A0A178UP54
AT5G45670	3.10027	0.874727	-	GO:0005576;GO:0005576;GO:0006629;GO:0016042;GO:0016042;GO:0016787;GO:0016788;GO:0016788;	-	GDSL esterase/lipase At5g45670[Source:UniProtKB/Swiss-Prot;Acc:Q9FK75]	834606	Q9FK75;A0A178UDP5
AT5G46140	3.10027	0.874727	-	GO:0005575;GO:0005575;	-	Putative uncharacterized protein[Source:UniProtKB/TrEMBL;Acc:Q5XV21]	834656	Q5XV21
AT5G54950	3.10027	0.874727	-	-	-	Aconitase family protein[Source:UniProtKB/TrEMBL;Acc:Q9FFT5]	835586	Q9FFT5;A0A178UMB8
AT4G16260	3.09948	0.153378	-	GO:0002215;GO:0002215;GO:0004553;GO:0004553;GO:0004553;GO:0005576;GO:0005576;GO:0005618;GO:0005618;GO:0005774;GO:0005774;GO:0005975;GO:0005975;GO:0006952;GO:0008152;GO:0009651;GO:0009651;GO:0009817;GO:0009817;GO:0016787;GO:0016798;GO:0030247;GO:0042973;GO:0042973;GO:0046658;GO:0046658;GO:0004553;GO:0004553;GO:0005975;GO:0005975;GO:0008152;GO:0016787;GO:0016798;	-	Probable glucan endo-1,3-beta-glucosidase At4g16260[Source:UniProtKB/Swiss-Prot;Acc:Q8VZJ2]	827320	Q8VZJ2
AT5G17650	3.09707	0.14997	-	-	-	At5g17650 [Source:UniProtKB/TrEMBL;Acc:Q9LF59]"	831631	Q9LF59;A0A178UL52
AT1G75220	3.09209	0.15323	-	GO:0005215;GO:0005215;GO:0005351;GO:0005351;GO:0005355;GO:0005355;GO:0005774;GO:0005774;GO:0005794;GO:0005794;GO:0005887;GO:0005887;GO:0008643;GO:0008645;GO:0008645;GO:0009705;GO:0009705;GO:0010030;GO:0010030;GO:0015992;GO:0016020;GO:0016020;GO:0016020;GO:0016021;GO:0016021;GO:0016021;GO:0022857;GO:0022857;GO:0034219;GO:0035428;GO:0042593;GO:0042593;GO:0046323;GO:0055085;GO:0055085;GO:1902600;GO:…	K08145	Sugar transporter ERD6-like 6[Source:UniProtKB/Swiss-Prot;Acc:Q9FRL3]	843859	Q9FRL3
AT3G13790	3.08397	0.215978	CWINV1	GO:0004553;GO:0004553;GO:0004564;GO:0004564;GO:0004564;GO:0004575;GO:0005515;GO:0005576;GO:0005618;GO:0005618;GO:0005618;GO:0005886;GO:0005886;GO:0005975;GO:0005975;GO:0008152;GO:0009611;GO:0009611;GO:0016787;GO:0016798;GO:0048046;GO:0048046;GO:0050832;GO:0050832;GO:0080167;GO:0080167;GO:0004553;GO:0004553;GO:0005975;GO:0005975;GO:0008152;GO:0016787;GO:0016798;GO:0004553;GO:0004553;GO:0005975;GO:…	K01193	Beta-fructofuranosidase, insoluble isoenzyme CWINV1[Source:UniProtKB/Swiss-Prot;Acc:Q43866]	820591	Q43866
AT5G07080	3.08091	0.480561	-	GO:0016410;GO:0016740;GO:0016747;GO:0016747;	-	HXXXD-type acyl-transferase family protein[Source:UniProtKB/TrEMBL;Acc:Q9LYQ7]	830599	Q9LYQ7
AT3G14060	3.07951	0.357923	-	GO:0005618;GO:0005618;GO:0005737;GO:0005737;GO:0008150;	-	At3g14060 [Source:UniProtKB/TrEMBL;Acc:Q9LVJ2]"	820620	Q9LVJ2;A0A384KAS4
AT2G36830	3.07752	0.138972	TIP1-1	GO:0000326;GO:0000326;GO:0005773;GO:0005773;GO:0005773;GO:0005774;GO:0005774;GO:0005774;GO:0005887;GO:0006833;GO:0006833;GO:0009705;GO:0009705;GO:0009941;GO:0009941;GO:0015204;GO:0015204;GO:0015250;GO:0015250;GO:0015250;GO:0015267;GO:0015267;GO:0015840;GO:0015840;GO:0016020;GO:0016020;GO:0016020;GO:0016021;GO:0016021;GO:0034220;GO:0042807;GO:0042807;GO:0055085;GO:0055085;GO:0071918;GO:0080170;GO:…	K09873	Aquaporin TIP1-1 [Source:UniProtKB/Swiss-Prot;Acc:P25818]	818255	P25818
AT3G14440	3.0756	0.139729	NCED3	GO:0006970;GO:0006970;GO:0009414;GO:0009414;GO:0009507;GO:0009507;GO:0009507;GO:0009535;GO:0009535;GO:0009536;GO:0009570;GO:0009570;GO:0009570;GO:0009570;GO:0009688;GO:0009688;GO:0009688;GO:0010436;GO:0010436;GO:0016121;GO:0016121;GO:0016491;GO:0016702;GO:0016702;GO:0042538;GO:0042538;GO:0045549;GO:0045549;GO:0045549;GO:0045549;GO:0046872;GO:0046872;GO:0051213;GO:0055114;GO:0055114;GO:0055114;	K09840	9-cis-epoxycarotenoid dioxygenase NCED3,chloroplastic [Source:UniProtKB/Swiss-Prot;Acc:Q9LRR7]	820667	Q9LRR7
AT5G67080	3.07556	0.171358	MAPKKK19	GO:0000166;GO:0004672;GO:0004672;GO:0004674;GO:0004674;GO:0004674;GO:0005524;GO:0005524;GO:0005524;GO:0005737;GO:0005737;GO:0006468;GO:0006468;GO:0007346;GO:0016301;GO:0016310;GO:0023014;GO:0023014;GO:0031098;GO:0031098;GO:0032147;GO:0032147;	-	Mitogen-activated protein kinase kinase kinase 19[Source:UniProtKB/TrEMBL;Acc:Q9FHA5]	836843	Q9FHA5;A0A178UB74
AT5G23980	3.07496	0.284295	FRO4	GO:0000293;GO:0000293;GO:0000293;GO:0006811;GO:0006811;GO:0016020;GO:0016020;GO:0016020;GO:0016021;GO:0016021;GO:0016491;GO:0016491;GO:0016491;GO:0046872;GO:0046872;GO:0055114;GO:0055114;GO:0055114;	K00521	Ferric reduction oxidase 4 [Source:UniProtKB/Swiss-Prot;Acc:Q8W110]	832463	Q8W110;A0A178UB87
AT2G04040	3.07279	0.267484	DTX1	GO:0005886;GO:0005886;GO:0005886;GO:0005887;GO:0006855;GO:0006855;GO:0006855;GO:0008515;GO:0015238;GO:0015238;GO:0015238;GO:0015238;GO:0015297;GO:0015297;GO:0015691;GO:0015691;GO:0015770;GO:0016020;GO:0016020;GO:0016020;GO:0016021;GO:0016021;GO:0051238;GO:0051238;GO:0055085;GO:0055085;	K03327	Protein DETOXIFICATION[Source:UniProtKB/TrEMBL;Acc:A0A178VPK7]	814938	Q9SIA5;A0A178VPK7
AT1G66430	3.07052	0.277342	-	GO:0000166;GO:0005524;GO:0005524;GO:0005829;GO:0005829;GO:0005975;GO:0006000;GO:0006000;GO:0006000;GO:0006633;GO:0006633;GO:0008865;GO:0008865;GO:0008865;GO:0008865;GO:0009507;GO:0009507;GO:0009507;GO:0009536;GO:0009570;GO:0009570;GO:0009570;GO:0016051;GO:0016051;GO:0016301;GO:0016301;GO:0016301;GO:0016310;GO:0016740;GO:0016773;GO:0016773;GO:0019200;GO:0019200;GO:0019252;GO:0019252;GO:0046835;	K00847	Probable fructokinase-6, chloroplastic[Source:UniProtKB/Swiss-Prot;Acc:Q9C524]	842961	Q9C524
AT2G29300	3.07011	0.257931	-	GO:0016491;GO:0016491;GO:0055114;	K08081	NAD(P)-binding Rossmann-fold superfamily protein[Source:UniProtKB/TrEMBL;Acc:F4IKL5]	817479	Q42182
AT1G79900	3.0699	0.212931	BAC2	GO:0000064;GO:0000064;GO:0005290;GO:0005290;GO:0005739;GO:0005739;GO:0005739;GO:0005743;GO:0005743;GO:0005743;GO:0006561;GO:0006561;GO:0006839;GO:0006844;GO:0006844;GO:0006972;GO:0006972;GO:0015181;GO:0015181;GO:0015189;GO:0015189;GO:0016020;GO:0016021;GO:0016021;GO:0016021;GO:0022857;GO:0022857;GO:0043091;GO:0055085;GO:0055085;GO:0089709;GO:1903352;GO:1903401;GO:1903826;	K15109	Mitochondrial arginine transporter BAC2[Source:UniProtKB/Swiss-Prot;Acc:Q9CA93]	844329	Q9CA93
AT5G43660	3.06785	0.598516	-	GO:0005506;GO:0005506;GO:0016705;GO:0016705;GO:0031418;GO:0031418;GO:0055114;GO:0055114;GO:0005506;GO:0005506;GO:0016705;GO:0016705;GO:0031418;GO:0031418;GO:0055114;GO:0055114;GO:0005506;GO:0005506;GO:0016705;GO:0016705;GO:0031418;GO:0031418;GO:0055114;GO:0055114;GO:0005506;GO:0005506;GO:0016705;GO:0016705;GO:0031418;GO:0031418;GO:0055114;GO:0055114;GO:0005506;GO:0005506;GO:0005575;GO:0016705;GO:…	-	2-oxoglutarate (2OG) and Fe(II)-dependent oxygenasesuperfamily protein [Source:UniProtKB/TrEMBL;Acc:F4K794]	834386	A0A1P8BEW5
AT1G23150	3.06074	0.317671	-	GO:0008150;	-	Uncharacterized protein At1g23150[Source:UniProtKB/TrEMBL;Acc:Q84JS3]	838923	Q84JS3;A0A178WHU0
AT3G63380	3.05625	0.177697	ACA12	GO:0000166;GO:0000166;GO:0000166;GO:0005388;GO:0005388;GO:0005388;GO:0005388;GO:0005388;GO:0005516;GO:0005516;GO:0005524;GO:0005524;GO:0005524;GO:0005887;GO:0005887;GO:0006811;GO:0006816;GO:0016020;GO:0016020;GO:0016020;GO:0016021;GO:0016021;GO:0016021;GO:0016787;GO:0043231;GO:0046872;GO:0046872;GO:0070588;GO:0070588;GO:0099132;	K01537	Calcium-transporting ATPase[Source:UniProtKB/TrEMBL;Acc:A0A178VEV7]	825513	Q9LY77;A0A178VEV7
AT2G31010	3.05398	0.437819	-	GO:0000166;GO:0004672;GO:0004672;GO:0004672;GO:0004674;GO:0004871;GO:0005524;GO:0005524;GO:0005524;GO:0005622;GO:0006468;GO:0006468;GO:0006468;GO:0016301;GO:0016310;GO:0035556;GO:0000166;GO:0004672;GO:0004672;GO:0004672;GO:0004674;GO:0004871;GO:0005524;GO:0005524;GO:0005524;GO:0005622;GO:0006468;GO:0006468;GO:0006468;GO:0016301;GO:0016310;GO:0035556;	-	Protein kinase superfamily protein[Source:UniProtKB/TrEMBL;Acc:F4IPV6]	817652	F4IPV6;A0A178VVL1
AT3G16020	3.05136	0.537696	-	-	-	F-box associated ubiquitination effector protein[Source:UniProtKB/TrEMBL;Acc:F4J1E9]	820847	A0A1I9LT88
AT3G32980	3.05136	0.537696	PER32	GO:0004601;GO:0004601;GO:0004601;GO:0005576;GO:0005576;GO:0005618;GO:0005618;GO:0005773;GO:0005773;GO:0005773;GO:0006979;GO:0006979;GO:0006979;GO:0009507;GO:0009507;GO:0009536;GO:0009735;GO:0009735;GO:0016020;GO:0016020;GO:0016491;GO:0020037;GO:0020037;GO:0020037;GO:0042744;GO:0042744;GO:0042744;GO:0046872;GO:0046872;GO:0055114;GO:0055114;GO:0055114;GO:0098869;	K00430	Peroxidase 32 [Source:UniProtKB/Swiss-Prot;Acc:Q9LHB9]	823067	Q9LHB9;B9DHE0;A0A384KGR2
AT3G45680	3.05136	0.537696	NPF2.3	GO:0005215;GO:0005215;GO:0005886;GO:0005886;GO:0005886;GO:0006857;GO:0006857;GO:0009624;GO:0009624;GO:0015112;GO:0015112;GO:0015333;GO:0015333;GO:0015706;GO:0015706;GO:0016020;GO:0016020;GO:0016020;GO:0016021;GO:0016021;GO:0016021;GO:0022857;GO:0022857;GO:0035672;GO:0035673;GO:0035673;GO:0042128;GO:0042128;GO:0055085;GO:0055085;GO:0071472;GO:0071472;GO:1902600;GO:1904680;GO:1904680;	-	Protein NRT1/ PTR FAMILY 2.3[Source:UniProtKB/Swiss-Prot;Acc:Q9M175]	823710	Q9M175
AT1G70640	3.04138	0.387765	-	GO:0005515;	-	At1g70640 [Source:UniProtKB/TrEMBL;Acc:Q9S843]"	843401	Q9S843
AT1G13710	3.04138	0.731596	CYP78A5	GO:0004497;GO:0004497;GO:0005506;GO:0005506;GO:0005783;GO:0005783;GO:0007275;GO:0008284;GO:0008284;GO:0016020;GO:0016020;GO:0016020;GO:0016021;GO:0016021;GO:0016491;GO:0016705;GO:0016705;GO:0016709;GO:0016709;GO:0020037;GO:0020037;GO:0035265;GO:0035265;GO:0040008;GO:0040009;GO:0040009;GO:0044550;GO:0046622;GO:0046622;GO:0046872;GO:0048437;GO:0048437;GO:0055114;GO:0055114;GO:0055114;	K20619	Cytochrome P450 78A5 [Source:UniProtKB/Swiss-Prot;Acc:Q9LMX7]	837932	Q9LMX7;A0A178WF71
AT2G23590	3.04138	0.731596	MES8	GO:0009694;GO:0009694;GO:0009696;GO:0009696;GO:0016787;GO:0016788;GO:0016788;GO:0080030;GO:0080030;GO:0080031;GO:0080031;GO:0080032;GO:0080032;	-	Methylesterase 8 [Source:UniProtKB/Swiss-Prot;Acc:O80475]	816891	O80475;A0A178VTG6
AT4G00360	3.03989	0.146705	CYP86A2	GO:0004497;GO:0005506;GO:0005506;GO:0005515;GO:0006631;GO:0006631;GO:0006952;GO:0006952;GO:0016020;GO:0016021;GO:0016021;GO:0016491;GO:0016705;GO:0016705;GO:0018685;GO:0018685;GO:0020037;GO:0020037;GO:0046872;GO:0055114;GO:0055114;GO:0055114;GO:0070330;GO:0070330;	K15398	Cytochrome P450 86A2 [Source:UniProtKB/Swiss-Prot;Acc:O23066]	828019	O23066
AT2G34930	3.03355	0.15165	-	GO:0002239;GO:0002239;GO:0005515;GO:0005618;GO:0005618;GO:0050832;GO:0050832;	-	Disease resistance family protein / LRR familyprotein [Source:UniProtKB/TrEMBL;Acc:O64757]	818058	O64757
AT1G56720	3.0321	0.524863	-	GO:0000166;GO:0004672;GO:0004672;GO:0004674;GO:0004674;GO:0004674;GO:0004675;GO:0004675;GO:0005524;GO:0005524;GO:0005524;GO:0005886;GO:0005886;GO:0006468;GO:0006468;GO:0006468;GO:0007166;GO:0007178;GO:0016020;GO:0016021;GO:0016021;GO:0016301;GO:0016310;GO:0046777;GO:0046777;GO:0000166;GO:0004672;GO:0004672;GO:0004674;GO:0004674;GO:0004674;GO:0004675;GO:0004675;GO:0005524;GO:0005524;GO:0005524;GO:…	-	At1g56720 [Source:UniProtKB/TrEMBL;Acc:Q7Y229]"	842128	Q7Y229;A0A384KG06
AT3G57600	3.0321	0.524863	DREB2F	GO:0003677;GO:0003677;GO:0003677;GO:0003700;GO:0003700;GO:0003700;GO:0003700;GO:0005515;GO:0005634;GO:0005634;GO:0005634;GO:0006351;GO:0006351;GO:0006355;GO:0006355;GO:0006355;GO:0043565;GO:0043565;GO:0044212;GO:0044212;GO:0045893;GO:0045893;	-	Dehydration-responsive element-binding protein 2F[Source:UniProtKB/Swiss-Prot;Acc:Q9SVX5]	824929	Q9SVX5;A0A178VB25
AT1G09080	3.02478	0.282462	MED37B	GO:0000166;GO:0005524;GO:0005524;GO:0000166;GO:0005524;GO:0005524;GO:0005524;GO:0005634;GO:0005634;GO:0005634;GO:0005737;GO:0005737;GO:0005783;GO:0005788;GO:0005788;GO:0005788;GO:0006351;GO:0006355;GO:0006986;GO:0006986;GO:0009860;GO:0009860;GO:0016020;GO:0016020;GO:0016592;GO:0016592;GO:0016887;GO:0016887;GO:0030433;GO:0030433;GO:0030968;GO:0030968;GO:0031072;GO:0031072;GO:0034605;GO:0034605;GO:…	K09490	Probable mediator of RNA polymerase IItranscription subunit 37b [Source:UniProtKB/Swiss-Prot;Acc:Q8H1B3]	837429	Q8H1B3
AT5G45950	3.0207	0.20533	-	GO:0005576;GO:0005576;GO:0006629;GO:0016042;GO:0016042;GO:0016787;GO:0016788;GO:0016788;	-	GDSL esterase/lipase At5g45950[Source:UniProtKB/Swiss-Prot;Acc:Q9FJ41]	834635	Q9FJ41
AT2G25450	3.02004	0.14522	GSL-OH	GO:0009506;GO:0009506;GO:0009815;GO:0009815;GO:0010439;GO:0010439;GO:0010439;GO:0016491;GO:0016491;GO:0016491;GO:0019761;GO:0019761;GO:0019761;GO:0046872;GO:0046872;GO:0051213;GO:0051213;GO:0051213;GO:0055114;GO:0055114;GO:0055114;	-	Probable 2-oxoacid dependent dioxygenase[Source:UniProtKB/Swiss-Prot;Acc:Q9SKK4]	817083	Q9SKK4
AT5G17420	3.01935	0.417651	CESA7	GO:0005515;GO:0005515;GO:0005794;GO:0005794;GO:0005802;GO:0005802;GO:0005886;GO:0005886;GO:0005886;GO:0005886;GO:0009507;GO:0009507;GO:0009832;GO:0009832;GO:0009833;GO:0009833;GO:0009834;GO:0009834;GO:0009834;GO:0010330;GO:0010330;GO:0010400;GO:0010400;GO:0016020;GO:0016020;GO:0016020;GO:0016021;GO:0016021;GO:0016740;GO:0016757;GO:0016759;GO:0016759;GO:0016760;GO:0016760;GO:0016760;GO:0030244;GO:…	K10999	MUR10 [Source:UniProtKB/TrEMBL;Acc:A0A384LP57]"	831608	Q9SWW6;W8PV01;A0A384LP57
AT4G14180	3.01935	0.565493	PRD1	GO:0003677;GO:0003677;GO:0005634;GO:0005634;GO:0016787;GO:0016787;GO:0042138;GO:0042138;GO:0051321;	-	Protein PRD1 [Source:UniProtKB/Swiss-Prot;Acc:O23277]	827058	O23277;A0A178V135
AT4G35770	3.01886	0.16619	STR15	GO:0003674;GO:0006979;GO:0006979;GO:0007568;GO:0007568;GO:0009507;GO:0009507;GO:0009536;GO:0009579;GO:0009579;GO:0009611;GO:0009611;GO:0009753;GO:0009753;	-	SEN1 [Source:UniProtKB/TrEMBL;Acc:A0A178UYD5]"	829730	Q38853;A0A178UYD5
AT4G11600	3.01786	0.149367	GPX6	GO:0004601;GO:0004602;GO:0004602;GO:0004602;GO:0005739;GO:0005739;GO:0005739;GO:0005829;GO:0005829;GO:0005886;GO:0005886;GO:0006979;GO:0006979;GO:0009507;GO:0009507;GO:0009651;GO:0009651;GO:0016491;GO:0046686;GO:0046686;GO:0047066;GO:0047066;GO:0048046;GO:0048046;GO:0055114;GO:0055114;GO:0055114;GO:0098869;	K00432	Probable phospholipid hydroperoxide glutathioneperoxidase 6, mitochondrial [Source:UniProtKB/Swiss-Prot;Acc:O48646]	826765	O48646
AT2G18400	3.01538	0.512894	-	GO:0003723;GO:0003735;GO:0003735;GO:0003735;GO:0005622;GO:0005622;GO:0005840;GO:0005840;GO:0005840;GO:0006412;GO:0006412;GO:0019843;GO:0019843;GO:0030529;	K02933	Putative ribosomal protein L6[Source:UniProtKB/TrEMBL;Acc:Q9ZPX2]	816355	Q9ZPX2;A0A178VTV9
AT5G25980	3.01532	0.148771	TGG2	GO:0002213;GO:0002213;GO:0004553;GO:0004553;GO:0005773;GO:0005773;GO:0005777;GO:0005777;GO:0005975;GO:0005975;GO:0006952;GO:0008152;GO:0008422;GO:0008422;GO:0009506;GO:0009506;GO:0009507;GO:0009507;GO:0009651;GO:0009651;GO:0009737;GO:0009737;GO:0009738;GO:0009738;GO:0010119;GO:0010119;GO:0016787;GO:0016798;GO:0019137;GO:0019137;GO:0019137;GO:0019762;GO:0019762;GO:0019762;GO:0022626;GO:0022626;GO:…	K01237	Myrosinase 2 [Source:UniProtKB/Swiss-Prot;Acc:Q9C5C2]	832667	Q9C5C2
AT2G23150	3.01246	0.216992	NRAMP3	GO:0005384;GO:0005384;GO:0005773;GO:0005773;GO:0005773;GO:0005773;GO:0005774;GO:0005774;GO:0005774;GO:0005774;GO:0005794;GO:0005794;GO:0006811;GO:0006828;GO:0006828;GO:0009506;GO:0009506;GO:0009617;GO:0009617;GO:0010043;GO:0010043;GO:0015086;GO:0015086;GO:0016020;GO:0016020;GO:0016020;GO:0016021;GO:0016021;GO:0030001;GO:0030001;GO:0042742;GO:0042742;GO:0042742;GO:0046873;GO:0046873;GO:0055072;GO:…	K21398	Metal transporter Nramp3 [Source:UniProtKB/Swiss-Prot;Acc:Q9SNV9]	816847	Q9SNV9
AT2G03760	3.01084	0.16449	SOT12	GO:0005737;GO:0005794;GO:0005794;GO:0006952;GO:0006952;GO:0008146;GO:0008146;GO:0008146;GO:0009651;GO:0009651;GO:0009751;GO:0009751;GO:0016131;GO:0016131;GO:0016740;GO:0080118;GO:0080118;GO:1990135;GO:1990135;	-	Cytosolic sulfotransferase 12[Source:UniProtKB/Swiss-Prot;Acc:P52839]	814903	P52839
AT1G26380	3.00615	0.326627	FOX1	GO:0000166;GO:0003824;GO:0005576;GO:0005576;GO:0005618;GO:0005618;GO:0005783;GO:0005783;GO:0005783;GO:0005886;GO:0005886;GO:0016020;GO:0016491;GO:0016491;GO:0016491;GO:0016614;GO:0050660;GO:0050660;GO:0055114;GO:0055114;GO:0055114;GO:0071456;GO:0071456;GO:0071949;GO:0071949;	-	Berberine bridge enzyme-like 3[Source:UniProtKB/Swiss-Prot;Acc:Q9FZC4]	839180	Q9FZC4
AT2G37750	3.00485	0.28932	-	GO:0008150;	-	Expressed protein[Source:UniProtKB/TrEMBL;Acc:O80943]	818352	O80943
AT5G13370	3.00244	0.17802	-	GO:0005829;GO:0005829;GO:0010249;GO:0010249;GO:0070406;GO:0070406;	K14487	At5g13370 [Source:UniProtKB/TrEMBL;Acc:Q8GZ29]"	831178	Q8GZ29
AT2G28330	3.00073	0.501705	SMR11	GO:0004860;GO:0004860;GO:0006469;GO:0007049;GO:0007049;	-	Cyclin-dependent protein kinase inhibitor SMR11[Source:UniProtKB/Swiss-Prot;Acc:Q9SKN7]	817380	Q9SKN7;A0A178VXU9
AT5G55150	3.00073	0.501705	-	GO:0005515;GO:0008150;	-	Putative F-box protein At5g55150[Source:UniProtKB/Swiss-Prot;Acc:Q9FLP7]	835608	Q9FLP7
AT2G29490	3.00073	0.615102	GSTU1	GO:0004364;GO:0004364;GO:0004364;GO:0005515;GO:0005737;GO:0005737;GO:0005737;GO:0005737;GO:0005829;GO:0005829;GO:0006749;GO:0006749;GO:0009407;GO:0009407;GO:0009636;GO:0016740;	K00799	Glutathione S-transferase U1[Source:UniProtKB/Swiss-Prot;Acc:Q9ZW30]	817498	Q9ZW30
AT4G34880	3.00073	0.615102	-	GO:0004040;GO:0004040;GO:0016787;GO:0043864;GO:0043864;	K01426	Amidase family protein [Source:TAIR;Acc:AT4G34880]"	829640	A0A1P8B760
AT1G52827	3.00073	0.702867	CDT1	GO:0003674;GO:0016020;GO:0016021;GO:0016021;GO:0071585;GO:0071585;	-	At1g52827 [Source:UniProtKB/TrEMBL;Acc:Q3ECR7]"	2745823	Q3ECR7
AT5G60180	3.00073	0.702867	APUM19	GO:0003723;GO:0003723;GO:0003723;GO:0005737;GO:0005737;GO:0006417;GO:0006417;	-	Putative pumilio homolog 19[Source:UniProtKB/Swiss-Prot;Acc:Q9LSS8]	836140	Q9LSS8
AT1G07560	3.00073	0.830025	-	GO:0000166;GO:0004672;GO:0004672;GO:0004674;GO:0004674;GO:0005515;GO:0005515;GO:0005524;GO:0005524;GO:0005524;GO:0006468;GO:0006468;GO:0016020;GO:0016021;GO:0016021;GO:0016301;GO:0016310;GO:0016740;	-	Probable LRR receptor-like serine/threonine-proteinkinase At1g07560 [Source:UniProtKB/Swiss-Prot;Acc:C0LGD9]	837270	C0LGD9
AT1G20320	3.00073	0.830025	-	GO:0004721;GO:0004721;GO:0005634;GO:0005634;GO:0006470;GO:0008420;GO:0008420;GO:0008420;GO:0016591;GO:0016787;GO:0070940;GO:0070940;GO:0070940;	-	F14O10.8 protein[Source:UniProtKB/TrEMBL;Acc:Q9LN24]	838620	Q9LN24;A0A178W2R0
AT1G34580	3.00073	0.830025	STP5	GO:0005215;GO:0005215;GO:0005351;GO:0005351;GO:0005355;GO:0005355;GO:0005887;GO:0005887;GO:0008643;GO:0008645;GO:0008645;GO:0015293;GO:0015992;GO:0016020;GO:0016020;GO:0016020;GO:0016021;GO:0016021;GO:0016021;GO:0022857;GO:0022857;GO:0034219;GO:0035428;GO:0046323;GO:0055085;GO:0055085;GO:1902600;GO:1904659;GO:0005215;GO:0005215;GO:0016020;GO:0016020;GO:0016020;GO:0016021;GO:0016021;GO:0016021;GO:…	-	Sugar transport protein 5 [Source:UniProtKB/Swiss-Prot;Acc:Q93Y91]	840362	Q93Y91
AT3G13276	3.00073	0.830025	-	-	-	-	28719268	A0A1I9LTB9
AT4G20230	3.00073	0.830025	-	GO:0000287;GO:0000287;GO:0005737;GO:0008152;GO:0010333;GO:0010333;GO:0010333;GO:0016114;GO:0016829;GO:0016829;GO:0016829;GO:0046872;GO:0000287;GO:0000287;GO:0005737;GO:0005737;GO:0008152;GO:0010333;GO:0010333;GO:0010333;GO:0016114;GO:0016114;GO:0016829;GO:0016829;GO:0016829;GO:0046872;	-	Terpenoid cyclases/Protein prenyltransferasessuperfamily protein [Source:TAIR;Acc:AT4G20230]	827770	Q8L7G4
AT4G22370	3.00073	0.830025	-	GO:0008150;GO:0016020;GO:0016021;GO:0016021;GO:0016020;GO:0016021;GO:0016021;GO:0016020;GO:0016021;GO:0016021;	-	unknown protein; Has 12 Blast hits to 12 proteinsin 6 species: Archae - 0; Bacteria - 0; Metazoa - 0; Fungi- 0; Plants - 12; Viruses - 0; Other Eukaryotes - 0(source: NCBI BLink). [Source:TAIR;Acc:AT4G22370]	828332	F4JL66
AT5G22680	3.00073	0.830025	-	GO:0008150;	-	F-box protein [Source:UniProtKB/TrEMBL;Acc:Q9FNJ3]"	832331	Q9FNJ3
AT5G44010	3.00073	0.830025	-	GO:0036297;GO:0036297;GO:0043240;GO:0043240;GO:0005515;GO:0006974;GO:0006974;GO:0016567;GO:0016567;GO:0016567;GO:0036297;GO:0036297;GO:0043240;GO:0043240;GO:0043240;GO:0061630;GO:0036297;GO:0036297;GO:0043240;GO:0043240;GO:0003674;GO:0008150;GO:0036297;GO:0036297;GO:0043240;GO:0043240;	-	unknown protein; Has 28 Blast hits to 26 proteinsin 11 species: Archae - 0; Bacteria - 0; Metazoa - 0;Fungi - 0; Plants - 28; Viruses - 0; Other Eukaryotes - 0(source: NCBI BLink). [Source:TAIR;Acc:AT5G44010]	834424	A0A384LFP4;A0A178URI6
AT5G61730	3.00073	0.830025	ABCA9	GO:0000166;GO:0005524;GO:0005524;GO:0005524;GO:0005783;GO:0005783;GO:0005789;GO:0005789;GO:0006869;GO:0015245;GO:0015245;GO:0015908;GO:0016020;GO:0016021;GO:0016021;GO:0016021;GO:0016887;GO:0016887;GO:0042626;GO:0042626;GO:0042626;GO:0048316;GO:0048316;GO:0055085;GO:0055085;GO:0000166;GO:0005524;GO:0005524;GO:0005524;GO:0016020;GO:0016021;GO:0016021;GO:0016021;GO:0016887;GO:0016887;GO:0042626;GO:…	-	ABC transporter A family member 9[Source:UniProtKB/Swiss-Prot;Acc:Q9FLT5]	836295	Q9FLT5
AT1G23390	2.99503	0.158198	-	GO:0005515;GO:0005515;GO:0005634;GO:0005634;GO:0005829;GO:0005829;GO:0043161;GO:0043161;	-	F-box/Kelch repeat-containing F-box family protein[Source:UniProtKB/TrEMBL;Acc:C4PVQ8]	838947	Q9LDE3;C4PVQ8
AT1G52190	2.99407	0.162222	NPF1.2	GO:0005886;GO:0005886;GO:0005886;GO:0015333;GO:0015333;GO:0015706;GO:0015706;GO:0015706;GO:0016020;GO:0016020;GO:0016020;GO:0016021;GO:0016021;GO:0016021;GO:0022857;GO:0022857;GO:0035672;GO:0035673;GO:0035673;GO:0042886;GO:0055085;GO:0055085;GO:0080054;GO:0080054;GO:1902600;GO:1904680;GO:1904680;	-	Protein NRT1/ PTR FAMILY 1.2[Source:UniProtKB/Swiss-Prot;Acc:Q9M817]	841649	Q9M817
AT1G51550	2.99134	0.424945	-	GO:0005515;GO:0005634;GO:0005634;GO:0005829;GO:0005829;GO:0007623;GO:0007623;GO:0009637;GO:0009637;GO:0019005;GO:0019005;	-	F-box/kelch-repeat protein At1g51550[Source:UniProtKB/Swiss-Prot;Acc:Q9C8K7]	841580	Q9C8K7;A0A178W9S1
AT5G46910	2.98838	0.166835	-	GO:0000122;GO:0001227;GO:0001227;GO:0003682;GO:0003682;GO:0003700;GO:0003700;GO:0005634;GO:0005634;GO:0005634;GO:0006355;GO:0006355;GO:0010200;GO:0010200;GO:0016577;GO:0032452;GO:0032452;GO:0034647;GO:0034647;GO:0034721;GO:0035064;GO:0035064;GO:0035097;GO:0035097;GO:0005634;GO:0005634;	-	Transcription factor jumonji (Jmj) family protein /zinc finger (C5HC2 type) family protein[Source:UniProtKB/TrEMBL;Acc:F4KIX0]	834736	A0A1P8BAS6
AT5G52570	2.98479	0.194642	BETA-OHASE 2	GO:0005506;GO:0005506;GO:0008610;GO:0008610;GO:0009507;GO:0009536;GO:0016020;GO:0016021;GO:0016021;GO:0016117;GO:0016123;GO:0016123;GO:0016491;GO:0016491;GO:0016491;GO:0016787;GO:0016787;GO:0031969;GO:0031969;GO:0046872;GO:0055114;GO:0055114;GO:0055114;	K15746	Beta-carotene 3-hydroxylase 2, chloroplastic[Source:UniProtKB/Swiss-Prot;Acc:Q9LTG0]	835334	Q9LTG0
AT1G77450	2.97952	0.167651	NAC032	GO:0003677;GO:0003677;GO:0003677;GO:0003700;GO:0003700;GO:0005634;GO:0005634;GO:0005634;GO:0006351;GO:0006355;GO:0006355;GO:0006355;GO:0009793;GO:0009793;GO:0045893;GO:0045893;GO:1900057;GO:1900057;	-	NAC032 [Source:UniProtKB/TrEMBL;Acc:A0A178WMH1]"	844081	Q9CAR0;A0A178WMH1
AT3G25240	2.97099	0.269842	-	GO:0005524;GO:0005524;	-	Sulfate/thiosulfate import ATP-binding protein,putative (DUF506) [Source:UniProtKB/TrEMBL;Acc:Q9LSF2]	822118	Q9LSF2
AT4G17215	2.97099	0.67698	-	GO:0008150;	-	Pollen Ole e 1 allergen and extensin family protein[Source:UniProtKB/TrEMBL;Acc:Q8RXZ6]	827433	Q8RXZ6
AT5G56720	2.97099	0.67698	-	GO:0003824;GO:0003824;GO:0005737;GO:0005737;GO:0005975;GO:0005975;GO:0006099;GO:0006099;GO:0006099;GO:0006107;GO:0006108;GO:0006108;GO:0006108;GO:0006734;GO:0016020;GO:0016020;GO:0016021;GO:0016021;GO:0016491;GO:0016491;GO:0016491;GO:0016615;GO:0016615;GO:0016616;GO:0016616;GO:0019752;GO:0019752;GO:0030060;GO:0030060;GO:0030060;GO:0030060;GO:0055114;GO:0055114;GO:0055114;	K00025	Malate dehydrogenase[Source:UniProtKB/TrEMBL;Acc:A0A178UAN5]	835773	A0A178UAN5;A0A384LFK9
AT4G21120	2.96916	0.229247	CAT1	GO:0003333;GO:0005313;GO:0005313;GO:0005886;GO:0005886;GO:0006865;GO:0015171;GO:0015189;GO:0015189;GO:0015813;GO:0016020;GO:0016020;GO:0016020;GO:0016020;GO:0016021;GO:0016021;GO:0022857;GO:0022857;GO:0051938;GO:0051938;GO:0055085;GO:0055085;GO:1903401;GO:0003333;GO:0015171;GO:0016020;GO:0016020;GO:0016020;GO:0016021;GO:0016021;GO:0022857;GO:0022857;GO:0055085;GO:0055085;	-	CAT1 [Source:UniProtKB/TrEMBL;Acc:A0A178UYU0]"	827860	Q84MA5;A0A178UYU0
AT1G73500	2.96845	0.151681	MKK9	GO:0000165;GO:0000166;GO:0000187;GO:0000187;GO:0000187;GO:0004672;GO:0004672;GO:0004674;GO:0004674;GO:0004674;GO:0004674;GO:0004708;GO:0004708;GO:0004708;GO:0005515;GO:0005524;GO:0005524;GO:0005524;GO:0005634;GO:0005634;GO:0005737;GO:0005737;GO:0005737;GO:0006468;GO:0006468;GO:0007346;GO:0009611;GO:0009611;GO:0009620;GO:0009620;GO:0009651;GO:0009651;GO:0009693;GO:0009693;GO:0009693;GO:0009873;GO:…	K20604	Mitogen-activated protein kinase kinase 9[Source:UniProtKB/Swiss-Prot;Acc:Q9FX43]	843685	Q9FX43;A0A178W135
AT1G64890	2.96277	0.315762	-	GO:0016020;GO:0016021;GO:0016021;GO:0016021;	-	Probable folate-biopterin transporter 7[Source:UniProtKB/Swiss-Prot;Acc:Q9XIQ7]	842797	Q9XIQ7
AT2G28790	2.96277	0.579895	-	GO:0009505;GO:0009506;GO:0009505;GO:0009505;GO:0009506;GO:0009506;	-	Pathogenesis-related thaumatin superfamily protein[Source:TAIR;Acc:AT2G28790]	817428	A0A1P8B068
AT1G13750	2.95834	0.164594	PAP1	GO:0003993;GO:0003993;GO:0003993;GO:0005576;GO:0005576;GO:0016311;GO:0016787;GO:0016787;GO:0016787;GO:0046872;GO:0046872;GO:0046872;	K22390	Probable inactive purple acid phosphatase 1[Source:UniProtKB/Swiss-Prot;Acc:Q9LMX4]	837935	Q9LMX4;A0A178WDI0
AT5G01640	2.95767	0.355665	PRA1B5	GO:0005515;GO:0005768;GO:0005783;GO:0005783;GO:0010008;GO:0010008;GO:0016020;GO:0016021;GO:0016021;GO:0016192;GO:0016192;	K20359	PRA1 family protein[Source:UniProtKB/TrEMBL;Acc:A0A178UH31]	831708	Q9M012;A0A178UH31
AT1G15080	2.94827	0.419394	LPP2	GO:0003993;GO:0003993;GO:0005886;GO:0005886;GO:0005887;GO:0005887;GO:0008195;GO:0008195;GO:0008195;GO:0016020;GO:0016021;GO:0016311;GO:0016787;	K18693	Lipid phosphate phosphatase 2[Source:UniProtKB/Swiss-Prot;Acc:Q9XI60]	838072	Q9XI60
AT3G28630	2.94827	0.653526	-	GO:0051015;GO:0051015;	-	Actin cross-linking protein, putative (DUF569)[Source:UniProtKB/TrEMBL;Acc:Q8GXC9]	822493	Q8GXC9;A0A384L5A7
AT4G35170	2.94827	0.790858	-	GO:0008150;GO:0016020;GO:0016021;GO:0016021;	-	Late embryogenesis abundant (LEA) hydroxyproline-rich glycoprotein family[Source:UniProtKB/TrEMBL;Acc:Q5BPJ9]	829670	Q5BPJ9
AT5G03960	2.94827	0.790858	IQD12	GO:0005515;GO:0008150;GO:0005515;GO:0005515;	-	IQ-domain 12 [Source:TAIR;Acc:AT5G03960]"	830275	A0A1P8BH03
AT1G21010	2.9465	0.170501	-	-	-	At1g21010 [Source:UniProtKB/TrEMBL;Acc:Q7XJ58]"	838695	Q7XJ58
AT1G25230	2.94572	0.217113	-	GO:0003993;GO:0003993;GO:0003993;GO:0005576;GO:0016020;GO:0016021;GO:0016021;GO:0016311;GO:0016787;GO:0016787;GO:0016787;GO:0046872;GO:0003993;GO:0003993;GO:0016311;GO:0016787;GO:0016787;GO:0003993;GO:0003993;GO:0003993;GO:0003993;GO:0005576;GO:0005576;GO:0008198;GO:0008198;GO:0008199;GO:0008199;GO:0016311;GO:0016787;GO:0016787;GO:0016787;GO:0046872;	K14379	Calcineurin-like metallo-phosphoesterasesuperfamily protein [Source:TAIR;Acc:AT1G25230]	839105	Q8VYU7;A0A178W1Q8
AT1G21410	2.94431	0.172968	SKP2A	GO:0004842;GO:0004842;GO:0004842;GO:0005515;GO:0005515;GO:0005634;GO:0005634;GO:0005634;GO:0006511;GO:0006511;GO:0009734;GO:0009734;GO:0010311;GO:0010311;GO:0016567;GO:0016567;GO:0019005;GO:0019005;GO:0019005;GO:0019005;GO:0031146;GO:0031146;GO:0031146;GO:0031146;GO:0051781;GO:0051781;GO:0071365;GO:0071365;GO:0004842;GO:0004842;GO:0004842;GO:0005515;GO:0005515;GO:0005634;GO:0005634;GO:0005634;GO:…	K03875	F-box protein SKP2A [Source:UniProtKB/Swiss-Prot;Acc:Q9LPL4]	838740	Q9LPL4;A0A178W530
AT1G22380	2.93981	0.342568	UGT85A3	GO:0008152;GO:0008194;GO:0008194;GO:0015020;GO:0015020;GO:0016740;GO:0016757;GO:0016758;GO:0016758;GO:0043231;GO:0043231;GO:0080043;GO:0080044;	-	Glycosyltransferase (Fragment)[Source:UniProtKB/TrEMBL;Acc:W8PW16]	838845	Q9LMF1;W8PW16
AT2G36305	2.93704	0.246788	FACE2	GO:0004222;GO:0004222;GO:0016020;GO:0016020;GO:0016020;GO:0016021;GO:0016021;GO:0030176;GO:0030176;GO:0071586;GO:0071586;GO:0004175;GO:0004175;GO:0004197;GO:0004197;GO:0004222;GO:0004222;GO:0004222;GO:0005783;GO:0005783;GO:0005783;GO:0005789;GO:0006508;GO:0008233;GO:0016020;GO:0016020;GO:0016020;GO:0016021;GO:0016485;GO:0016485;GO:0016787;GO:0030176;GO:0030176;GO:0030176;GO:0071586;GO:0071586;GO:…	K08658	CAAX prenyl protease 2 [Source:UniProtKB/Swiss-Prot;Acc:Q8GW19]	818203	Q8GW19
AT5G41170	2.93485	0.310452	-	GO:0003723;GO:0004519;GO:0005515;GO:0005739;GO:0005739;GO:0005739;GO:0006397;GO:0080156;GO:0090305;GO:0005515;GO:0005515;	-	Pentatricopeptide repeat-containing proteinAt5g41170, mitochondrial [Source:UniProtKB/Swiss-Prot;Acc:Q9FLL3]	834119	Q9FLL3
AT1G55670	2.93446	0.35673	PSAG	GO:0005515;GO:0009507;GO:0009507;GO:0009507;GO:0009522;GO:0009522;GO:0009522;GO:0009534;GO:0009534;GO:0009535;GO:0009535;GO:0009536;GO:0009579;GO:0009579;GO:0009773;GO:0009773;GO:0009780;GO:0009780;GO:0009941;GO:0009941;GO:0015979;GO:0015979;GO:0015979;GO:0015979;GO:0016020;GO:0016020;GO:0016020;GO:0016021;GO:0016021;GO:0016168;GO:0030093;GO:0030093;GO:0031969;GO:0031969;GO:0042550;GO:0042550;GO:…	K08905	Photosystem I reaction center subunit V,chloroplastic [Source:UniProtKB/Swiss-Prot;Acc:Q9S7N7]	842016	Q9S7N7
AT2G47190	2.93414	0.289116	ATMYB2	GO:0000978;GO:0000978;GO:0000981;GO:0001046;GO:0001135;GO:0003677;GO:0003677;GO:0003677;GO:0003677;GO:0003700;GO:0003700;GO:0005516;GO:0005516;GO:0005634;GO:0005634;GO:0005634;GO:0005634;GO:0006357;GO:0009414;GO:0009414;GO:0009651;GO:0009651;GO:0009723;GO:0009723;GO:0009737;GO:0009737;GO:0009751;GO:0009751;GO:0016036;GO:0016036;GO:0030154;GO:0043565;GO:0043565;GO:0043565;GO:0045893;GO:0045893;GO:…	K09422	ATMYB2 [Source:UniProtKB/TrEMBL;Acc:Q39028]"	819332	Q39028;A0A178VX63
AT5G04160	2.92721	0.433037	UUAT1	GO:0000139;GO:0000139;GO:0005794;GO:0005794;GO:0005794;GO:0005794;GO:0008643;GO:0008643;GO:0015165;GO:0015297;GO:0015780;GO:0015780;GO:0016020;GO:0016021;GO:0016021;GO:0022857;GO:0048359;GO:0048359;GO:0090481;	-	UDP-URONIC ACID TRANSPORTER 1[Source:UniProtKB/Swiss-Prot;Acc:Q9FYE5]	830294	Q9FYE5;A0A142FJX3;A0A384L8S5
AT3G49120	2.92503	0.156046	PER34	GO:0004601;GO:0004601;GO:0004601;GO:0004601;GO:0005576;GO:0005576;GO:0005618;GO:0005618;GO:0005773;GO:0005773;GO:0005773;GO:0005774;GO:0005774;GO:0005794;GO:0005794;GO:0006952;GO:0006952;GO:0006979;GO:0006979;GO:0006979;GO:0009416;GO:0009416;GO:0009505;GO:0009505;GO:0009735;GO:0009735;GO:0009826;GO:0009826;GO:0016491;GO:0020037;GO:0020037;GO:0020037;GO:0042742;GO:0042742;GO:0042744;GO:0042744;GO:…	K00430	Peroxidase 34 [Source:UniProtKB/Swiss-Prot;Acc:Q9SMU8]	824073	Q9SMU8;A0A178VGZ7
AT1G28130	2.92377	0.368959	GH3.17	GO:0005634;GO:0005634;GO:0005737;GO:0005737;GO:0009733;GO:0009733;GO:0010252;GO:0010252;GO:0010279;GO:0010279;GO:0016874;	K14487	GH3.17 [Source:UniProtKB/TrEMBL;Acc:A0A178WH43]"	839706	Q9FZ87;A0A178WH43
AT5G07860	2.9218	0.230505	-	GO:0016740;GO:0016747;GO:0016747;	-	HXXXD-type acyl-transferase family protein[Source:UniProtKB/TrEMBL;Acc:Q9SD98]	830679	Q9SD98
AT2G29980	2.91973	0.168097	FAD3	GO:0005783;GO:0005783;GO:0005783;GO:0005789;GO:0005789;GO:0006629;GO:0006629;GO:0006629;GO:0006631;GO:0006633;GO:0006636;GO:0006636;GO:0006636;GO:0016020;GO:0016021;GO:0016021;GO:0016491;GO:0016717;GO:0016717;GO:0042389;GO:0042389;GO:0055114;GO:0055114;GO:0055114;GO:0080167;GO:0080167;GO:0006629;GO:0006629;GO:0016020;GO:0016021;GO:0016021;GO:0016717;GO:0016717;GO:0055114;GO:0055114;	K10257	FAD3 [Source:UniProtKB/TrEMBL;Acc:A0A178VX43]"	817548	P48623;A0A178VX43
AT4G29700	2.91798	0.17896	-	GO:0003824;GO:0003824;GO:0004551;GO:0005773;GO:0005773;GO:0005773;GO:0008152;GO:0016020;GO:0016021;GO:0016787;GO:0035529;GO:0035529;	-	Alkaline-phosphatase-like family protein[Source:UniProtKB/TrEMBL;Acc:Q9SU81]	829091	Q9SU81
AT1G24030	2.91585	0.420098	PBL28	GO:0000166;GO:0004672;GO:0004672;GO:0004674;GO:0004675;GO:0004675;GO:0005524;GO:0005524;GO:0005524;GO:0005886;GO:0005886;GO:0005886;GO:0006468;GO:0006468;GO:0006468;GO:0006952;GO:0006952;GO:0007166;GO:0007178;GO:0016020;GO:0016301;GO:0016310;GO:0016740;GO:0000166;GO:0004672;GO:0004672;GO:0004674;GO:0004674;GO:0005524;GO:0005524;GO:0005524;GO:0006468;GO:0006468;GO:0016301;GO:0016310;GO:0000166;GO:…	-	Probable serine/threonine-protein kinase PBL28[Source:UniProtKB/Swiss-Prot;Acc:Q84M95]	839015	Q84M95
AT3G20670	2.91585	0.523961	HTA13	GO:0000786;GO:0000786;GO:0000786;GO:0000790;GO:0000790;GO:0003677;GO:0003677;GO:0003677;GO:0003677;GO:0005634;GO:0005634;GO:0005634;GO:0005694;GO:0006325;GO:0006325;GO:0006342;GO:0046982;GO:0046982;	K11251	Probable histone H2A.2 [Source:UniProtKB/Swiss-Prot;Acc:Q9LHQ5]	821614	Q9LHQ5;A0A178VAZ1
AT2G23755	2.91585	0.756207	-	GO:0008150;GO:0016020;GO:0016021;GO:0016021;	-	Transmembrane family 220 helix protein[Source:UniProtKB/TrEMBL;Acc:Q84RE5]	816907	Q84RE5;A0A178VQ17
AT2G25880	2.91585	0.756207	AtAUR2	GO:0000166;GO:0004672;GO:0004672;GO:0004674;GO:0004674;GO:0005524;GO:0005524;GO:0005524;GO:0006468;GO:0006468;GO:0007049;GO:0000166;GO:0000780;GO:0000922;GO:0004672;GO:0004672;GO:0004674;GO:0004674;GO:0005524;GO:0005524;GO:0005524;GO:0005634;GO:0005634;GO:0005737;GO:0005819;GO:0005856;GO:0005876;GO:0006468;GO:0006468;GO:0007049;GO:0007052;GO:0016020;GO:0016301;GO:0016310;GO:0016572;GO:0016740;GO:…	K08850	ataurora2 [Source:TAIR;Acc:AT2G25880]"	817129	Q683C9;A0A178VY38
AT3G04410	2.91585	0.756207	-	GO:0003677;GO:0003677;GO:0003677;GO:0003700;GO:0003700;GO:0005634;GO:0005634;GO:0006351;GO:0006355;GO:0006355;GO:0006355;GO:0006355;	-	NAC (No Apical Meristem) domain transcriptionalregulator superfamily protein[Source:UniProtKB/TrEMBL;Acc:Q9M846]	819596	Q9M846
AT5G39260	2.91585	0.756207	EXPA21	GO:0005576;GO:0005576;GO:0005576;GO:0005618;GO:0005618;GO:0009664;GO:0009664;GO:0016020;GO:0016020;GO:0071555;	-	Expansin-A21 [Source:UniProtKB/Swiss-Prot;Acc:Q9FL81]	833922	Q9FL81
AT3G26960	2.91264	0.337734	-	GO:0008150;	-	Pollen Ole e 1 allergen and extensin family protein[Source:UniProtKB/TrEMBL;Acc:F4JEV5]	822314	F4JEV5;A0A384KCJ2
AT4G15760	2.90791	0.177094	MO1	GO:0004497;GO:0005783;GO:0009620;GO:0009620;GO:0016491;GO:0055114;GO:0071949;GO:0071949;GO:0004497;GO:0004497;GO:0055114;GO:0071949;GO:0071949;	-	monooxygenase 1 [Source:TAIR;Acc:AT4G15760]"	827255	O81815
AT1G77390	2.90763	0.51229	CYCA1-2	GO:0000079;GO:0000079;GO:0000278;GO:0000278;GO:0000307;GO:0000307;GO:0004672;GO:0005515;GO:0005634;GO:0005634;GO:0005634;GO:0005634;GO:0005634;GO:0005737;GO:0005737;GO:0005737;GO:0005737;GO:0006468;GO:0006468;GO:0007049;GO:0007088;GO:0007088;GO:0007135;GO:0007135;GO:0007140;GO:0007140;GO:0008284;GO:0008284;GO:0009556;GO:0009556;GO:0016538;GO:0016538;GO:0019901;GO:0019901;GO:0045787;GO:0045787;GO:…	K06627	TAM [Source:UniProtKB/TrEMBL;Acc:A0A178WDV8]"	844075	Q9FVX0;A0A178WDV8
AT3G03970	2.90667	0.252873	SINE2	GO:0000387;GO:0000387;GO:0002376;GO:0005515;GO:0005515;GO:0005634;GO:0005634;GO:0005634;GO:0005635;GO:0005635;GO:0005737;GO:0005737;GO:0016020;GO:0016021;GO:0016021;GO:0031965;GO:0031965;GO:0032797;GO:0032797;GO:0045087;GO:0061760;GO:0061760;GO:0000387;GO:0000387;GO:0002376;GO:0005515;GO:0005515;GO:0005634;GO:0005634;GO:0005634;GO:0005635;GO:0005635;GO:0005737;GO:0005737;GO:0016020;GO:0016021;GO:…	-	Protein SINE2 [Source:UniProtKB/Swiss-Prot;Acc:Q9SQR5]	819552	Q9SQR5
AT3G47480	2.90657	0.21187	CML47	GO:0005509;GO:0005509;GO:0005509;GO:0008150;GO:0016020;GO:0016021;GO:0046872;	K13448	Probable calcium-binding protein CML47[Source:UniProtKB/Swiss-Prot;Acc:Q9SN89]	823902	Q9SN89
AT3G57240	2.90387	0.594701	BG3	GO:0004553;GO:0004553;GO:0005576;GO:0005618;GO:0005618;GO:0005618;GO:0005773;GO:0005783;GO:0005783;GO:0005975;GO:0005975;GO:0008152;GO:0008810;GO:0008810;GO:0009617;GO:0009617;GO:0016787;GO:0016798;GO:0030247;GO:0042973;GO:0042973;GO:0046658;GO:0046658;GO:0048046;GO:0048046;	-	Probable glucan endo-1,3-beta-glucosidase BG3[Source:UniProtKB/Swiss-Prot;Acc:F4J270]	824891	F4J270
AT2G37170	2.90265	0.164055	PIP2B	GO:0003729;GO:0005515;GO:0005886;GO:0005886;GO:0005887;GO:0006833;GO:0006833;GO:0009414;GO:0009506;GO:0009507;GO:0009737;GO:0015250;GO:0015267;GO:0015267;GO:0016020;GO:0016020;GO:0016020;GO:0016021;GO:0016021;GO:0034220;GO:0055085;GO:0055085;GO:0003729;GO:0003729;GO:0005773;GO:0005773;GO:0005886;GO:0005886;GO:0005886;GO:0005886;GO:0005887;GO:0006833;GO:0006833;GO:0009414;GO:0009414;GO:0009414;GO:…	K09872	plasma membrane intrinsic protein 2[Source:TAIR;Acc:AT2G37170]	818293	P43287
AT2G36120	2.89764	0.295181	DOT1	GO:0005576;GO:0005576;GO:0010087;GO:0010087;GO:0010305;GO:0010305;GO:0010588;GO:0010588;GO:0048366;GO:0048366;	-	Glycine-rich protein DOT1 [Source:UniProtKB/Swiss-Prot;Acc:Q9SIH2]	3768574	Q9SIH2
AT4G30290	2.89141	0.250168	XTH19	GO:0004553;GO:0004553;GO:0005576;GO:0005618;GO:0005618;GO:0005618;GO:0005975;GO:0005975;GO:0006073;GO:0006073;GO:0008152;GO:0008283;GO:0008283;GO:0010411;GO:0010411;GO:0010411;GO:0016740;GO:0016762;GO:0016762;GO:0016762;GO:0016762;GO:0016787;GO:0016798;GO:0042546;GO:0042546;GO:0048046;GO:0048046;GO:0048046;GO:0071365;GO:0071365;GO:0071555;GO:0071555;	K08235	Xyloglucan endotransglucosylase/hydrolase[Source:UniProtKB/TrEMBL;Acc:A0A178UU22]	829152	Q9M0D1;A0A178UU22
AT5G10250	2.88877	0.333227	DOT3	GO:0005515;GO:0005515;GO:0010087;GO:0010087;GO:0010305;GO:0010305;GO:0010588;GO:0010588;GO:0016567;GO:0016567;GO:0048367;GO:0048367;GO:0080022;GO:0080022;	-	Phototropic-responsive NPH3 family protein[Source:TAIR;Acc:AT5G10250]	830889	Q9LFU0
AT4G31890	2.88797	0.481487	-	GO:0005515;GO:0005634;GO:0005737;GO:0005515;GO:0005634;GO:0005737;GO:0005515;GO:0005634;GO:0005737;	-	ARM repeat superfamily protein[Source:UniProtKB/TrEMBL;Acc:Q9SZ56]	829319	Q9SZ56;A0A384KFK9
AT5G45680	2.88268	0.200298	FKBP13	GO:0000413;GO:0003755;GO:0003755;GO:0003755;GO:0005515;GO:0005528;GO:0009507;GO:0009507;GO:0009507;GO:0009536;GO:0009543;GO:0009543;GO:0009579;GO:0016853;GO:0031977;GO:0031977;GO:0061077;	K01802	Peptidyl-prolyl cis-trans isomerase FKBP13,chloroplastic [Source:UniProtKB/Swiss-Prot;Acc:Q9SCY2]	834607	Q9SCY2
AT4G13575	2.88252	0.202772	-	GO:0003674;GO:0008150;GO:0003674;GO:0008150;	-	unknown protein; FUNCTIONS IN: molecular_functionunknown; INVOLVED IN: biological_process unknown; LOCATEDIN: cellular_component unknown; Has 30201 Blast hits to17322 proteins in 780 species: Archae - 12; Bacteria -1396; Metazoa - 17338; Fungi - /.../ Plants - 5037;Viruses - 0; Other Eukaryotes - 2996 (source: NCBI BLink).[Source:TAIR;Acc:AT4G13575]	6240258	B3H4S9
AT1G65730	2.88218	0.282301	YSL7	GO:0005886;GO:0005886;GO:0005886;GO:0016020;GO:0016021;GO:0016021;GO:0022857;GO:0055085;GO:0055085;	-	Probable metal-nicotianamine transporter YSL7[Source:UniProtKB/Swiss-Prot;Acc:Q9SHY2]	842884	Q9SHY2;A0A178W6V2
AT3G60130	2.88209	0.23551	BGLU16	GO:0004553;GO:0004553;GO:0005975;GO:0005975;GO:0008152;GO:0008422;GO:0008422;GO:0008422;GO:0009651;GO:0009651;GO:0009725;GO:0016787;GO:0016798;GO:0019762;GO:0019762;GO:0102483;GO:0102483;GO:0004553;GO:0004553;GO:0005975;GO:0005975;GO:0004553;GO:0004553;GO:0005975;GO:0005975;	K01188	Beta-glucosidase 16 [Source:UniProtKB/Swiss-Prot;Acc:Q9M1D0]	825183	Q9M1D0
AT5G39050	2.88046	0.178931	PMAT1	GO:0005829;GO:0005829;GO:0009636;GO:0009636;GO:0016740;GO:0016746;GO:0016747;GO:0016747;GO:0050736;GO:0050736;	-	Phenolic glucoside malonyltransferase 1[Source:UniProtKB/Swiss-Prot;Acc:Q940Z5]	833897	Q940Z5
AT5G06320	2.87852	0.172621	NHL3	GO:0004871;GO:0005774;GO:0005774;GO:0005794;GO:0005794;GO:0005886;GO:0005886;GO:0005886;GO:0006952;GO:0007165;GO:0009506;GO:0009506;GO:0009506;GO:0009611;GO:0009611;GO:0009617;GO:0009617;GO:0009617;GO:0009751;GO:0009751;GO:0009816;GO:0009816;GO:0016020;GO:0016021;GO:0016021;GO:0042742;GO:0042742;GO:0046658;GO:0046658;GO:0051607;GO:0051607;	-	NHL3 [Source:UniProtKB/TrEMBL;Acc:A0A178UB58]"	830520	Q9FNH6;A0A178UB58
AT2G05070	2.87697	0.163593	LHCB2.2	GO:0005774;GO:0005774;GO:0009269;GO:0009269;GO:0009409;GO:0009409;GO:0009416;GO:0009416;GO:0009416;GO:0009507;GO:0009507;GO:0009507;GO:0009517;GO:0009517;GO:0009522;GO:0009522;GO:0009523;GO:0009523;GO:0009534;GO:0009534;GO:0009535;GO:0009535;GO:0009535;GO:0009535;GO:0009536;GO:0009579;GO:0009579;GO:0009579;GO:0009644;GO:0009644;GO:0009645;GO:0009645;GO:0009765;GO:0009765;GO:0009768;GO:0009768;GO:…	K08913	Chlorophyll a-b binding protein 2.2, chloroplastic[Source:UniProtKB/Swiss-Prot;Acc:Q9S7J7]	815055	Q9S7J7
AT1G19850	2.86629	0.213101	ARF5	GO:0003677;GO:0003677;GO:0003677;GO:0003700;GO:0003700;GO:0005515;GO:0005515;GO:0005634;GO:0005634;GO:0005634;GO:0005634;GO:0006351;GO:0006351;GO:0006355;GO:0006355;GO:0006355;GO:0006355;GO:0007275;GO:0009725;GO:0009725;GO:0009733;GO:0009733;GO:0009734;GO:0009734;GO:0009793;GO:0009793;GO:0009908;GO:0009908;GO:0009942;GO:0009942;GO:0010051;GO:0010051;GO:0010305;GO:0010305;GO:0016020;GO:0016020;GO:…	K14486	Auxin response factor[Source:UniProtKB/TrEMBL;Acc:A0A178W993]	838573	P93024;A0A178W993
AT3G52110	2.86581	0.672489	-	GO:0008150;	-	At3g52110 [Source:UniProtKB/TrEMBL;Acc:Q9SUZ4]"	824374	F4J5R3
AT1G19440	2.86464	0.27711	KCS4	GO:0003824;GO:0003824;GO:0006633;GO:0006633;GO:0006633;GO:0008152;GO:0016020;GO:0016020;GO:0016020;GO:0016021;GO:0016021;GO:0016740;GO:0016746;GO:0016747;GO:0016747;GO:0102336;GO:0102336;GO:0102337;GO:0102337;GO:0102338;GO:0102338;GO:0102756;GO:0102756;	K15397	3-ketoacyl-CoA synthase 4 [Source:UniProtKB/Swiss-Prot;Acc:Q9LN49]	838528	Q9LN49
AT1G64580	2.86241	0.433994	-	GO:0003723;GO:0004519;GO:0005515;GO:0005739;GO:0005739;GO:0006397;GO:0080156;GO:0090305;	-	Pentatricopeptide repeat-containing proteinAt1g64580 [Source:UniProtKB/Swiss-Prot;Acc:Q0WKZ3]	842766	Q0WKZ3
AT3G25770	2.86136	0.188004	AOC2	GO:0009409;GO:0009409;GO:0009507;GO:0009507;GO:0009507;GO:0009507;GO:0009535;GO:0009535;GO:0009536;GO:0009570;GO:0009570;GO:0009695;GO:0009695;GO:0009695;GO:0009941;GO:0009941;GO:0010319;GO:0010319;GO:0016853;GO:0016853;GO:0016853;GO:0046423;GO:0046423;GO:0046423;GO:0046423;	K10525	AOC2 [Source:UniProtKB/TrEMBL;Acc:A0A178VKE4]"	822168	Q9LS02;A0A178VKE4
AT4G24000	2.86072	0.182527	CSLG2	GO:0000139;GO:0000139;GO:0005794;GO:0005794;GO:0005794;GO:0005802;GO:0005802;GO:0005886;GO:0005886;GO:0009833;GO:0009833;GO:0016020;GO:0016020;GO:0016020;GO:0016021;GO:0016021;GO:0016740;GO:0016757;GO:0016759;GO:0016759;GO:0016760;GO:0016760;GO:0030244;GO:0030244;GO:0030244;GO:0071555;GO:0071555;GO:0016020;GO:0016020;GO:0016020;GO:0016021;GO:0016021;GO:0016740;GO:0016757;GO:0016760;GO:0016760;GO:…	-	Glycosyltransferase (Fragment)[Source:UniProtKB/TrEMBL;Acc:W8Q6J0]	828500	Q8VYR4;W8Q6J0
AT4G39920	2.86003	0.247296	TFCC	GO:0000166;GO:0000226;GO:0000226;GO:0000902;GO:0000902;GO:0005525;GO:0005737;GO:0005737;GO:0005737;GO:0005737;GO:0006457;GO:0006457;GO:0007021;GO:0007021;GO:0007021;GO:0007023;GO:0007023;GO:0015631;GO:0015631;	K21766	Tubulin-folding cofactor C [Source:UniProtKB/Swiss-Prot;Acc:Q9SMR2]	830151	Q9SMR2
AT2G04780	2.85851	0.37562	FLA7	GO:0005886;GO:0005886;GO:0005886;GO:0005886;GO:0009834;GO:0009834;GO:0016020;GO:0016020;GO:0016020;GO:0031225;GO:0031225;GO:0031225;GO:0046658;GO:0046658;GO:0005886;GO:0005886;GO:0005886;GO:0005886;GO:0009834;GO:0009834;GO:0016020;GO:0016020;GO:0016020;GO:0031225;GO:0031225;GO:0031225;GO:0046658;GO:0046658;	-	Fasciclin-like arabinogalactan protein 7[Source:UniProtKB/Swiss-Prot;Acc:Q9SJ81]	815021	Q9SJ81
AT3G15358	2.85635	0.337786	-	GO:0003674;GO:0008150;GO:0016020;GO:0016021;GO:0016021;	-	Transmembrane protein[Source:UniProtKB/TrEMBL;Acc:Q9LJR0]	2745884	Q9LJR0;A0A384LBZ8
AT2G01280	2.85635	0.649724	MEE65	GO:0000126;GO:0000126;GO:0000995;GO:0000995;GO:0001026;GO:0006355;GO:0006355;GO:0006359;GO:0006383;GO:0006383;GO:0017025;GO:0017025;GO:0070897;GO:0070897;GO:0000126;GO:0000126;GO:0000126;GO:0000995;GO:0000995;GO:0001006;GO:0001026;GO:0005634;GO:0006352;GO:0006355;GO:0006355;GO:0006359;GO:0006383;GO:0006383;GO:0008134;GO:0009793;GO:0009793;GO:0017025;GO:0017025;GO:0070897;GO:0070897;GO:0070898;GO:…	K15196	Cyclin/Brf1-like TBP-binding protein[Source:UniProtKB/TrEMBL;Acc:F4IN86]	814656	A0A1P8B2F7
AT3G51450	2.85156	0.186508	SSL7	GO:0005773;GO:0005773;GO:0005783;GO:0005783;GO:0009058;GO:0009058;GO:0009611;GO:0009611;GO:0009615;GO:0009615;GO:0009620;GO:0009620;GO:0009723;GO:0009723;GO:0009751;GO:0009751;GO:0009753;GO:0009753;GO:0016020;GO:0016020;GO:0016788;GO:0016844;GO:0016844;	-	Protein STRICTOSIDINE SYNTHASE-LIKE 7[Source:UniProtKB/Swiss-Prot;Acc:Q9SD04]	824308	Q9SD04;A0A178V7T5
AT1G23800	2.8511	0.305674	ALDH2B7	GO:0004029;GO:0004029;GO:0004029;GO:0004029;GO:0005739;GO:0005759;GO:0005759;GO:0008152;GO:0016491;GO:0016491;GO:0016491;GO:0016620;GO:0016620;GO:0043878;GO:0043878;GO:0055114;GO:0055114;GO:0055114;GO:0008152;GO:0016491;GO:0016491;GO:0016491;GO:0016620;GO:0016620;GO:0055114;GO:0055114;GO:0055114;	K00128	Aldehyde dehydrogenase family 2 member B7,mitochondrial [Source:UniProtKB/Swiss-Prot;Acc:Q8S528]	838991	Q8S528
AT2G19890	2.84873	0.628952	-	GO:0003674;GO:0005777;GO:0005777;GO:0010468;GO:0010468;GO:0005777;GO:0005777;GO:0010468;GO:0010468;	-	BEST Arabidopsis thaliana protein match is:Putative endonuclease or glycosyl hydrolase(TAIR:AT3G62210.1); Has 66 Blast hits to 66 proteins in 10species: Archae - 0; Bacteria - 0; Metazoa - 0; Fungi - 0;Plants - 66; Viruses - 0; Other Eukaryotes /.../ource:NCBI BLink). [Source:TAIR;Acc:AT2G19890]	816508	F4ITI2
AT1G58360	2.84703	0.172748	AAP1	GO:0003333;GO:0003333;GO:0005313;GO:0005313;GO:0005886;GO:0005886;GO:0005886;GO:0005886;GO:0006865;GO:0006868;GO:0009624;GO:0009624;GO:0015171;GO:0015171;GO:0015171;GO:0015180;GO:0015180;GO:0015186;GO:0015186;GO:0015193;GO:0015193;GO:0015194;GO:0015194;GO:0015293;GO:0015293;GO:0015808;GO:0015808;GO:0015825;GO:0016020;GO:0016021;GO:0016021;GO:0035524;GO:0043090;GO:0043090;GO:0089711;GO:0098712;GO:…	-	NAT2 [Source:UniProtKB/TrEMBL;Acc:A0A178WEG7]"	842205	Q42400;A0A178WEG7
AT5G02370	2.84651	0.298825	-	GO:0000166;GO:0003774;GO:0003777;GO:0003777;GO:0003777;GO:0005524;GO:0005524;GO:0005524;GO:0005871;GO:0005874;GO:0005874;GO:0005874;GO:0007018;GO:0007018;GO:0007018;GO:0008017;GO:0008017;GO:0008017;GO:0009507;GO:0016887;	K10403	ATP binding microtubule motor family protein[Source:TAIR;Acc:AT5G02370]	831740	A0A2H1ZE53
AT1G08920	2.84511	0.179058	ESL1	GO:0005215;GO:0005215;GO:0005351;GO:0005351;GO:0005355;GO:0005355;GO:0005773;GO:0005774;GO:0005887;GO:0005887;GO:0008643;GO:0008645;GO:0008645;GO:0009414;GO:0009414;GO:0009651;GO:0009651;GO:0009705;GO:0009705;GO:0009737;GO:0009737;GO:0015145;GO:0015145;GO:0015749;GO:0015749;GO:0015992;GO:0016020;GO:0016020;GO:0016020;GO:0016021;GO:0016021;GO:0016021;GO:0022857;GO:0022857;GO:0035428;GO:0046323;GO:…	-	ERD (early response to dehydration) six-like 1[Source:TAIR;Acc:AT1G08920]	837413	Q94KE0;A0A384L1H0
AT1G77760	2.84484	0.173882	NIA1	GO:0005515;GO:0005829;GO:0005829;GO:0005829;GO:0006809;GO:0006809;GO:0006809;GO:0006809;GO:0008940;GO:0008940;GO:0008940;GO:0009416;GO:0009416;GO:0009635;GO:0009635;GO:0009703;GO:0009703;GO:0009703;GO:0016491;GO:0016491;GO:0016491;GO:0020037;GO:0020037;GO:0030151;GO:0030151;GO:0042128;GO:0042128;GO:0042128;GO:0042128;GO:0042128;GO:0043546;GO:0043546;GO:0046872;GO:0050464;GO:0050464;GO:0055114;GO:…	K10534	Nitrate reductase[Source:UniProtKB/TrEMBL;Acc:A0A178WBR8]	844112	P11832;A0A178WBR8
AT1G14170	2.84393	0.347338	-	GO:0003676;GO:0003676;GO:0003723;GO:0003723;GO:0003676;GO:0003676;GO:0003723;GO:0003723;GO:0003729;GO:0003729;GO:0009737;GO:0009737;GO:0003676;GO:0003676;GO:0003723;GO:0003723;	K21444	F7A19.25 protein[Source:UniProtKB/TrEMBL;Acc:Q9XI71]	837976	B9DH46
AT5G13740	2.84356	0.176052	ZIF1	GO:0005215;GO:0005215;GO:0016020;GO:0016021;GO:0016021;GO:0016021;GO:0055085;GO:0055085;GO:0005215;GO:0005215;GO:0005773;GO:0005774;GO:0005886;GO:0005886;GO:0009624;GO:0009624;GO:0009705;GO:0009705;GO:0009705;GO:0010043;GO:0010043;GO:0016020;GO:0016021;GO:0016021;GO:0016021;GO:0022821;GO:0022821;GO:0055069;GO:0055069;GO:0055085;GO:0055085;GO:0071805;GO:0090333;GO:0090333;	-	Protein ZINC INDUCED FACILITATOR 1[Source:UniProtKB/Swiss-Prot;Acc:Q8RWN2]	831219	Q8RWN2
AT1G58190	2.84247	0.292649	AtRLP9	GO:0005515;GO:0005886;GO:0005886;GO:0016020;GO:0016021;GO:0016021;GO:0005515;GO:0016020;GO:0016021;GO:0005515;GO:0005886;GO:0005886;GO:0016020;GO:0016021;GO:0016021;GO:0005515;GO:0016020;GO:0016021;GO:0016021;	-	-	842186	A0A1P8ATR9
AT4G16760	2.84093	0.168028	ACX1	GO:0001676;GO:0001676;GO:0001676;GO:0003995;GO:0003997;GO:0003997;GO:0003997;GO:0003997;GO:0003997;GO:0005504;GO:0005504;GO:0005777;GO:0005777;GO:0005777;GO:0005777;GO:0005777;GO:0006629;GO:0006631;GO:0006631;GO:0006631;GO:0006635;GO:0006635;GO:0006635;GO:0008152;GO:0009506;GO:0009506;GO:0009611;GO:0009611;GO:0009620;GO:0009620;GO:0009695;GO:0009695;GO:0016491;GO:0016627;GO:0016627;GO:0033539;GO:…	K00232	Peroxisomal acyl-coenzyme A oxidase 1[Source:UniProtKB/Swiss-Prot;Acc:O65202]	827381	O65202
AT5G45660	2.84027	0.310264	-	GO:0008150;GO:0016740;GO:0016757;GO:0016757;	-	Adenine phosphoribosyltransferase[Source:UniProtKB/TrEMBL;Acc:Q0WPS6]	2746194	Q0WPS6;A0A178US18
AT1G67980	2.83724	0.592409	CCOAMT	GO:0005829;GO:0005829;GO:0008168;GO:0008171;GO:0008171;GO:0008757;GO:0008757;GO:0009699;GO:0009809;GO:0009809;GO:0009809;GO:0016740;GO:0032259;GO:0032259;GO:0042409;GO:0042409;GO:0046872;GO:0046872;GO:0008168;GO:0008171;GO:0008171;GO:0016740;GO:0032259;	K00588	Putative caffeoyl-CoA O-methyltransferase At1g67980[Source:UniProtKB/Swiss-Prot;Acc:Q9C9W3]	843126	Q9C9W3;A0A178WKR5
AT2G44700	2.83724	0.592409	-	GO:0005515;	-	F-box/kelch-repeat protein At2g44700[Source:UniProtKB/Swiss-Prot;Acc:Q84RE1]	819078	Q84RE1
AT1G03230	2.83317	0.199422	-	GO:0004190;GO:0004190;GO:0004190;GO:0005618;GO:0005618;GO:0005794;GO:0005794;GO:0005886;GO:0005886;GO:0006508;GO:0006508;GO:0006508;GO:0006508;GO:0008233;GO:0009505;GO:0009505;GO:0009651;GO:0009651;GO:0030163;GO:0030163;	-	Eukaryotic aspartyl protease family protein[Source:UniProtKB/TrEMBL;Acc:Q9ZVS5]	838532	Q9ZVS5
AT1G58070	2.83279	0.576247	-	GO:0005829;GO:0005829;GO:0008150;GO:0009903;GO:0009903;GO:0009904;GO:0009904;	-	At1g58070 [Source:UniProtKB/TrEMBL;Acc:Q9C6F8]"	842174	Q9C6F8
AT5G01075	2.83279	0.576247	-	GO:0012505;GO:0012505;GO:0016787;GO:0016787;GO:1990019;GO:1990019;	-	At5g01075 [Source:UniProtKB/TrEMBL;Acc:Q8LEW6]"	831885	Q8LEW6;A0A178UAB1
AT1G07160	2.82897	0.27101	-	GO:0003824;GO:0003824;GO:0004721;GO:0004722;GO:0004722;GO:0004722;GO:0004724;GO:0006470;GO:0006470;GO:0016787;GO:0043169;GO:0043169;GO:0046872;GO:0046872;	-	PP2C-type phosphatase AP2C2[Source:UniProtKB/TrEMBL;Acc:F6LPR6]	837227	Q8RX37;F6LPR6
AT5G20830	2.82565	0.180867	SUS1	GO:0001666;GO:0001666;GO:0005829;GO:0005829;GO:0005985;GO:0005985;GO:0006970;GO:0006970;GO:0009409;GO:0009409;GO:0009409;GO:0009413;GO:0009413;GO:0009414;GO:0009414;GO:0009506;GO:0009506;GO:0009744;GO:0009744;GO:0009749;GO:0009749;GO:0010555;GO:0010555;GO:0016157;GO:0016157;GO:0016157;GO:0016157;GO:0016157;GO:0016740;GO:0016757;GO:0046686;GO:0046686;GO:0072708;GO:0072708;GO:0001666;GO:0001666;GO:…	K00695	Sucrose synthase 1 [Source:UniProtKB/Swiss-Prot;Acc:P49040]	832206	P49040
AT3G50620	2.82274	0.300512	-	GO:0008146;GO:0008146;GO:0016020;GO:0016021;GO:0016021;GO:0016740;GO:0016787;GO:0016787;GO:0008146;GO:0008146;GO:0016020;GO:0016021;GO:0016740;GO:0016787;GO:0016787;GO:0008146;GO:0008146;GO:0016020;GO:0016021;GO:0016740;GO:0016787;GO:0016787;	-	Sulfotransferase[Source:UniProtKB/TrEMBL;Acc:Q6NLV9]	824225	A0A1I9LRP1
AT4G26540	2.82016	0.52235	RGI3	GO:0000166;GO:0004672;GO:0004672;GO:0004672;GO:0004674;GO:0004674;GO:0005515;GO:0005515;GO:0005524;GO:0005524;GO:0005524;GO:0005886;GO:0005886;GO:0005886;GO:0005886;GO:0006468;GO:0006468;GO:0009506;GO:0009506;GO:0016020;GO:0016021;GO:0016021;GO:0016301;GO:0016310;GO:0016740;GO:0046777;GO:0046777;	-	LRR receptor-like serine/threonine-protein kinase[Source:UniProtKB/Swiss-Prot;Acc:C0LGR3]	828760	C0LGR3
AT3G62570	2.81787	0.511041	-	GO:0005515;GO:0005773;GO:0005773;	-	AT3g62570/T12C14_270[Source:UniProtKB/TrEMBL;Acc:Q8W591]	825431	Q8W591;A0A384LPK7
AT2G36800	2.81332	0.174921	UGT73C5	GO:0008152;GO:0008194;GO:0008194;GO:0008194;GO:0016020;GO:0016021;GO:0016021;GO:0016131;GO:0016131;GO:0016740;GO:0016757;GO:0016758;GO:0016758;GO:0043231;GO:0043231;GO:0046527;GO:0046527;GO:0050403;GO:0050403;GO:0050502;GO:0050502;GO:0080043;GO:0080043;GO:0080044;GO:0080044;GO:0080044;GO:0080046;GO:0080046;GO:0098754;GO:0098754;	K13496	Glycosyltransferase (Fragment)[Source:UniProtKB/TrEMBL;Acc:W8Q3B1]	818252	Q9ZQ94;W8Q3B1
AT5G22630	2.81321	0.172884	ADT5	GO:0004664;GO:0004664;GO:0008652;GO:0009073;GO:0009094;GO:0009094;GO:0009094;GO:0009094;GO:0009507;GO:0009507;GO:0009507;GO:0009507;GO:0009536;GO:0009570;GO:0009570;GO:0016829;GO:0047769;GO:0047769;GO:0047769;GO:0047769;	K05359	Arogenate dehydratase[Source:UniProtKB/TrEMBL;Acc:A0A178UL55]	832326	Q9FNJ8;A0A178UL55
AT1G70290	2.8117	0.172622	TPS8	GO:0003824;GO:0003824;GO:0004805;GO:0005737;GO:0005737;GO:0005829;GO:0005992;GO:0005992;GO:0005992;GO:0016311;GO:0016311;GO:0016740;GO:0016740;GO:0016757;GO:0016757;GO:0016791;GO:0070413;GO:0070413;GO:0003824;GO:0003824;GO:0005992;GO:0005992;	K16055	Probable alpha,alpha-trehalose-phosphate synthase[UDP-forming] 8 [Source:UniProtKB/Swiss-Prot;Acc:Q0WUI9]	843365	Q0WUI9;A0A068FL15
AT1G63440	2.80893	0.293638	HMA5	GO:0000166;GO:0000166;GO:0000166;GO:0003677;GO:0005388;GO:0005507;GO:0005507;GO:0005524;GO:0005524;GO:0005623;GO:0005887;GO:0006355;GO:0006811;GO:0006812;GO:0006812;GO:0006825;GO:0006825;GO:0010273;GO:0010273;GO:0016020;GO:0016021;GO:0016021;GO:0016021;GO:0016787;GO:0016793;GO:0019829;GO:0019829;GO:0030001;GO:0030001;GO:0043231;GO:0045454;GO:0046688;GO:0046688;GO:0046872;GO:0046872;GO:0046872;GO:…	K17686	Probable copper-transporting ATPase HMA5[Source:UniProtKB/Swiss-Prot;Acc:Q9SH30]	842650	Q9SH30;B5AXI8;A0A384KM47
AT5G62520	2.80643	0.222892	SRO5	GO:0003950;GO:0003950;GO:0005634;GO:0005739;GO:0005739;GO:0007275;GO:0007275;GO:0009651;GO:0009651;GO:0016363;GO:0016363;GO:0072593;GO:0072593;GO:0003950;	-	Probable inactive poly [ADP-ribose] polymerase SRO5[Source:UniProtKB/Swiss-Prot;Acc:Q9FJJ3]	836372	Q9FJJ3
AT5G24352	2.80582	0.441367	-	GO:0016301;GO:0016301;GO:0016310;GO:0004674;GO:0005829;GO:0006468;GO:0016301;GO:0016301;GO:0016310;GO:0035556;	-	Serine/threonine-protein kinase WNK (With NoLysine)-like protein [Source:UniProtKB/TrEMBL;Acc:A8MSG2]	5008223	A8MSG2
AT1G33340	2.80071	0.305479	-	GO:0005543;GO:0005543;GO:0005545;GO:0005545;GO:0005794;GO:0005794;GO:0005905;GO:0005905;GO:0006897;GO:0006897;GO:0016020;GO:0030136;GO:0030136;GO:0030136;GO:0030276;GO:0030276;GO:0031410;GO:0048268;GO:0048268;	-	Putative clathrin assembly protein At1g33340[Source:UniProtKB/Swiss-Prot;Acc:Q9C502]	840228	Q9C502;A0A178WBM3
AT4G11350	2.79806	0.255258	-	GO:0016020;GO:0016021;GO:0016021;GO:0016740;GO:0016740;GO:0008375;GO:0008375;GO:0016020;GO:0016021;GO:0016021;GO:0016740;	-	At4g11350 [Source:UniProtKB/TrEMBL;Acc:B6IDH2]"	826737	F4JNZ5
AT4G09320	2.79743	0.176128	NDK1	GO:0000166;GO:0004550;GO:0004550;GO:0004550;GO:0005515;GO:0005524;GO:0005524;GO:0005634;GO:0005634;GO:0005737;GO:0005777;GO:0005777;GO:0006165;GO:0006165;GO:0006165;GO:0006183;GO:0006183;GO:0006228;GO:0006228;GO:0006241;GO:0006241;GO:0009117;GO:0016301;GO:0016310;GO:0016740;GO:0046872;GO:0046872;GO:0070301;GO:0070301;	K00940	Nucleoside diphosphate kinase[Source:UniProtKB/TrEMBL;Acc:A0A178UXQ6]	826515	P39207;A0A178UXQ6
AT5G14120	2.79448	0.176382	-	GO:0005773;GO:0005773;GO:0005774;GO:0005774;GO:0016020;GO:0016021;GO:0016021;	-	Major facilitator superfamily protein[Source:UniProtKB/TrEMBL;Acc:Q9FMT8]	831262	Q9FMT8;A0A178UJV5
AT2G16800	2.78812	0.205774	-	GO:0016020;GO:0016021;GO:0016021;	-	Expressed protein[Source:UniProtKB/TrEMBL;Acc:Q9SLD9]	816181	Q9SLD9
AT1G69410	2.78711	0.180524	ELF5A-3	GO:0003723;GO:0003723;GO:0003743;GO:0003743;GO:0003746;GO:0003746;GO:0003746;GO:0006412;GO:0006413;GO:0006452;GO:0006452;GO:0006452;GO:0043022;GO:0043022;GO:0043022;GO:0045901;GO:0045901;GO:0045901;GO:0045905;GO:0045905;GO:0045905;	K03263	Eukaryotic translation initiation factor 5A-3[Source:UniProtKB/Swiss-Prot;Acc:Q9C505]	843273	Q9C505;A0A178WLT0
AT5G50950	2.78612	0.184987	FUM2	GO:0000287;GO:0003824;GO:0003824;GO:0004333;GO:0004333;GO:0004333;GO:0004333;GO:0004333;GO:0004743;GO:0004743;GO:0005515;GO:0005739;GO:0005739;GO:0005739;GO:0005829;GO:0005829;GO:0006096;GO:0006096;GO:0006099;GO:0006099;GO:0006099;GO:0006099;GO:0006106;GO:0006106;GO:0006106;GO:0006106;GO:0006108;GO:0006108;GO:0009507;GO:0009507;GO:0009536;GO:0009631;GO:0009631;GO:0009651;GO:0009651;GO:0010109;GO:…	K01679	AT5G50950 protein[Source:UniProtKB/TrEMBL;Acc:B9DFR5]	835168	Q9FI53;A0A178UQ57
AT5G27920	2.78246	0.228114	-	GO:0004842;GO:0005515;GO:0006511;GO:0006511;GO:0016567;GO:0016567;GO:0019005;GO:0019005;GO:0031146;GO:0031146;	K10268	At5g27920 [Source:UniProtKB/TrEMBL;Acc:Q8GZ31]"	832858	Q8GZ31
AT3G48850	2.77834	0.320306	MPT2	GO:0005315;GO:0005315;GO:0005739;GO:0005743;GO:0005743;GO:0006839;GO:0009651;GO:0009651;GO:0015114;GO:0016020;GO:0016021;GO:0016021;GO:0022857;GO:0022857;GO:0031305;GO:0031305;GO:0035435;GO:0035435;GO:0035435;GO:0055085;	K15102	Mitochondrial phosphate carrier protein 2,mitochondrial [Source:UniProtKB/Swiss-Prot;Acc:Q9M2Z8]	824046	Q9M2Z8
AT5G60310	2.77834	0.510248	LECRK110	GO:0000166;GO:0002229;GO:0002229;GO:0004672;GO:0004672;GO:0004674;GO:0004675;GO:0004675;GO:0005524;GO:0005524;GO:0005524;GO:0005886;GO:0005886;GO:0005886;GO:0006468;GO:0006468;GO:0006952;GO:0006952;GO:0007178;GO:0016020;GO:0016021;GO:0016021;GO:0016301;GO:0016310;GO:0016740;GO:0030246;GO:0030246;GO:0030246;GO:0042742;GO:0042742;	-	Putative L-type lectin-domain containing receptorkinase I.10 [Source:UniProtKB/Swiss-Prot;Acc:Q3E884]	836153	Q3E884
AT5G01180	2.77834	0.57418	NPF8.2	GO:0005215;GO:0005215;GO:0005886;GO:0005886;GO:0005886;GO:0006857;GO:0006857;GO:0009860;GO:0009860;GO:0015031;GO:0015031;GO:0015333;GO:0015333;GO:0015833;GO:0016020;GO:0016020;GO:0016020;GO:0016021;GO:0016021;GO:0016021;GO:0022857;GO:0022857;GO:0035672;GO:0035673;GO:0035673;GO:0042936;GO:0042937;GO:0042937;GO:0042938;GO:0042938;GO:0042939;GO:0055085;GO:0055085;GO:1902600;GO:1904680;GO:1904680;GO:…	-	Protein NRT1/ PTR FAMILY 8.2[Source:UniProtKB/Swiss-Prot;Acc:Q9LFB8]	831725	Q9LFB8;A0A178UNZ4
AT5G28920	2.77834	0.607031	-	GO:0008150;	-	unknown protein; Has 0 Blast hits to 0 proteins in0 species (source: NCBI BLink).[Source:TAIR;Acc:AT5G28920]	833015	F4KA29
AT5G14820	2.77834	0.625551	-	GO:0003674;GO:0003723;GO:0004519;GO:0005515;GO:0005739;GO:0005739;GO:0005739;GO:0008150;GO:0009451;GO:0043231;GO:0090305;	-	Pentatricopeptide repeat-containing proteinAt5g14820, mitochondrial [Source:UniProtKB/Swiss-Prot;Acc:Q9LEQ7]	831334	Q9LEQ7
AT1G68360	2.77834	0.645719	GIS3	GO:0003676;GO:0003676;GO:0003700;GO:0003700;GO:0003700;GO:0005515;GO:0005634;GO:0005634;GO:0005634;GO:0005634;GO:0006351;GO:0006355;GO:0006355;GO:0006355;GO:0007275;GO:0007275;GO:0009736;GO:0009736;GO:0009736;GO:0009736;GO:0009740;GO:0009740;GO:0009740;GO:0009740;GO:0010026;GO:0010026;GO:0010090;GO:0010090;GO:0019760;GO:0019760;GO:0030154;GO:0043565;GO:0043565;GO:0043565;GO:0044212;GO:0044212;GO:…	-	Zinc finger protein GIS3 [Source:UniProtKB/Swiss-Prot;Acc:Q9C9H1]	843165	Q9C9H1;A0A178W8G6
AT5G19970	2.77834	0.645719	-	GO:0005515;GO:0008150;GO:0005515;	-	unknown protein; Has 1807 Blast hits to 1807proteins in 277 species: Archae - 0; Bacteria - 0; Metazoa- 736; Fungi - 347; Plants - 385; Viruses - 0; OtherEukaryotes - 339 (source: NCBI BLink).[Source:TAIR;Acc:AT5G19970]	832119	A0A1P8BBM0
AT5G45440	2.77834	0.645719	-	GO:0000166;GO:0005524;GO:0005524;GO:0006952;GO:0006952;GO:0043531;GO:0043531;	-	Probable disease resistance protein At5g45440[Source:UniProtKB/Swiss-Prot;Acc:Q9FHJ2]	834580	Q9FHJ2;Q0WTI0
AT1G06030	2.77834	0.69198	-	GO:0000166;GO:0005524;GO:0005524;GO:0005829;GO:0005829;GO:0005829;GO:0005975;GO:0006000;GO:0006000;GO:0006000;GO:0008865;GO:0008865;GO:0008865;GO:0008865;GO:0009506;GO:0009506;GO:0016301;GO:0016301;GO:0016301;GO:0016310;GO:0016740;GO:0016773;GO:0016773;GO:0019200;GO:0019200;GO:0019252;GO:0019252;GO:0046835;	K00847	Probable fructokinase-2 [Source:UniProtKB/Swiss-Prot;Acc:Q9LNE3]	837112	Q9LNE3
AT2G33080	2.77834	0.69198	AtRLP28	GO:0005515;GO:0005886;GO:0009651;GO:0010555;GO:0016020;GO:0016021;	-	-	817870	O49325
AT4G00670	2.77834	0.69198	-	-	-	At4g00670 [Source:UniProtKB/TrEMBL;Acc:Q6IDB4]"	828034	Q6IDB4;A0A178UTR4
AT1G74870	2.77834	0.718697	-	GO:0004842;GO:0004842;GO:0016567;GO:0016567;GO:0030014;GO:0030014;	-	At1g74870 [Source:UniProtKB/TrEMBL;Acc:Q9S7I7]"	843826	Q9S7I7
AT3G10310	2.77834	0.718697	-	GO:0000166;GO:0003774;GO:0003777;GO:0003777;GO:0005515;GO:0005524;GO:0005524;GO:0005524;GO:0007018;GO:0007018;GO:0008017;GO:0008017;GO:0016787;GO:0000166;GO:0003777;GO:0003777;GO:0003777;GO:0005515;GO:0005524;GO:0005524;GO:0005524;GO:0005871;GO:0005874;GO:0005874;GO:0007018;GO:0007018;GO:0007018;GO:0008017;GO:0008017;GO:0008017;GO:0016887;	K10406	P-loop nucleoside triphosphate hydrolasessuperfamily protein with CH (Calponin Homology) domain-containing protein[Source:UniProtKB/TrEMBL;Acc:A0A1I9LMT1]	820193	-
AT3G63430	2.77834	0.718697	-	GO:0051513;GO:0051513;GO:0051513;GO:0051513;	-	At3g63430 [Source:UniProtKB/TrEMBL;Acc:Q9LY72]"	825518	A0A1I9LMK3
AT5G18350	2.77834	0.718697	-	GO:0005515;GO:0007165;GO:0007165;GO:0043531;GO:0043531;	-	Disease resistance protein (TIR-NBS-LRR class)family [Source:UniProtKB/TrEMBL;Acc:F4JWL7]	831953	F4JWL7
AT2G16910	2.77834	0.748339	AMS	GO:0000978;GO:0000978;GO:0003677;GO:0003677;GO:0003677;GO:0003682;GO:0003682;GO:0003700;GO:0003700;GO:0005515;GO:0005634;GO:0005634;GO:0005634;GO:0005634;GO:0005634;GO:0006351;GO:0006355;GO:0006355;GO:0006355;GO:0007275;GO:0009555;GO:0009555;GO:0046983;GO:0046983;GO:0048653;GO:0048653;GO:0048654;GO:0048654;GO:0048657;GO:0048657;GO:0048657;GO:0048658;GO:0048658;	-	Transcription factor ABORTED MICROSPORES[Source:UniProtKB/Swiss-Prot;Acc:Q9ZVX2]	816194	Q9ZVX2
AT5G44560	2.77834	0.748339	VPS2.2	GO:0000815;GO:0000815;GO:0000815;GO:0000920;GO:0000920;GO:0005515;GO:0005515;GO:0005768;GO:0005771;GO:0005771;GO:0007034;GO:0007034;GO:0015031;GO:0015031;GO:0015031;GO:0032509;GO:0032509;GO:0045324;GO:0045324;GO:0005622;GO:0007034;GO:0007034;GO:0005622;GO:0007034;GO:0007034;GO:0005622;GO:0007034;GO:0007034;	K12191	Vacuolar protein sorting-associated protein 2homolog 2 [Source:UniProtKB/Swiss-Prot;Acc:Q0WTY4]	834483	Q0WTY4
AT1G14860	2.77834	0.781427	NUDT18	GO:0005634;GO:0005634;GO:0005737;GO:0005737;GO:0005739;GO:0005739;GO:0016787;GO:0016787;GO:0016787;GO:0016818;GO:0046872;GO:0046872;	-	Nudix hydrolase 18, mitochondrial[Source:UniProtKB/Swiss-Prot;Acc:Q9LQU5]	838051	Q9LQU5
AT2G37510	2.77834	0.781427	-	GO:0003676;GO:0003676;GO:0003723;GO:0003723;GO:0008150;GO:0003676;GO:0003676;GO:0003723;GO:0003723;GO:0003723;GO:1990904;GO:1990904;	-	RNA-binding (RRM/RBD/RNP motifs) family protein[Source:TAIR;Acc:AT2G37510]	818327	A0A1P8B228
AT3G02410	2.77834	0.781427	ICMEL2	GO:0000139;GO:0000139;GO:0000139;GO:0005783;GO:0005789;GO:0005789;GO:0005789;GO:0005794;GO:0006508;GO:0008236;GO:0008236;GO:0009056;GO:0009737;GO:0009737;GO:0010296;GO:0010296;GO:0016020;GO:0016021;GO:0016021;GO:0016787;GO:0016787;GO:0016787;GO:0006508;GO:0008236;GO:0008236;GO:0016020;GO:0016021;GO:0016021;GO:0016787;GO:0016787;GO:0016787;GO:0016787;	K15889	Carboxylic ester hydrolase[Source:UniProtKB/TrEMBL;Acc:A0A178V7M1]	821191	Q1PET6;A0A178V7M1
AT5G28380	2.77834	0.781427	-	GO:0005515;GO:0003723;GO:0004519;GO:0005515;GO:0005739;GO:0005739;GO:0009451;GO:0009507;GO:0031425;GO:0090305;	-	Tetratricopeptide repeat (TPR)-like superfamilyprotein [Source:UniProtKB/TrEMBL;Acc:Q3E8X7]	832923	A0A1P8BD48
AT1G53520	2.77834	0.818613	FAP3	GO:0005504;GO:0005504;GO:0005504;GO:0006631;GO:0006631;GO:0006631;GO:0009507;GO:0009507;GO:0009507;GO:0009536;GO:0009570;GO:0009570;GO:0009570;GO:0009570;GO:0016872;GO:0016872;	-	Fatty-acid-binding protein 3, chloroplastic[Source:UniProtKB/Swiss-Prot;Acc:Q9C8L2]	841787	Q9C8L2
AT2G35860	2.77834	0.818613	FLA16	GO:0005576;GO:0005576;	-	FLA16 [Source:UniProtKB/TrEMBL;Acc:A0A178VR39]"	818159	Q8RWC5;A0A178VR39
AT2G36295	2.77834	0.818613	-	GO:0008150;	-	At2g36295 [Source:UniProtKB/TrEMBL;Acc:Q570L6]"	818201	Q570L6
AT2G38380	2.77834	0.818613	PER22	GO:0004601;GO:0004601;GO:0004601;GO:0005576;GO:0005576;GO:0005773;GO:0005773;GO:0006979;GO:0006979;GO:0006979;GO:0009505;GO:0009505;GO:0009651;GO:0009651;GO:0010043;GO:0010043;GO:0016491;GO:0020037;GO:0020037;GO:0020037;GO:0042744;GO:0042744;GO:0042744;GO:0046872;GO:0046872;GO:0055114;GO:0055114;GO:0055114;GO:0098869;	K00430	Peroxidase 22 [Source:UniProtKB/Swiss-Prot;Acc:P24102]	818419	P24102;A0A384L8X8;Q0WLG9
AT3G02820	2.77834	0.818613	-	GO:0000076;GO:0000076;GO:0000076;GO:0003676;GO:0003676;GO:0003677;GO:0003677;GO:0005634;GO:0005634;GO:0006974;GO:0006974;GO:0007049;GO:0008270;GO:0008270;GO:0031298;GO:0031298;GO:0033262;GO:0043111;GO:0043111;GO:0048478;GO:0048478;GO:0048478;GO:0000076;GO:0000076;GO:0000076;GO:0003676;GO:0003676;GO:0003677;GO:0005634;GO:0005634;GO:0006974;GO:0006974;GO:0007049;GO:0008270;GO:0008270;GO:0031298;GO:…	K10904	Zinc knuckle (CCHC-type) family protein[Source:UniProtKB/TrEMBL;Acc:A0A1I9LR82]	821018	A0A1I9LR82
AT3G25980	2.77834	0.818613	MAD2	GO:0000775;GO:0000776;GO:0000776;GO:0000776;GO:0000777;GO:0000777;GO:0003677;GO:0005515;GO:0005515;GO:0005634;GO:0005634;GO:0005634;GO:0005635;GO:0005635;GO:0005635;GO:0005694;GO:0005737;GO:0005737;GO:0005737;GO:0005819;GO:0005828;GO:0005828;GO:0005856;GO:0005876;GO:0005876;GO:0007049;GO:0007094;GO:0007094;GO:0007094;GO:0007346;GO:0007346;GO:0010369;GO:0010369;GO:0016020;GO:0016021;GO:0051301;GO:…	K02537	Mitotic spindle checkpoint protein MAD2[Source:UniProtKB/Swiss-Prot;Acc:Q9LU93]	822195	Q9LU93
AT4G11950	2.77834	0.818613	-	GO:0008150;GO:0016020;GO:0016021;GO:0016021;	-	Transmembrane protein, putative (DUF1191)[Source:UniProtKB/TrEMBL;Acc:Q9SZ60]	826802	Q9SZ60
AT1G27080	2.77834	0.860718	NPF2.12	GO:0005215;GO:0005215;GO:0005886;GO:0005886;GO:0005886;GO:0005886;GO:0006857;GO:0006857;GO:0009793;GO:0009793;GO:0010098;GO:0010098;GO:0015293;GO:0015333;GO:0015333;GO:0015706;GO:0015706;GO:0015706;GO:0016020;GO:0016020;GO:0016020;GO:0016021;GO:0016021;GO:0016021;GO:0022857;GO:0022857;GO:0035672;GO:0035673;GO:0035673;GO:0042128;GO:0042128;GO:0043562;GO:0043562;GO:0048316;GO:0048316;GO:0055085;GO:…	-	Protein NRT1/ PTR FAMILY 2.12[Source:UniProtKB/Swiss-Prot;Acc:Q9LFX9]	839597	Q9LFX9
AT1G52750	2.77834	0.860718	-	GO:0003824;GO:0003824;GO:0016020;GO:0016021;GO:0016021;GO:0016787;GO:0016787;	-	Alpha/beta-Hydrolases superfamily protein[Source:UniProtKB/TrEMBL;Acc:F4IEK5]	841708	F4IEK5
AT2G42140	2.77834	0.860718	VQ17	GO:0005634;GO:0005634;GO:0005634;GO:0008150;	-	VQ motif-containing protein 17[Source:UniProtKB/Swiss-Prot;Acc:O48522]	818814	O48522;A0A178VLY8
AT3G18660	2.77834	0.860718	GUX1	GO:0000139;GO:0000139;GO:0005794;GO:0005794;GO:0005794;GO:0005794;GO:0009834;GO:0009834;GO:0009834;GO:0010417;GO:0010417;GO:0015020;GO:0015020;GO:0015020;GO:0016020;GO:0016021;GO:0016021;GO:0016740;GO:0016757;GO:0016757;GO:0016757;GO:0045492;GO:0045492;GO:0045492;GO:0046872;GO:0046872;GO:0071555;GO:0071555;GO:0080116;GO:0080116;GO:0005794;GO:0005794;GO:0009834;GO:0009834;GO:0015020;GO:0015020;GO:…	K20890	UDP-glucuronate:xylan alpha-glucuronosyltransferase1 [Source:UniProtKB/Swiss-Prot;Acc:Q9LSB1]	821397	Q9LSB1;W8Q6S4
AT3G24600	2.77834	0.860718	-	GO:0016020;GO:0016021;GO:0016021;	-	Late embryogenesis abundant protein, group 2[Source:UniProtKB/TrEMBL;Acc:Q9LV43]	822056	Q9LV43;A0A384KMR3
AT4G09430	2.77834	0.860718	-	GO:0005515;GO:0007165;GO:0007165;GO:0009507;GO:0043531;GO:0043531;	-	Disease resistance protein (TIR-NBS-LRR class)family [Source:TAIR;Acc:AT4G09430]	826526	F4JK03
AT4G15830	2.77834	0.860718	-	GO:0008150;	-	ARM repeat superfamily protein[Source:UniProtKB/TrEMBL;Acc:F4JKW9]	827264	F4JKW9
AT4G28430	2.77834	0.860718	RTNLB18	GO:0005783;GO:0005789;GO:0005789;GO:0008150;GO:0016020;GO:0016021;GO:0016021;	-	Reticulon-like protein B18 [Source:UniProtKB/Swiss-Prot;Acc:Q8LDS3]	828960	Q8LDS3
AT4G28560	2.77834	0.860718	RIC7	GO:0005515;GO:0005515;GO:0005886;GO:0009860;GO:0009860;GO:0016324;GO:0016324;GO:0031225;GO:0031225;	-	ROP-interactive CRIB motif-containing protein 7[Source:UniProtKB/TrEMBL;Acc:F4JLB7]	828974	F4JLB7;A0A178UZ08
AT4G37490	2.77834	0.860718	CYCB1-1	GO:0000079;GO:0000079;GO:0000278;GO:0000278;GO:0000307;GO:0000307;GO:0001558;GO:0001558;GO:0004672;GO:0005515;GO:0005634;GO:0005634;GO:0005634;GO:0005634;GO:0005737;GO:0005737;GO:0006468;GO:0006468;GO:0007049;GO:0007088;GO:0007088;GO:0008284;GO:0008284;GO:0010332;GO:0010332;GO:0016538;GO:0016538;GO:0019901;GO:0019901;GO:0045787;GO:0045787;GO:0051301;GO:0051301;	K21777	Cyclin-B1-1 [Source:UniProtKB/Swiss-Prot;Acc:P30183]	829904	P30183;A0A178UZN5
AT4G38550	2.77834	0.860718	-	GO:0003682;GO:0003682;GO:0010468;GO:0010468;GO:0003682;GO:0003682;GO:0010468;GO:0010468;GO:0003682;GO:0003682;GO:0010468;GO:0010468;GO:0003682;GO:0003682;GO:0010468;GO:0010468;GO:0003682;GO:0003682;GO:0010468;GO:0010468;	-	Arabidopsis phospholipase-like protein (PEARLI 4)family [Source:TAIR;Acc:AT4G38550]	830012	A0A1P8B5D8
AT5G53592	2.77834	0.860718	-	GO:0003674;GO:0008150;	-	FBD-like domain family protein[Source:UniProtKB/TrEMBL;Acc:Q0WVH8]	6240403	Q0WVH8
AT5G54400	2.77834	0.860718	-	GO:0005737;GO:0005774;GO:0005774;GO:0008152;GO:0008168;GO:0008168;GO:0008168;GO:0008757;GO:0016020;GO:0016021;GO:0016021;GO:0016740;GO:0032259;GO:0032259;	-	At5g54400 [Source:UniProtKB/TrEMBL;Acc:Q9LSR5]"	835528	Q9LSR5
AT1G17030	2.77834	0.908756	-	GO:0008150;	-	Uncharacterized protein At1g17030/F20D23_27[Source:UniProtKB/TrEMBL;Acc:Q8GWU4]	838273	Q8GWU4;A0A178WBQ2
AT1G19160	2.77834	0.908756	-	GO:0005515;GO:0008150;	-	Putative F-box protein At1g19160[Source:UniProtKB/Swiss-Prot;Acc:Q9LMB0]	838499	Q9LMB0
AT1G28470	2.77834	0.908756	NAC010	GO:0003677;GO:0003677;GO:0003677;GO:0003700;GO:0003700;GO:0005634;GO:0005634;GO:0005634;GO:0005634;GO:0006351;GO:0006355;GO:0006355;GO:0006355;GO:0043565;GO:0043565;GO:0044212;GO:0044212;GO:0045893;GO:0045893;GO:2000652;GO:2000652;	-	NAC domain-containing protein 10[Source:UniProtKB/Swiss-Prot;Acc:F4HY61]	839747	F4HY61
AT1G29460	2.77834	0.908756	-	GO:0009733;GO:0009733;GO:0016020;GO:0016021;GO:0016021;GO:0003674;GO:0005886;GO:0005886;GO:0007275;GO:0007275;GO:0009733;GO:0009733;GO:0009734;GO:0009734;GO:0009926;GO:0009926;GO:0016020;GO:0040008;GO:0040008;GO:0046620;	-	SAUR-like auxin-responsive protein family[Source:TAIR;Acc:AT1G29460]	839822	Q0WPR6
AT1G59810	2.77834	0.908756	AGL50	GO:0000981;GO:0000981;GO:0000982;GO:0000982;GO:0000982;GO:0000987;GO:0000987;GO:0003677;GO:0003677;GO:0003677;GO:0003700;GO:0003700;GO:0005634;GO:0005634;GO:0005634;GO:0006351;GO:0006351;GO:0006355;GO:0007275;GO:0007275;GO:0008134;GO:0008134;GO:0009909;GO:0009909;GO:0010048;GO:0010048;GO:0043565;GO:0043565;GO:0044212;GO:0044212;GO:0045944;GO:0045944;GO:0046983;GO:0046983;	-	AGAMOUS-like 50[Source:UniProtKB/TrEMBL;Acc:Q9XIE7]	842274	Q9XIE7
AT1G64010	2.77834	0.908756	-	GO:0004867;GO:0005615;GO:0005615;GO:0005615;GO:0006508;GO:0008233;GO:0008233;GO:0010951;GO:0004867;GO:0004867;GO:0005615;GO:0005615;GO:0005615;GO:0006508;GO:0008233;GO:0008233;GO:0010951;GO:0010951;GO:0010951;	K13963	Serine protease inhibitor (SERPIN) family protein[Source:TAIR;Acc:AT1G64010]	842704	A0A1P8ANB3
AT2G03200	2.77834	0.908756	-	GO:0004190;GO:0004190;GO:0004190;GO:0004190;GO:0006508;GO:0006508;GO:0006508;GO:0006508;GO:0008233;GO:0016787;GO:0030163;GO:0030163;	-	At2g03200 [Source:UniProtKB/TrEMBL;Acc:Q84M99]"	814849	Q84M99
AT2G17055	2.77834	0.908756	-	GO:0005515;GO:0007165;GO:0007165;GO:0016020;GO:0016021;GO:0043531;	-	Toll-Interleukin-Resistance (TIR) domain familyprotein [Source:UniProtKB/TrEMBL;Acc:Q3EBZ1]	2745545	Q3EBZ1
AT2G38530	2.77834	0.908756	LTP2	GO:0005768;GO:0005768;GO:0005794;GO:0005794;GO:0005802;GO:0005802;GO:0005886;GO:0005886;GO:0006649;GO:0006649;GO:0006869;GO:0006869;GO:0006869;GO:0008289;GO:0008289;GO:0008289;GO:0009414;GO:0009414;GO:0009505;GO:0009505;GO:0009507;GO:0009507;GO:0042335;GO:0042335;GO:0090627;GO:0090627;GO:1901957;GO:1901957;	-	Non-specific lipid-transfer protein[Source:UniProtKB/TrEMBL;Acc:A0A178W063]	818435	Q9S7I3;A0A178W063
AT3G56500	2.77834	0.908756	-	GO:0008150;	-	Serine-rich protein-like protein[Source:UniProtKB/TrEMBL;Acc:Q9LXZ0]	824817	Q9LXZ0;A0A384LDV3
AT3G58000	2.77834	0.908756	VQ25	GO:0005634;GO:0005634;GO:0005634;GO:0006952;GO:0006952;	-	VQ motif-containing protein 25[Source:UniProtKB/Swiss-Prot;Acc:Q9M2P8]	824969	Q9M2P8;A0A178VK54
AT4G28000	2.77834	0.908756	-	GO:0005524;GO:0005524;GO:0016787;GO:0016787;GO:0005524;GO:0005524;GO:0005634;GO:0016787;GO:0016787;GO:0016887;GO:0005524;GO:0005524;GO:0016787;GO:0016787;	-	P-loop containing nucleoside triphosphatehydrolases superfamily protein[Source:TAIR;Acc:AT4G28000]	828913	A0A1P8B5P0
AT4G34470	2.77834	0.908756	ASK12	GO:0005515;GO:0005634;GO:0005634;GO:0006511;GO:0006511;GO:0006511;GO:0016567;GO:0016567;	K03094	SKP1-like protein 12 [Source:UniProtKB/Swiss-Prot;Acc:O65674]	829598	O65674
AT5G20630	2.77834	0.908756	GER3	GO:0005576;GO:0005618;GO:0005618;GO:0005618;GO:0005634;GO:0005634;GO:0009409;GO:0009409;GO:0009505;GO:0009505;GO:0009735;GO:0009735;GO:0030145;GO:0030145;GO:0031012;GO:0031012;GO:0045735;GO:0045735;GO:0046872;GO:0048046;GO:0048046;GO:0048046;GO:0055114;GO:0055114;	-	Germin-like protein subfamily 3 member 3[Source:UniProtKB/Swiss-Prot;Acc:P94072]	832185	P94072
AT5G59520	2.77834	0.908756	ZIP2	GO:0005385;GO:0005385;GO:0005886;GO:0005886;GO:0005886;GO:0006811;GO:0006829;GO:0006829;GO:0016020;GO:0016020;GO:0016020;GO:0016021;GO:0016021;GO:0030001;GO:0030001;GO:0046873;GO:0046873;GO:0055085;GO:0055085;GO:0071577;GO:0071577;	K14709	Zinc transporter 2 [Source:UniProtKB/Swiss-Prot;Acc:Q9LTH9]	836071	Q9LTH9;Q0WSL6
AT5G60150	2.77834	0.908756	-	GO:0003674;GO:0008150;	-	unknown protein; Has 1807 Blast hits to 1807proteins in 277 species: Archae - 0; Bacteria - 0; Metazoa- 736; Fungi - 347; Plants - 385; Viruses - 0; OtherEukaryotes - 339 (source: NCBI BLink).[Source:TAIR;Acc:AT5G60150]	836137	A0A1P8BA18
AT1G04090	2.77834	0.963727	-	GO:0003674;GO:0006396;GO:0008150;	-	At1g04090 [Source:UniProtKB/TrEMBL;Acc:Q501D1]"	839298	Q501D1;A0A178WMD9
AT1G07370	2.77834	0.963727	PCNA	GO:0003677;GO:0003677;GO:0003677;GO:0005515;GO:0005515;GO:0005634;GO:0005634;GO:0005634;GO:0005634;GO:0005730;GO:0005730;GO:0005737;GO:0005737;GO:0006260;GO:0006260;GO:0006272;GO:0006272;GO:0006275;GO:0006275;GO:0006298;GO:0006298;GO:0019985;GO:0019985;GO:0030337;GO:0030337;GO:0030337;GO:0043626;GO:0043626;GO:0051726;GO:0051726;	K04802	Proliferating cellular nuclear antigen 1[Source:UniProtKB/Swiss-Prot;Acc:Q9M7Q7]	837249	Q9M7Q7;A0A178W9N0
AT1G11450	2.77834	0.963727	-	GO:0005886;GO:0005886;GO:0006810;GO:0016020;GO:0016020;GO:0016020;GO:0016021;GO:0016021;GO:0016021;GO:0022857;GO:0022857;GO:0022857;GO:0055085;GO:0016020;GO:0016020;GO:0016020;GO:0016021;GO:0016021;GO:0016021;GO:0022857;GO:0022857;GO:0055085;GO:0016020;GO:0016021;GO:0022857;GO:0016020;GO:0016020;GO:0016020;GO:0016021;GO:0016021;GO:0016021;GO:0022857;GO:0022857;GO:0055085;GO:0016020;GO:0016021;GO:…	-	WAT1-related protein[Source:UniProtKB/TrEMBL;Acc:A0A178WNM5]	837687	Q500Z4;A0A178WNM5
AT1G28220	2.77834	0.963727	PUP3	GO:0005215;GO:0005215;GO:0005345;GO:0005345;GO:0006863;GO:0006863;GO:0016020;GO:0016020;GO:0016020;GO:0016021;GO:0016021;GO:0016021;GO:1904823;	-	Purine permease 3 [Source:UniProtKB/Swiss-Prot;Acc:Q9FZ95]	839716	Q9FZ95
AT1G53820	2.77834	0.963727	ATL60	GO:0005886;GO:0005886;GO:0016020;GO:0016021;GO:0016021;GO:0016567;GO:0016567;GO:0016567;GO:0016740;GO:0016740;GO:0043161;GO:0046872;GO:0046872;GO:0061630;	-	RING-H2 finger protein ATL60[Source:UniProtKB/Swiss-Prot;Acc:P0C035]	841819	P0C035
AT1G53875	2.77834	0.963727	-	-	-	LURP-one-like protein[Source:UniProtKB/TrEMBL;Acc:A0A1P8AWJ7]	28717350	A0A1P8AWJ7
AT1G61450	2.77834	0.963727	-	GO:0008150;	-	unknown protein; BEST Arabidopsis thaliana proteinmatch is: unknown protein (TAIR:AT1G61415.1); Has 30201Blast hits to 17322 proteins in 780 species: Archae - 12;Bacteria - 1396; Metazoa - 17338; Fungi - 3422; Plants -5037; Viruses - 0; Other Eu /.../es - 2996 (source: NCBIBLink). [Source:TAIR;Acc:AT1G61450]	842439	F4HTL4
AT1G66780	2.77834	0.963727	DTX8	GO:0006855;GO:0006855;GO:0006855;GO:0015238;GO:0015238;GO:0015238;GO:0015297;GO:0015297;GO:0016020;GO:0016020;GO:0016020;GO:0016021;GO:0016021;GO:0055085;GO:0055085;	K03327	Protein DETOXIFICATION[Source:UniProtKB/TrEMBL;Acc:A0A178W985]	842996	F4HQ05;A0A178W985
AT1G71920	2.77834	0.963727	HISN6A	GO:0000105;GO:0000105;GO:0003824;GO:0003824;GO:0004400;GO:0004400;GO:0009058;GO:0009058;GO:0030170;GO:0030170;GO:0000105;GO:0000105;GO:0000105;GO:0000105;GO:0003824;GO:0003824;GO:0004400;GO:0004400;GO:0004400;GO:0004400;GO:0008483;GO:0008652;GO:0009058;GO:0009058;GO:0009507;GO:0009507;GO:0009536;GO:0009570;GO:0009570;GO:0016740;GO:0030170;GO:0030170;GO:0080130;GO:0000105;GO:0000105;GO:0003824;GO:…	K00817	Histidinol-phosphate aminotransferase 2,chloroplastic [Source:UniProtKB/Swiss-Prot;Acc:P0DI07]	843523	B9DHD3;P0DI07;A0A178UPE6
AT2G17860	2.77834	0.963727	-	GO:0016020;GO:0016021;	-	Pathogenesis-related thaumatin superfamily protein[Source:TAIR;Acc:AT2G17860]	816296	F4IPI5
AT2G32790	2.77834	0.963727	-	GO:0016567;GO:0061631;GO:0061631;	-	At2g32790 [Source:UniProtKB/TrEMBL;Acc:O48838]"	817840	O48838
AT2G45080	2.77834	0.963727	CYCU2-1	GO:0000079;GO:0000079;GO:0000079;GO:0007049;GO:0007049;GO:0019901;GO:0019901;GO:0019901;GO:0051301;GO:0051301;	-	Cyclin [Source:UniProtKB/TrEMBL;Acc:A0A178VTM7]"	819115	Q9SHD3;A0A178VTM7
AT3G07920	2.77834	0.963727	-	GO:0003743;GO:0003743;GO:0003743;GO:0006413;GO:0006413;GO:0006413;	K03238	Translation initiation factor IF2/IF5[Source:UniProtKB/TrEMBL;Acc:F4JFQ0]	819983	F4JFQ0
AT3G12955	2.77834	0.963727	-	GO:0003674;GO:0009733;GO:0009733;	-	At3g12955 [Source:UniProtKB/TrEMBL;Acc:Q9LSI2]"	820481	Q9LSI2
AT3G16430	2.77834	0.963727	PBP2	GO:0005507;GO:0005507;GO:0030246;GO:0030246;GO:0030246;GO:0005507;GO:0005507;GO:0030246;GO:0030246;GO:0030246;	-	PYK10-binding protein 2 [Source:UniProtKB/Swiss-Prot;Acc:O04313]	820891	O04313;A0A178VEL7
AT3G17180	2.77834	0.963727	SCPL33	GO:0000166;GO:0000166;GO:0004180;GO:0004185;GO:0004185;GO:0004185;GO:0004185;GO:0005388;GO:0005388;GO:0005516;GO:0005524;GO:0005524;GO:0005576;GO:0005576;GO:0005773;GO:0006508;GO:0006508;GO:0006508;GO:0006811;GO:0006816;GO:0008233;GO:0016020;GO:0016020;GO:0016021;GO:0016021;GO:0016787;GO:0051603;GO:0051603;GO:0070588;GO:0099132;GO:0004180;GO:0004185;GO:0004185;GO:0004185;GO:0006508;GO:0006508;GO:…	K16297	Serine carboxypeptidase-like 33[Source:UniProtKB/Swiss-Prot;Acc:Q9LSM9]	820975	Q9LSM9
AT3G24450	2.77834	0.963727	-	GO:0005737;GO:0030001;GO:0030001;GO:0030001;GO:0046872;GO:0046872;GO:0046872;GO:0046914;GO:0046916;	-	Heavy metal transport/detoxification superfamilyprotein [Source:UniProtKB/TrEMBL;Acc:Q9LHF4]	822035	Q9LHF4
AT3G27810	2.77834	0.963727	MYB21	GO:0000981;GO:0001135;GO:0003677;GO:0003677;GO:0003677;GO:0005515;GO:0005634;GO:0005634;GO:0005634;GO:0006351;GO:0006355;GO:0006357;GO:0009585;GO:0009585;GO:0009740;GO:0009740;GO:0009753;GO:0009753;GO:0009867;GO:0009867;GO:0010017;GO:0030154;GO:0043565;GO:0043565;GO:0044212;GO:0048443;GO:0048443;GO:0080086;GO:0080086;GO:0003677;GO:0003677;GO:0003677;GO:0005634;	K09422	Transcription factor MYB21 [Source:UniProtKB/Swiss-Prot;Acc:Q9LK95]	822401	Q9LK95;A0A178VHJ7
AT3G60961	2.77834	0.963727	-	GO:0005524;GO:0005524;GO:0006139;GO:0006139;GO:0016301;GO:0016310;GO:0016740;GO:0016787;GO:0016787;GO:0019205;GO:0019205;	-	P-loop containing nucleoside triphosphatehydrolases superfamily protein[Source:UniProtKB/TrEMBL;Acc:B3H4S0]	6241017	B3H4S0
AT4G30845	2.77834	0.963727	-	GO:0003899;GO:0003899;GO:0008150;GO:0032774;	-	unknown protein; FUNCTIONS IN: molecular_functionunknown; INVOLVED IN: biological_process unknown; LOCATEDIN: chloroplast; Has 16 Blast hits to 16 proteins in 8species: Archae - 0; Bacteria - 0; Metazoa - 0; Fungi - 0;Plants - 16; Viruses - 0; O /.../ukaryotes - 0 (source:NCBI BLink). [Source:TAIR;Acc:AT4G30845]	5008173	A0A178UWC5;A8MR80
AT4G33585	2.77834	0.963727	-	GO:0007275;GO:0016021;GO:0016021;	-	unknown protein; LOCATED IN: endomembrane system;Has 3456 Blast hits to 2147 proteins in 337 species:Archae - 4; Bacteria - 491; Metazoa - 997; Fungi - 201;Plants - 1105; Viruses - 207; Other Eukaryotes - 451(source: NCBI BLink). [Source:TAIR;Acc:AT4G33585]	5008181	F4JJ05
AT5G10500	2.77834	0.963727	NET2C	GO:0003779;GO:0003779;	-	Protein NETWORKED 2C [Source:UniProtKB/Swiss-Prot;Acc:Q8LPQ1]	830914	Q8LPQ1
AT5G18470	2.77834	0.963727	-	GO:0009505;GO:0009505;GO:0030246;GO:0030246;GO:0080167;GO:0080167;	-	Curculin-like (Mannose-binding) lectin familyprotein [Source:UniProtKB/TrEMBL;Acc:Q94K76]	831965	Q94K76;A0A178U7R3
AT5G48490	2.77834	0.963727	-	GO:0005504;GO:0005504;GO:0009627;GO:0009627;	-	At5g48490 [Source:UniProtKB/TrEMBL;Acc:Q9LV65]"	834905	Q9LV65
AT5G56510	2.77834	0.963727	APUM12	GO:0003723;GO:0003723;GO:0003723;GO:0005634;GO:0005634;GO:0005634;GO:0005737;GO:0005737;GO:0005737;GO:0006417;GO:0006417;GO:0003723;GO:0003723;GO:0003723;GO:0005634;GO:0005634;GO:0005634;GO:0005737;GO:0005737;GO:0005737;GO:0006417;GO:0006417;GO:0003723;GO:0003723;GO:0003723;GO:0005634;GO:0005634;GO:0005634;GO:0005737;GO:0005737;GO:0005737;GO:0006417;GO:0006417;GO:0003723;GO:0003723;GO:0003723;GO:…	-	Pumilio homolog 12 [Source:UniProtKB/Swiss-Prot;Acc:Q9LVC3]	835752	Q9LVC3
AT5G58010	2.77834	0.963727	BHLH82	GO:0001046;GO:0001228;GO:0001228;GO:0003677;GO:0003677;GO:0003700;GO:0003700;GO:0005634;GO:0005634;GO:0005634;GO:0005634;GO:0006351;GO:0006355;GO:0006355;GO:0006355;GO:0006366;GO:0045944;GO:0046983;GO:0046983;GO:0080147;GO:0080147;	-	LRL3 [Source:UniProtKB/TrEMBL;Acc:A0A178UI77]"	835913	Q9LSQ3;A0A178UI77
AT1G29070	2.77391	0.195108	RPL34	GO:0003723;GO:0003735;GO:0003735;GO:0005622;GO:0005622;GO:0005762;GO:0005762;GO:0005840;GO:0005840;GO:0005840;GO:0006412;GO:0006412;GO:0009507;GO:0009507;GO:0009536;GO:0019843;GO:0019843;GO:0030529;	K02914	50S ribosomal protein L34, chloroplastic[Source:UniProtKB/Swiss-Prot;Acc:Q9LP37]	839781	Q9LP37
AT2G36670	2.7727	0.200726	-	GO:0004190;GO:0004190;GO:0004190;GO:0006508;GO:0006508;GO:0006508;GO:0008233;GO:0016020;GO:0016021;GO:0016021;GO:0016787;GO:0004190;GO:0004190;GO:0004190;GO:0006508;GO:0006508;GO:0006508;GO:0008233;GO:0016020;GO:0016021;GO:0016021;GO:0016787;GO:0004190;GO:0004190;GO:0004190;GO:0004190;GO:0006508;GO:0006508;GO:0006508;GO:0006508;GO:0008233;GO:0016020;GO:0016021;GO:0016021;GO:0016787;GO:0030163;GO:…	-	Eukaryotic aspartyl protease family protein[Source:UniProtKB/TrEMBL;Acc:F4INZ4]	818239	A0A1P8AXQ7
AT1G07750	2.77263	0.190756	-	GO:0005507;GO:0005507;GO:0005794;GO:0005794;GO:0005829;GO:0005829;GO:0008150;GO:0008270;GO:0008270;GO:0009506;GO:0009506;GO:0045735;GO:0045735;	-	At1g07750/F24B9_13[Source:UniProtKB/TrEMBL;Acc:Q9LQQ3]	837290	Q9LQQ3
AT2G26710	2.77194	0.25776	CYP734A1	GO:0004497;GO:0004497;GO:0004497;GO:0005506;GO:0005506;GO:0008395;GO:0008395;GO:0009741;GO:0009741;GO:0010268;GO:0010268;GO:0010268;GO:0016020;GO:0016021;GO:0016021;GO:0016131;GO:0016131;GO:0016131;GO:0016491;GO:0016705;GO:0016705;GO:0020037;GO:0020037;GO:0040008;GO:0040008;GO:0046872;GO:0055114;GO:0055114;GO:0055114;	K15639	CYP734A1 [Source:UniProtKB/TrEMBL;Acc:A0A178VRF1]"	817212	O48786;A0A178VRF1
AT1G02610	2.77012	0.279153	-	GO:0008270;GO:0008270;GO:0016020;GO:0016021;GO:0016021;GO:0046872;GO:0008270;GO:0008270;GO:0016020;GO:0016021;GO:0016021;GO:0046872;GO:0016020;GO:0016021;GO:0016021;	-	RING/FYVE/PHD zinc finger superfamily protein[Source:UniProtKB/TrEMBL;Acc:F4HXK4]	837915	A0A1P8AS75
AT3G57260	2.76556	0.187117	BGL2	GO:0004338;GO:0004553;GO:0004553;GO:0005515;GO:0005576;GO:0005618;GO:0005618;GO:0005773;GO:0005783;GO:0005975;GO:0005975;GO:0006952;GO:0008152;GO:0008810;GO:0009409;GO:0009607;GO:0009627;GO:0016787;GO:0016798;GO:0030247;GO:0042973;GO:0046658;GO:0048046;GO:0048046;GO:0004338;GO:0004338;GO:0004553;GO:0004553;GO:0005515;GO:0005576;GO:0005618;GO:0005618;GO:0005618;GO:0005618;GO:0005773;GO:0005773;GO:…	-	Beta-1,3-glucanase 2[Source:UniProtKB/TrEMBL;Acc:A0A1I9LMG6]	824893	P33157
AT4G01360	2.76124	0.193557	-	GO:0009793;GO:0009793;	-	BPS1-like protein[Source:UniProtKB/TrEMBL;Acc:F4JI15]	827971	F4JI15
AT5G60850	2.75477	0.200823	DOF5.4	GO:0003677;GO:0003677;GO:0003677;GO:0003700;GO:0003700;GO:0005634;GO:0005634;GO:0006351;GO:0006355;GO:0006355;GO:0006355;GO:0006355;GO:0044212;GO:0044212;GO:0046872;GO:0046872;	-	OBP4 [Source:UniProtKB/TrEMBL;Acc:A0A178UF84]"	836206	Q8LDR0;A0A178UF84
AT5G44020	2.75292	0.199827	-	GO:0003993;GO:0003993;GO:0005773;GO:0005773;GO:0009506;GO:0009506;GO:0009507;GO:0009507;GO:0016020;GO:0016020;GO:0016311;	-	HAD superfamily, subfamily IIIB acid phosphatase[Source:UniProtKB/TrEMBL;Acc:Q9FNC4]	834425	Q9FNC4;A0A178UIR5
AT3G10080	2.75033	0.45586	-	GO:0005576;GO:0005576;GO:0005618;GO:0005618;GO:0030145;GO:0030145;GO:0045735;GO:0045735;GO:0046872;GO:0048046;GO:0048046;GO:0005576;GO:0005576;GO:0030145;GO:0030145;GO:0045735;GO:0045735;GO:0046872;	-	RmlC-like cupins superfamily protein[Source:UniProtKB/TrEMBL;Acc:A0A1I9LSI8]	820169	Q9SR72;A0A384KTV0;A3KPE5
AT1G55175	2.7492	0.463578	-	GO:0003674;GO:0008150;	-	FUNCTIONS IN: molecular_function unknown; INVOLVEDIN: biological_process unknown; LOCATED IN:cellular_component unknown; BEST Arabidopsis thalianaprotein match is: GYF domain-containing protein(TAIR:AT1G24300.2); Has 10 Blast hits to 10 proteins/.../species: Archae - 0; Bacteria - 0; Metazoa - 0; Fungi- 0; Plants - 10; Viruses - 0; Other Eukaryotes - 0(source: NCBI BLink). [Source:TAIR;Acc:AT1G55…	7922366	F4HYQ5
AT3G55500	2.74358	0.289294	EXPA16	GO:0005576;GO:0005576;GO:0005576;GO:0005618;GO:0005618;GO:0006949;GO:0006949;GO:0009664;GO:0009664;GO:0016020;GO:0016020;GO:0071555;	-	Expansin-A16 [Source:UniProtKB/Swiss-Prot;Acc:Q9M2S9]	824715	Q9M2S9
AT2G30140	2.74328	0.190166	UGT87A2	GO:0005634;GO:0005634;GO:0005737;GO:0005737;GO:0005829;GO:0005829;GO:0008152;GO:0008194;GO:0008194;GO:0009909;GO:0009909;GO:0016740;GO:0016757;GO:0016758;GO:0016758;GO:0043231;GO:0043231;GO:0080043;GO:0080043;GO:0080044;GO:0080044;GO:0016758;	-	UDP-glycosyltransferase 87A2[Source:UniProtKB/Swiss-Prot;Acc:O64733]	817566	O64733;A0A384L2L9;W8QNW8
AT2G44840	2.7406	0.185341	ERF13	GO:0003677;GO:0003677;GO:0003677;GO:0003677;GO:0003700;GO:0003700;GO:0003700;GO:0005634;GO:0005634;GO:0005634;GO:0006351;GO:0006355;GO:0006355;GO:0006355;GO:0006952;GO:0006952;GO:0009873;GO:0009873;GO:0009873;GO:0010200;GO:0010200;GO:0043565;GO:0043565;	-	Ethylene-responsive transcription factor 13[Source:UniProtKB/Swiss-Prot;Acc:Q8L9K1]	819093	Q8L9K1
AT5G55950	2.7377	0.531936	-	GO:0008643;GO:0008643;GO:0016020;GO:0016021;GO:0016021;GO:0008643;GO:0008643;GO:0016020;GO:0016021;GO:0016021;GO:0008643;GO:0008643;GO:0016020;GO:0016021;GO:0016021;GO:0005338;GO:0005794;GO:0008643;GO:0008643;GO:0015297;GO:0015931;GO:0016020;GO:0016021;GO:0016021;GO:0022857;GO:0055085;GO:1901264;	-	Nucleotide-sugar uncharacterized transporter 2[Source:UniProtKB/Swiss-Prot;Acc:Q9FG70]	835693	Q9FG70
AT3G28007	2.73578	0.288718	SWEET4	GO:0005515;GO:0005886;GO:0005886;GO:0005887;GO:0005887;GO:0008643;GO:0008643;GO:0016020;GO:0016021;GO:0016021;GO:0016021;GO:0016021;GO:0034219;GO:0051119;GO:0051119;GO:0051119;GO:0051260;GO:0051260;	K15382	Bidirectional sugar transporter SWEET4[Source:UniProtKB/Swiss-Prot;Acc:Q944M5]	822424	Q944M5
AT3G28860	2.73155	0.195565	ABCB19	GO:0000166;GO:0005515;GO:0005524;GO:0005524;GO:0005524;GO:0005886;GO:0005886;GO:0005886;GO:0008361;GO:0008361;GO:0009637;GO:0009637;GO:0009639;GO:0009639;GO:0009640;GO:0009640;GO:0009733;GO:0009733;GO:0009734;GO:0009734;GO:0009926;GO:0009926;GO:0009958;GO:0009958;GO:0010218;GO:0010218;GO:0010315;GO:0010329;GO:0010329;GO:0010540;GO:0010540;GO:0010541;GO:0010541;GO:0016020;GO:0016021;GO:0016021;GO:…	K05658	ABC transporter B family member 19[Source:UniProtKB/Swiss-Prot;Acc:Q9LJX0]	822519	Q9LJX0
AT1G71990	2.72588	0.379978	FUT13	GO:0000139;GO:0005794;GO:0006486;GO:0006486;GO:0006486;GO:0008417;GO:0008417;GO:0008417;GO:0010493;GO:0010493;GO:0016020;GO:0016020;GO:0016020;GO:0016021;GO:0016021;GO:0016740;GO:0016757;GO:0032580;GO:0032580;GO:0036065;GO:0036065;GO:0036065;GO:0046920;GO:0046920;GO:0071555;GO:0071555;	K14412	At1g71990 [Source:UniProtKB/TrEMBL;Acc:Q0V7Y9]"	843530	Q9C8W3;Q0V7Y9
AT1G17020	2.72424	0.242887	SRG1	GO:0010150;GO:0010150;GO:0016491;GO:0016491;GO:0016491;GO:0016682;GO:0016682;GO:0046872;GO:0046872;GO:0051213;GO:0051213;GO:0055114;GO:0055114;GO:0055114;	-	Protein SRG1 [Source:UniProtKB/Swiss-Prot;Acc:Q39224]	838272	Q39224
AT1G01560	2.72349	0.192904	MPK11	GO:0000165;GO:0000166;GO:0004672;GO:0004672;GO:0004674;GO:0004707;GO:0004707;GO:0004707;GO:0005524;GO:0005524;GO:0005524;GO:0005622;GO:0005622;GO:0006468;GO:0006468;GO:0016301;GO:0016310;GO:0016740;GO:0000165;GO:0000166;GO:0004672;GO:0004672;GO:0004674;GO:0004707;GO:0004707;GO:0004707;GO:0004707;GO:0004707;GO:0005515;GO:0005524;GO:0005524;GO:0005524;GO:0005622;GO:0005622;GO:0005634;GO:0005634;GO:…	K04464	Mitogen-activated protein kinase 11[Source:UniProtKB/Swiss-Prot;Acc:Q9LMM5]	839523	Q9LMM5;A0A178W1B0
AT4G34380	2.72176	0.604039	-	GO:0005515;GO:0008150;	-	At4g34380 [Source:UniProtKB/TrEMBL;Acc:Q9SZ03]"	829588	Q9SZ03;A0A178UYD7
AT3G07340	2.71694	0.311204	BHLH62	GO:0003677;GO:0003677;GO:0006355;GO:0006355;GO:0046983;GO:0046983;GO:0003677;GO:0003700;GO:0003700;GO:0003700;GO:0005634;GO:0005634;GO:0005634;GO:0006351;GO:0006355;GO:0006355;GO:0006355;GO:0006355;GO:0043565;GO:0043565;GO:0046983;GO:0046983;	-	Transcription factor bHLH62[Source:UniProtKB/Swiss-Prot;Acc:Q9SRT2]	819922	Q9SRT2
AT5G35110	2.71694	0.622043	-	GO:0008150;	-	Gb [Source:UniProtKB/TrEMBL;Acc:Q9FYR1]"	28721214	Q9FYR1;A0A178UHX4
AT5G44420	2.71123	0.42302	PDF1.2A	GO:0003674;GO:0005576;GO:0005576;GO:0006952;GO:0006952;GO:0006952;GO:0006952;GO:0009625;GO:0009625;GO:0009723;GO:0009723;GO:0009753;GO:0009753;GO:0009861;GO:0009861;GO:0031640;GO:0031640;GO:0050832;GO:0050832;	K20727	Defensin-like protein 16 [Source:UniProtKB/Swiss-Prot;Acc:Q9FI23]	834469	Q9FI23
AT4G14310	2.71123	0.641606	-	GO:0005515;GO:0005515;GO:0005618;GO:0005618;GO:0005737;GO:0005737;GO:0007049;GO:0007049;GO:0051301;GO:0051301;	-	KIN14B-interacting protein At4g14310[Source:UniProtKB/Swiss-Prot;Acc:F4JUQ2]	827072	F4JUQ2
AT3G60140	2.70963	0.294435	BGLU30	GO:0004553;GO:0004553;GO:0005975;GO:0005975;GO:0008152;GO:0008422;GO:0008422;GO:0008422;GO:0009651;GO:0009651;GO:0016787;GO:0016798;GO:0019762;GO:0019762;GO:0102483;GO:0102483;GO:1901657;GO:0004553;GO:0004553;GO:0005975;GO:0005975;GO:0016787;	K01188	Beta-glucosidase 30 [Source:UniProtKB/Swiss-Prot;Acc:Q9M1C9]	825184	Q9M1C9
AT4G38840	2.70434	0.519149	-	GO:0003674;GO:0005886;GO:0005886;GO:0009409;GO:0009409;GO:0009733;GO:0009733;	K14488	At4g38840 [Source:UniProtKB/TrEMBL;Acc:Q9T0J2]"	830039	Q9T0J2;A0A178V379
AT5G13490	2.70167	0.205868	AAC2	GO:0005471;GO:0005471;GO:0005471;GO:0005507;GO:0005507;GO:0005515;GO:0005739;GO:0005739;GO:0005739;GO:0005740;GO:0005740;GO:0005743;GO:0005743;GO:0005743;GO:0005743;GO:0005774;GO:0005774;GO:0009507;GO:0009507;GO:0009941;GO:0009941;GO:0015865;GO:0015865;GO:0015866;GO:0015867;GO:0016020;GO:0016020;GO:0016020;GO:0016021;GO:0016021;GO:0016021;GO:0022857;GO:0022857;GO:0046902;GO:0055085;GO:0055085;GO:…	K05863	ADP,ATP carrier protein 2, mitochondrial[Source:UniProtKB/Swiss-Prot;Acc:P40941]	831193	P40941;B9DGS0;A0A384L9C1
AT5G16250	2.70034	0.530572	-	GO:0008150;GO:0016020;GO:0016021;GO:0016021;	-	Transmembrane protein[Source:UniProtKB/TrEMBL;Acc:Q9LF03]	831485	Q9LF03;A0A178UQP5
AT5G42650	2.69625	0.186869	CYP74A	GO:0004497;GO:0005506;GO:0005506;GO:0005739;GO:0005739;GO:0006629;GO:0006631;GO:0006633;GO:0006952;GO:0006952;GO:0009507;GO:0009507;GO:0009507;GO:0009534;GO:0009534;GO:0009535;GO:0009535;GO:0009535;GO:0009536;GO:0009579;GO:0009579;GO:0009611;GO:0009611;GO:0009620;GO:0009620;GO:0009695;GO:0009695;GO:0009695;GO:0009753;GO:0009753;GO:0009941;GO:0009941;GO:0009941;GO:0009978;GO:0009978;GO:0010287;GO:…	K01723	Allene oxide synthase, chloroplastic[Source:UniProtKB/Swiss-Prot;Acc:Q96242]	834273	Q96242
AT1G68560	2.69105	0.192558	XYL1	GO:0000272;GO:0003824;GO:0003824;GO:0004553;GO:0004553;GO:0005576;GO:0005618;GO:0005618;GO:0005618;GO:0005975;GO:0005975;GO:0005975;GO:0008152;GO:0009044;GO:0009044;GO:0009505;GO:0009505;GO:0009506;GO:0009506;GO:0009507;GO:0009507;GO:0010411;GO:0010411;GO:0016787;GO:0016798;GO:0030246;GO:0030246;GO:0045493;GO:0045493;GO:0046556;GO:0046556;GO:0046686;GO:0046686;GO:0048046;GO:0048046;GO:0048046;GO:…	K15925	Alpha-xylosidase 1 [Source:UniProtKB/Swiss-Prot;Acc:Q9S7Y7]	843185	Q9S7Y7
AT2G47180	2.6896	0.202282	GOLS1	GO:0005737;GO:0005737;GO:0005975;GO:0006012;GO:0006012;GO:0006012;GO:0006012;GO:0006979;GO:0006979;GO:0009408;GO:0009408;GO:0009408;GO:0009409;GO:0009409;GO:0009414;GO:0009414;GO:0009644;GO:0009644;GO:0009651;GO:0009651;GO:0009651;GO:0009737;GO:0009737;GO:0016740;GO:0016757;GO:0016757;GO:0016757;GO:0042542;GO:0042542;GO:0046872;GO:0046872;GO:0047216;GO:0047216;GO:0047216;GO:0047216;	K18819	Galactinol synthase 1 [Source:UniProtKB/Swiss-Prot;Acc:O22893]	819331	O22893;W8PVI2
AT5G54610	2.68852	0.204675	BAD1	GO:0005515;GO:0005886;GO:0005886;GO:0006952;GO:0009751;GO:0009751;GO:0016020;GO:0016021;GO:0016021;GO:0045087;GO:0045087;	-	Ankyrin repeat-containing protein BDA1[Source:UniProtKB/Swiss-Prot;Acc:Q8GYH5]	835550	Q8GYH5
AT1G51620	2.68523	0.488157	-	GO:0004672;GO:0004672;GO:0005524;GO:0005524;GO:0006468;GO:0006468;GO:0016301;GO:0016310;GO:0004672;GO:0004672;GO:0005524;GO:0005524;GO:0006468;GO:0006468;GO:0016020;GO:0016021;GO:0016301;GO:0016310;	-	Protein kinase superfamily protein[Source:UniProtKB/TrEMBL;Acc:Q9C8H4]	841587	Q9C8H4
AT1G05610	2.68523	0.711994	APS2	GO:0000166;GO:0005524;GO:0005524;GO:0005978;GO:0005978;GO:0008878;GO:0008878;GO:0009058;GO:0009058;GO:0009507;GO:0009507;GO:0009536;GO:0016779;GO:0016779;GO:0005978;GO:0005978;GO:0008878;GO:0008878;GO:0009058;GO:0009058;GO:0016779;GO:0016779;	K00975	ADP-glucose pyrophosphorylase small subunit 2[Source:TAIR;Acc:AT1G05610]	837066	F4I8U2
AT4G37140	2.68523	0.711994	MES20	GO:0016787;GO:0016787;GO:0009694;GO:0009694;GO:0009696;GO:0009696;GO:0009793;GO:0009793;GO:0016787;GO:0016787;GO:0080030;GO:0080030;GO:0080031;GO:0080031;GO:0080032;GO:0080032;	-	MES20 [Source:UniProtKB/TrEMBL;Acc:A0A178UX87]"	829868	F4JRA6;A0A178UX87
AT4G34131	2.68388	0.320336	UGT73B3	GO:0006952;GO:0006952;GO:0008152;GO:0008194;GO:0008194;GO:0016740;GO:0016757;GO:0016758;GO:0016758;GO:0035251;GO:0035251;GO:0043231;GO:0043231;GO:0047893;GO:0047893;GO:0051707;GO:0051707;GO:0080043;GO:0080043;GO:0080043;GO:0080044;GO:0080044;GO:0102360;GO:0102360;GO:0102425;GO:0102425;	-	UDP-glycosyltransferase 73B3[Source:UniProtKB/Swiss-Prot;Acc:Q8W491]	829559	Q8W491;W8Q6H7
AT1G72645	2.68248	0.322266	-	GO:0003674;GO:0008150;GO:0016020;GO:0016021;GO:0016021;	-	At1g72645 [Source:UniProtKB/TrEMBL;Acc:Q8RXY2]"	2745853	Q8RXY2;A0A178W8S8
AT2G27130	2.68105	0.49751	XYP11	GO:0005886;GO:0016020;GO:0016021;GO:0016021;GO:0031225;GO:0031225;GO:0031225;GO:0046658;GO:0046658;	-	Xylogen-like protein 11 [Source:UniProtKB/Swiss-Prot;Acc:Q9ZVC7]	817255	Q9ZVC7;A0A178W142
AT5G61800	2.68105	0.49751	PCMP-E8	GO:0003674;GO:0003723;GO:0004519;GO:0005515;GO:0009451;GO:0009451;GO:0043231;GO:0090305;	-	Pentatricopeptide repeat-containing proteinAt5g61800 [Source:UniProtKB/Swiss-Prot;Acc:Q9FLS9]	836302	Q9FLS9
AT1G67070	2.67881	0.341639	PMI2	GO:0000032;GO:0000032;GO:0004476;GO:0004476;GO:0004476;GO:0004476;GO:0004476;GO:0005737;GO:0005975;GO:0005975;GO:0006486;GO:0006486;GO:0008270;GO:0008270;GO:0009298;GO:0009298;GO:0009298;GO:0009298;GO:0009646;GO:0009646;GO:0009744;GO:0009744;GO:0010043;GO:0010043;GO:0016853;GO:0019853;GO:0019853;GO:0033591;GO:0033591;GO:0046680;GO:0046680;GO:0046686;GO:0046686;GO:0046872;GO:0000032;GO:0000032;GO:…	K01809	Mannose-6-phosphate isomerase 2[Source:UniProtKB/Swiss-Prot;Acc:Q9FZH5]	843027	Q9FZH5
AT5G50210	2.67771	0.204189	QS	GO:0008047;GO:0008047;GO:0008987;GO:0008987;GO:0008987;GO:0008987;GO:0009060;GO:0009060;GO:0009435;GO:0009435;GO:0009435;GO:0009435;GO:0009507;GO:0009507;GO:0009507;GO:0009507;GO:0009536;GO:0016226;GO:0016226;GO:0016740;GO:0019363;GO:0019805;GO:0034628;GO:0034628;GO:0042803;GO:0042803;GO:0043085;GO:0046872;GO:0046872;GO:0051176;GO:0051176;GO:0051536;GO:0051539;GO:0051539;GO:0051539;GO:0051539;GO:…	K03517	SUFE3 [Source:UniProtKB/TrEMBL;Acc:A0A178UIT6]"	835086	Q9FGS4;A0A178UIT6
AT1G15670	2.67694	0.213216	-	GO:0005515;GO:0005829;GO:0005829;GO:0019005;GO:0030162;GO:0031625;GO:0042787;GO:0043161;GO:0080037;GO:0080037;GO:2000762;GO:2000762;	-	F-box/kelch-repeat protein At1g15670[Source:UniProtKB/Swiss-Prot;Acc:Q9LMR5]	838136	Q9LMR5
AT4G32770	2.67532	0.218078	VTE1	GO:0006631;GO:0006631;GO:0006979;GO:0006979;GO:0006979;GO:0009266;GO:0009266;GO:0009507;GO:0009507;GO:0009507;GO:0009534;GO:0009534;GO:0009536;GO:0009644;GO:0009644;GO:0009651;GO:0009706;GO:0009706;GO:0009915;GO:0009915;GO:0009941;GO:0009941;GO:0009976;GO:0009976;GO:0009976;GO:0010189;GO:0010189;GO:0010189;GO:0010287;GO:0010287;GO:0010287;GO:0015994;GO:0015994;GO:0016122;GO:0016122;GO:0016853;GO:…	K09834	Tocopherol cyclase, chloroplastic[Source:UniProtKB/Swiss-Prot;Acc:Q94FY7]	829413	Q94FY7;Q0WW11
AT2G46220	2.67298	0.195982	-	GO:0008150;	-	At2g46220/T3F17.13[Source:UniProtKB/TrEMBL;Acc:O82347]	819229	O82347;A0A178VWS6
AT2G23010	2.67247	0.283537	SCPL9	GO:0004185;GO:0004185;GO:0005576;GO:0005576;GO:0006508;GO:0006508;GO:0016740;GO:0016746;GO:0016747;GO:0019748;GO:0019748;GO:0047158;GO:0047158;GO:0004180;GO:0004185;GO:0004185;GO:0006508;GO:0006508;	K16296	SCPL9 [Source:UniProtKB/TrEMBL;Acc:A0A178W1Q9]"	816832	O64811;A0A178W1Q9
AT3G47380	2.67143	0.740389	PMEI11	GO:0004857;GO:0004857;GO:0004857;GO:0005576;GO:0043086;GO:0043086;GO:0043086;GO:0046910;GO:0046910;GO:0048046;GO:0048046;GO:0071669;GO:0071669;	-	Pectinesterase inhibitor 11[Source:UniProtKB/Swiss-Prot;Acc:Q9STY5]	823892	Q9STY5
AT5G57080	2.66287	0.618482	-	GO:0008150;GO:0016021;GO:0016021;	-	Putative uncharacterized protein[Source:UniProtKB/TrEMBL;Acc:Q9LU78]	835812	Q9LU78;A0A178UC96
AT5G14410	2.65749	0.355704	-	GO:0003674;GO:0008150;	-	unknown protein; Has 23 Blast hits to 23 proteinsin 9 species: Archae - 0; Bacteria - 0; Metazoa - 0; Fungi- 0; Plants - 23; Viruses - 0; Other Eukaryotes - 0(source: NCBI BLink). [Source:TAIR;Acc:AT5G14410]	831292	A0A1R7T3K1
AT5G53550	2.65657	0.19787	YSL3	GO:0003006;GO:0003006;GO:0005886;GO:0005886;GO:0005886;GO:0006811;GO:0006811;GO:0009624;GO:0009624;GO:0010039;GO:0010039;GO:0015688;GO:0016020;GO:0016021;GO:0016021;GO:0033214;GO:0048316;GO:0048316;GO:0048316;GO:0051980;GO:0051980;GO:0055072;GO:0055072;GO:0055085;GO:0055085;GO:0003006;GO:0003006;GO:0005886;GO:0005886;GO:0005886;GO:0006811;GO:0006811;GO:0009624;GO:0009624;GO:0010039;GO:0010039;GO:…	-	YSL3 [Source:UniProtKB/TrEMBL;Acc:A0A178U7D6]"	835437	Q2EF88;A0A178U7D6
AT1G19200	2.65609	0.313715	FLZ12	GO:0003674;GO:0008150;GO:0009744;GO:0009744;GO:0009749;GO:0009749;GO:0016301;GO:0016310;GO:0019900;GO:0019900;GO:0046872;GO:0046872;GO:1905582;GO:1905582;GO:0003674;GO:0008150;GO:0009744;GO:0009749;GO:0016301;GO:0016310;GO:0019900;GO:1905582;	-	Protein of unknown function (DUF581)[Source:TAIR;Acc:AT1G19200]	838503	F4IE21
AT5G15240	2.65609	0.313715	AVT1J	GO:0003333;GO:0003333;GO:0005886;GO:0005886;GO:0006865;GO:0015171;GO:0015171;GO:0016020;GO:0016021;GO:0016021;GO:0016020;GO:0016021;GO:0016021;GO:0016020;GO:0016021;GO:0016021;	-	Amino acid transporter AVT1J[Source:UniProtKB/Swiss-Prot;Acc:Q9LXF8]	831376	Q9LXF8
AT4G24010	2.65281	0.496639	CSLG1	GO:0000139;GO:0000139;GO:0005794;GO:0005794;GO:0005794;GO:0005802;GO:0005802;GO:0005886;GO:0005886;GO:0009833;GO:0009833;GO:0016020;GO:0016020;GO:0016020;GO:0016021;GO:0016021;GO:0016740;GO:0016757;GO:0016759;GO:0016759;GO:0016760;GO:0016760;GO:0030244;GO:0030244;GO:0030244;GO:0071555;GO:0071555;	-	Glycosyltransferase (Fragment)[Source:UniProtKB/TrEMBL;Acc:W8QNF0]	828501	Q570S7;W8QNF0
AT2G17630	2.65281	0.771938	PSAT2	GO:0003824;GO:0003824;GO:0004648;GO:0004648;GO:0004648;GO:0004648;GO:0006564;GO:0006564;GO:0006564;GO:0006564;GO:0008483;GO:0008652;GO:0009507;GO:0009507;GO:0009507;GO:0009534;GO:0009534;GO:0009536;GO:0009570;GO:0009570;GO:0009570;GO:0016740;GO:0046686;GO:0046686;	K00831	Phosphoserine aminotransferase 2, chloroplastic[Source:UniProtKB/Swiss-Prot;Acc:Q9SHP0]	816270	Q9SHP0
AT3G56090	2.64803	0.226291	FER3	GO:0000302;GO:0000302;GO:0000302;GO:0004322;GO:0004322;GO:0004322;GO:0005506;GO:0005506;GO:0005623;GO:0005623;GO:0005737;GO:0005737;GO:0005739;GO:0005739;GO:0006826;GO:0006826;GO:0006826;GO:0006826;GO:0006879;GO:0006879;GO:0006879;GO:0006880;GO:0006880;GO:0008198;GO:0008198;GO:0008199;GO:0008199;GO:0008199;GO:0009409;GO:0009409;GO:0009507;GO:0009507;GO:0009507;GO:0009507;GO:0009535;GO:0009535;GO:…	K00522	Ferritin-3, chloroplastic [Source:UniProtKB/Swiss-Prot;Acc:Q9LYN2]	824775	Q9LYN2;Q0WWR6;A0A384KQ30
AT3G04630	2.64084	0.394238	WDL1	GO:0003674;GO:0005737;GO:0005737;GO:0005737;GO:0005856;GO:0005874;GO:0005874;GO:0010015;GO:0010015;GO:0010031;GO:0010031;	-	WVD2-like 1 [Source:TAIR;Acc:AT3G04630]"	819621	Q8GYX9
AT2G40113	2.64084	0.658085	-	GO:0008150;	-	Pollen Ole e 1 allergen and extensin family protein[Source:UniProtKB/TrEMBL;Acc:Q58FY6]	818601	Q58FY6;A0A178VX35
AT2G17880	2.62634	0.298627	-	GO:0009507;GO:0009507;	-	At2g17880/At2g17880[Source:UniProtKB/TrEMBL;Acc:O48828]	816298	O48828
AT4G26200	2.62634	0.434884	ACS7	GO:0003824;GO:0003824;GO:0005515;GO:0005515;GO:0005515;GO:0009058;GO:0009058;GO:0009693;GO:0009693;GO:0009693;GO:0009835;GO:0009835;GO:0016829;GO:0016847;GO:0016847;GO:0016847;GO:0030170;GO:0030170;GO:0042218;GO:0042802;GO:0042802;	K01762	1-aminocyclopropane-1-carboxylate synthase 7[Source:UniProtKB/Swiss-Prot;Acc:Q9STR4]	828726	Q9STR4
AT3G25670	2.62634	0.495733	-	GO:0005515;	-	Leucine-rich repeat (LRR) family protein[Source:UniProtKB/TrEMBL;Acc:F4JA38]	822155	A0A384KR19;F4JA38
AT2G38160	2.62634	0.807193	-	GO:0008150;GO:0008150;	-	unknown protein; BEST Arabidopsis thaliana proteinmatch is: unknown protein (TAIR:AT2G40070.2); Has 972Blast hits to 731 proteins in 211 species: Archae - 0;Bacteria - 236; Metazoa - 194; Fungi - 201; Plants - 218;Viruses - 32; Other Eukaryotes /.../source: NCBI BLink).[Source:TAIR;Acc:AT2G38160]	818394	F4IS02
AT4G34200	2.6232	0.202292	PGDH1	GO:0004617;GO:0004617;GO:0004617;GO:0004617;GO:0005524;GO:0005524;GO:0005739;GO:0005739;GO:0006520;GO:0006564;GO:0006564;GO:0006564;GO:0008152;GO:0008652;GO:0009507;GO:0009507;GO:0009507;GO:0009536;GO:0009536;GO:0009536;GO:0009555;GO:0009555;GO:0009561;GO:0009561;GO:0009570;GO:0009570;GO:0009570;GO:0009793;GO:0009793;GO:0016020;GO:0016020;GO:0016491;GO:0016616;GO:0016616;GO:0051287;GO:0051287;GO:…	K00058	D-3-phosphoglycerate dehydrogenase[Source:UniProtKB/TrEMBL;Acc:A0A178UWV4]	829568	O49485;A0A178UWV4
AT3G51010	2.62178	0.236486	-	GO:0005739;GO:0005739;GO:0005739;GO:0008150;GO:0009536;GO:0009536;	-	At3g51010 [Source:UniProtKB/TrEMBL;Acc:Q9SD44]"	824265	Q9SD44
AT1G05970	2.62055	0.290831	-	GO:0003676;GO:0003676;GO:0005575;GO:0006396;GO:0008150;GO:0003676;GO:0003676;	-	RNA-binding (RRM/RBD/RNP motifs) family protein[Source:UniProtKB/TrEMBL;Acc:Q9LNE8]	837107	Q9LNE8
AT1G76790	2.61484	0.614905	IGMT5	GO:0005829;GO:0005829;GO:0008168;GO:0008168;GO:0008168;GO:0008171;GO:0008171;GO:0008171;GO:0008171;GO:0008757;GO:0008757;GO:0009759;GO:0009759;GO:0016740;GO:0019438;GO:0019438;GO:0032259;GO:0046983;GO:0046983;	K22703	Indole glucosinolate O-methyltransferase 5[Source:UniProtKB/Swiss-Prot;Acc:Q9SRD4]	844013	Q9SRD4;A0A178WFJ3
AT3G10930	2.60645	0.208479	-	GO:0005615;GO:0005615;GO:0009651;GO:0009651;GO:0010629;GO:0010629;GO:0042542;GO:0042542;GO:0042742;GO:0042742;GO:1902883;GO:1902883;	-	Uncharacterized protein At3g10930[Source:UniProtKB/TrEMBL;Acc:Q84TK4]	820264	Q84TK4
AT1G12780	2.60591	0.207713	UGE1	GO:0003978;GO:0003978;GO:0003978;GO:0003978;GO:0003978;GO:0005737;GO:0005829;GO:0005829;GO:0005829;GO:0005886;GO:0005886;GO:0005975;GO:0005975;GO:0006012;GO:0006012;GO:0006012;GO:0016853;GO:0016857;GO:0019388;GO:0033358;GO:0033358;GO:0033499;GO:0045227;GO:0045227;GO:0050373;GO:0050373;GO:0071555;GO:0071555;	K01784	Bifunctional UDP-glucose 4-epimerase and UDP-xylose4-epimerase 1 [Source:UniProtKB/Swiss-Prot;Acc:Q42605]	837834	Q42605;A0A178WNS4
AT4G35840	2.60551	0.461447	-	GO:0009507;GO:0009535;GO:0009535;GO:0009536;GO:0009579;GO:0016020;GO:0016021;GO:0016021;GO:0016567;GO:0043161;GO:0046872;GO:0046872;GO:0061630;GO:0016020;GO:0016021;GO:0016021;	-	RING/U-box superfamily protein[Source:TAIR;Acc:AT4G35840]	829738	Q8GT75;A0A178UVH4
AT5G03620	2.60431	0.403487	SBT4.15	GO:0004252;GO:0004252;GO:0004252;GO:0005576;GO:0005576;GO:0006508;GO:0006508;GO:0006508;GO:0008233;GO:0008236;GO:0016787;GO:0004252;GO:0004252;GO:0006508;GO:0006508;GO:0006508;GO:0008233;GO:0008236;GO:0016787;	-	Subtilisin-like protease SBT4.15[Source:UniProtKB/Swiss-Prot;Acc:Q9LZS6]	831777	Q9LZS6
AT4G37250	2.60202	0.249458	-	GO:0000166;GO:0004672;GO:0004672;GO:0004674;GO:0004674;GO:0005515;GO:0005515;GO:0005524;GO:0005524;GO:0005524;GO:0006468;GO:0006468;GO:0016020;GO:0016021;GO:0016021;GO:0016301;GO:0016310;GO:0016740;	-	Probable LRR receptor-like serine/threonine-proteinkinase At4g37250 [Source:UniProtKB/Swiss-Prot;Acc:C0LGS3]	829879	C0LGS3
AT5G03355	2.60146	0.300604	-	-	-	Cysteine/histidine-rich C1 domain protein[Source:UniProtKB/TrEMBL;Acc:Q9LZF4]	28720553	Q9LZF4
AT1G19510	2.60076	0.262352	RL5	GO:0003677;GO:0003677;GO:0005634;GO:0005634;GO:0006351;GO:0006355;	-	Protein RADIALIS-like 5 [Source:UniProtKB/Swiss-Prot;Acc:Q8GW75]	838537	Q8GW75
AT1G32940	2.59916	0.223013	SBT3.5	GO:0004252;GO:0004252;GO:0006508;GO:0006508;GO:0016787;GO:0004252;GO:0004252;GO:0004252;GO:0004252;GO:0005576;GO:0005576;GO:0005615;GO:0005618;GO:0005618;GO:0006508;GO:0006508;GO:0006508;GO:0008233;GO:0008236;GO:0016787;GO:0040008;GO:0040008;GO:0004252;GO:0004252;GO:0006508;GO:0006508;GO:0006508;GO:0008233;GO:0008236;GO:0016787;GO:0004252;GO:0004252;GO:0006508;GO:0006508;GO:0016787;	-	Subtilisin-like protease SBT3.5[Source:UniProtKB/Swiss-Prot;Acc:Q9MAP7]	840188	Q9MAP7
AT2G46520	2.59869	0.214091	CAS	GO:0005049;GO:0005049;GO:0005515;GO:0005634;GO:0005635;GO:0005635;GO:0005737;GO:0005829;GO:0005829;GO:0005829;GO:0006606;GO:0006606;GO:0006611;GO:0006611;GO:0006886;GO:0006886;GO:0008536;GO:0008536;GO:0008565;GO:0008565;GO:0009506;GO:0009506;GO:0015031;GO:0016020;GO:0016020;	K18423	Exportin-2 [Source:UniProtKB/Swiss-Prot;Acc:Q9ZPY7]	819263	Q9ZPY7
AT3G46845	2.59777	0.57948	-	-	-	-	28719386	A0A1I9LP67
AT4G35470	2.59303	0.21447	PIRL4	GO:0005515;GO:0005886;GO:0005886;GO:0007165;GO:0005515;	-	Plant intracellular Ras-group-related LRR protein 4[Source:UniProtKB/Swiss-Prot;Acc:Q9SVW8]	829699	Q9SVW8;A0A178UV21
AT4G13940	2.59243	0.202896	SAHH1	GO:0004013;GO:0004013;GO:0004013;GO:0004013;GO:0004013;GO:0005507;GO:0005507;GO:0005515;GO:0005773;GO:0005773;GO:0005774;GO:0005774;GO:0005829;GO:0005829;GO:0005829;GO:0005886;GO:0005886;GO:0006346;GO:0006346;GO:0006730;GO:0006730;GO:0006730;GO:0009506;GO:0009506;GO:0009793;GO:0009793;GO:0016020;GO:0016020;GO:0016441;GO:0016441;GO:0016787;GO:0019510;GO:0019510;GO:0033353;GO:0048046;GO:0048046;GO:…	K01251	Adenosylhomocysteinase 1 [Source:UniProtKB/Swiss-Prot;Acc:O23255]	827028	O23255;A0A178UZR5
AT3G53620	2.59165	0.227641	PPA4	GO:0000287;GO:0000287;GO:0004427;GO:0004427;GO:0004427;GO:0004427;GO:0005737;GO:0005737;GO:0005737;GO:0005829;GO:0005829;GO:0005829;GO:0006796;GO:0006796;GO:0006796;GO:0016787;GO:0046686;GO:0046686;GO:0046872;	K01507	PPa4 [Source:UniProtKB/TrEMBL;Acc:A0A178VKC0]"	824530	Q9LFF9;A0A178VKC0
AT5G51890	2.59027	0.403616	PER66	GO:0004601;GO:0004601;GO:0004601;GO:0004601;GO:0004601;GO:0005576;GO:0005576;GO:0006979;GO:0006979;GO:0006979;GO:0009505;GO:0009505;GO:0009506;GO:0009506;GO:0009664;GO:0016491;GO:0020037;GO:0020037;GO:0020037;GO:0042744;GO:0042744;GO:0042744;GO:0046872;GO:0046872;GO:0055114;GO:0055114;GO:0055114;GO:0098869;	K00430	Peroxidase 66 [Source:UniProtKB/Swiss-Prot;Acc:Q9LT91]	835264	Q9LT91
AT2G05100	2.5894	0.202962	LHCB2.1	GO:0009269;GO:0009269;GO:0009409;GO:0009409;GO:0009416;GO:0009416;GO:0009416;GO:0009507;GO:0009507;GO:0009507;GO:0009517;GO:0009517;GO:0009522;GO:0009522;GO:0009523;GO:0009523;GO:0009535;GO:0009535;GO:0009535;GO:0009535;GO:0009536;GO:0009579;GO:0009579;GO:0009579;GO:0009637;GO:0009637;GO:0009644;GO:0009644;GO:0009645;GO:0009645;GO:0009765;GO:0009765;GO:0009768;GO:0009768;GO:0009768;GO:0009769;GO:…	K08913	photosystem II light harvesting complex gene 2.1[Source:TAIR;Acc:AT2G05100]	815058	Q9SHR7
AT2G30000	2.58868	0.345999	-	GO:0000398;GO:0005686;GO:0005689;GO:0071011;GO:0071013;	K12834	PHD finger-like domain-containing protein 5A[Source:UniProtKB/Swiss-Prot;Acc:P0DI19]	817551	P0DI19;Q0WMV8;A0A178W5C0
AT3G27170	2.58863	0.226047	CLC-B	GO:0005216;GO:0005244;GO:0005247;GO:0005247;GO:0005247;GO:0005247;GO:0005254;GO:0005515;GO:0005515;GO:0006811;GO:0006821;GO:0006821;GO:0006821;GO:0009671;GO:0009671;GO:0009671;GO:0009705;GO:0009705;GO:0009705;GO:0010167;GO:0010167;GO:0015706;GO:0015706;GO:0015706;GO:0016020;GO:0016020;GO:0016020;GO:0016021;GO:0016021;GO:0034220;GO:0034707;GO:0034707;GO:0034765;GO:0034765;GO:0055085;GO:0055085;GO:…	K05016	CLC-B [Source:UniProtKB/TrEMBL;Acc:A0A178VKG6]"	822336	P92942;A0A178VKG6
AT1G67950	2.5857	0.395098	-	GO:0003676;GO:0003676;GO:0003723;GO:0003723;GO:0003676;GO:0003676;GO:0003723;GO:0003723;GO:0003676;GO:0003676;GO:0003723;GO:0003723;	-	RNA-binding (RRM/RBD/RNP motifs) family protein[Source:UniProtKB/TrEMBL;Acc:F4HVJ1]	843123	Q8LAY5
AT2G22170	2.5857	0.549861	PLAT2	GO:0004096;GO:0004096;GO:0005515;GO:0005783;GO:0005783;GO:0009507;GO:0009507;GO:0009579;GO:0009579;GO:0016020;GO:0016020;GO:0020037;GO:0020037;GO:0055114;GO:0055114;GO:0098869;	-	PLAT domain-containing protein 2[Source:UniProtKB/Swiss-Prot;Acc:Q9SIE7]	816751	Q9SIE7
AT1G01900	2.5857	0.653255	SBTI1.1	GO:0004252;GO:0004252;GO:0004252;GO:0005576;GO:0005578;GO:0005618;GO:0005618;GO:0006508;GO:0006508;GO:0006508;GO:0008233;GO:0008236;GO:0016787;GO:0031012;GO:0031012;	-	SBTI1.1 [Source:UniProtKB/TrEMBL;Acc:A0A178W900]"	839318	Q84WS0;A0A178W900
AT1G31240	2.5857	0.73252	-	GO:0046982;GO:0046982;	K14649	At1g31240 [Source:UniProtKB/TrEMBL;Acc:Q9SA19]"	840012	Q9SA19
AT1G05330	2.5857	0.846818	-	GO:0008150;	-	YUP8H12.5 [Source:UniProtKB/TrEMBL;Acc:O23036]"	837032	O23036;A0A178WMP4
AT3G08810	2.5857	0.846818	-	GO:0005515;	-	F-box/kelch-repeat protein At3g08810[Source:UniProtKB/Swiss-Prot;Acc:Q9C9X9]	820028	Q9C9X9;A0A178VNR3
AT3G21330	2.5857	0.846818	BHLH87	GO:0003677;GO:0003677;GO:0003700;GO:0003700;GO:0005515;GO:0005634;GO:0005634;GO:0006351;GO:0006355;GO:0006355;GO:0006355;GO:0006355;GO:0046983;GO:0046983;	-	Transcription factor bHLH87[Source:UniProtKB/Swiss-Prot;Acc:Q8S3D2]	821687	Q8S3D2
AT3G58650	2.5857	0.846818	-	GO:0000132;GO:0000132;GO:0000913;GO:0000913;GO:0005886;GO:0005886;GO:0009574;GO:0009574;	-	TRM7 [Source:UniProtKB/TrEMBL;Acc:A0A384KX90]"	825034	Q9M2F2;A0A384KX90
AT4G02180	2.5857	0.846818	-	GO:0005622;GO:0005622;GO:0016491;GO:0035556;GO:0035556;GO:0046872;GO:0055114;	-	DC1 domain-containing protein[Source:UniProtKB/TrEMBL;Acc:Q9ZU00]	827483	Q9ZU00
AT5G48740	2.5857	0.846818	-	GO:0000166;GO:0004672;GO:0004672;GO:0004674;GO:0004674;GO:0005515;GO:0005515;GO:0005524;GO:0005524;GO:0005524;GO:0006468;GO:0006468;GO:0016020;GO:0016021;GO:0016021;GO:0016301;GO:0016310;GO:0016740;	-	Probable LRR receptor-like serine/threonine-proteinkinase At5g48740 [Source:UniProtKB/Swiss-Prot;Acc:C0LGV0]	834932	C0LGV0
AT3G27690	2.58309	0.22445	LHCB2.4	GO:0005515;GO:0009269;GO:0009409;GO:0009416;GO:0009507;GO:0009517;GO:0009522;GO:0009522;GO:0009523;GO:0009523;GO:0009535;GO:0009535;GO:0009535;GO:0009536;GO:0009579;GO:0009579;GO:0009637;GO:0009644;GO:0009645;GO:0009765;GO:0009765;GO:0009768;GO:0009769;GO:0009941;GO:0010114;GO:0010114;GO:0010218;GO:0010218;GO:0010287;GO:0015979;GO:0016020;GO:0016020;GO:0016020;GO:0016021;GO:0016021;GO:0016168;GO:…	K08913	Chlorophyll a-b binding protein, chloroplastic[Source:UniProtKB/TrEMBL;Acc:A0A1I9LMB4]	822391	Q9XF87;A0A178VHN7
AT1G11000	2.5809	0.413011	MLO4	GO:0005516;GO:0005516;GO:0005886;GO:0006952;GO:0006952;GO:0006952;GO:0006952;GO:0009607;GO:0009607;GO:0016020;GO:0016021;GO:0016021;GO:0016021;GO:0005516;GO:0005516;GO:0006952;GO:0006952;GO:0006952;GO:0009607;GO:0009607;GO:0016020;GO:0016021;GO:0016021;GO:0016021;GO:0005516;GO:0005516;GO:0005886;GO:0006952;GO:0006952;GO:0006952;GO:0006952;GO:0009607;GO:0009607;GO:0016020;GO:0016021;GO:0016021;GO:…	K08472	MLO-like protein 4 [Source:UniProtKB/Swiss-Prot;Acc:O23693]	837643	O23693
AT1G19540	2.5798	0.44695	-	-	-	At1g19540 [Source:UniProtKB/TrEMBL;Acc:Q29PX7]"	838541	A0A1P8APG5
AT4G05150	2.57746	0.209437	-	GO:0004674;GO:0004674;GO:0005515;GO:0046777;GO:0046777;	-	AT4g05150/C17L7_70[Source:UniProtKB/TrEMBL;Acc:Q940N7]	825863	Q940N7
AT3G48350	2.57671	0.52471	CEP3	GO:0006508;GO:0006508;GO:0008234;GO:0008234;GO:0004197;GO:0004197;GO:0005615;GO:0005615;GO:0005764;GO:0005764;GO:0005783;GO:0005783;GO:0006508;GO:0006508;GO:0006508;GO:0008233;GO:0008234;GO:0008234;GO:0008234;GO:0016787;GO:0051603;GO:0051603;	K16292	KDEL-tailed cysteine endopeptidase CEP3[Source:UniProtKB/Swiss-Prot;Acc:Q9STL5]	823993	Q9STL5
AT4G37530	2.5709	0.271497	PER51	GO:0004601;GO:0004601;GO:0004601;GO:0005515;GO:0005576;GO:0005576;GO:0006979;GO:0006979;GO:0006979;GO:0009651;GO:0009651;GO:0016491;GO:0020037;GO:0020037;GO:0020037;GO:0042744;GO:0042744;GO:0042744;GO:0046872;GO:0046872;GO:0055114;GO:0055114;GO:0055114;GO:0098869;GO:0004601;GO:0004601;GO:0004601;GO:0005576;GO:0005576;GO:0006979;GO:0006979;GO:0006979;GO:0016491;GO:0020037;GO:0020037;GO:0020037;GO:…	K00430	Peroxidase 51 [Source:UniProtKB/Swiss-Prot;Acc:Q9SZE7]	829908	Q9SZE7
AT1G52780	2.56933	0.218657	-	GO:0005768;GO:0005768;GO:0005794;GO:0005794;GO:0005802;GO:0005802;GO:0008150;GO:0016020;GO:0016020;GO:0016020;GO:0016021;GO:0016021;GO:0016740;GO:0016779;GO:0016779;	-	Protein of unknown function (DUF2921)[Source:TAIR;Acc:AT1G52780]	841711	A0A178WME6;F4IEK8
AT3G14430	2.56684	0.356637	-	GO:0006979;GO:0006979;GO:0006979;GO:0016020;GO:0016021;GO:0016021;	-	At3g14430 [Source:UniProtKB/TrEMBL;Acc:Q9LRR8]"	820666	Q9LRR8;A0A384LD34
AT1G74400	2.56684	0.535922	PCMP-E68	GO:0003674;GO:0003723;GO:0004519;GO:0005515;GO:0009451;GO:0009451;GO:0043231;GO:0090305;	-	Putative pentatricopeptide repeat-containingprotein At1g74400 [Source:UniProtKB/Swiss-Prot;Acc:Q9CA73]	843781	Q9CA73
AT1G24290	2.56684	0.674992	-	GO:0000733;GO:0000733;GO:0000784;GO:0003677;GO:0003677;GO:0004386;GO:0005515;GO:0005524;GO:0005524;GO:0005634;GO:0005634;GO:0006260;GO:0006260;GO:0006261;GO:0006261;GO:0006282;GO:0006282;GO:0006310;GO:0006310;GO:0008047;GO:0008047;GO:0030174;GO:0030174;GO:0030894;GO:0030894;GO:0033567;GO:0033567;GO:0043085;GO:0043142;GO:0043142;GO:0048471;GO:0048471;	K07478	AAA-type ATPase family protein[Source:UniProtKB/TrEMBL;Acc:O48696]	839045	O48696
AT1G19670	2.56575	0.208072	CLH1	GO:0005773;GO:0005773;GO:0015996;GO:0015996;GO:0015996;GO:0015996;GO:0015996;GO:0016787;GO:0042742;GO:0042742;GO:0047746;GO:0047746;GO:0047746;GO:0047746;GO:0047746;GO:0050832;GO:0050832;GO:0102293;GO:0102293;	K08099	Chlorophyllase-1 [Source:UniProtKB/Swiss-Prot;Acc:O22527]	838554	O22527;A0A178W1X2
AT5G64190	2.56535	0.310389	-	GO:0003674;GO:0008150;GO:0003674;GO:0008150;	-	unknown protein; BEST Arabidopsis thaliana proteinmatch is: unknown protein (TAIR:AT2G40390.1); Has 1807Blast hits to 1807 proteins in 277 species: Archae - 0;Bacteria - 0; Metazoa - 736; Fungi - 347; Plants - 385;Viruses - 0; Other Eukaryotes - /.../source: NCBI BLink).[Source:TAIR;Acc:AT5G64190]	836540	A0A1P8BBZ0
AT1G32170	2.56494	0.33477	XTH30	GO:0004553;GO:0004553;GO:0005576;GO:0005618;GO:0005618;GO:0005618;GO:0005975;GO:0005975;GO:0006073;GO:0006073;GO:0008152;GO:0010411;GO:0010411;GO:0016740;GO:0016762;GO:0016762;GO:0016762;GO:0016787;GO:0016798;GO:0042546;GO:0042546;GO:0048046;GO:0048046;GO:0048046;GO:0071555;GO:0071555;	K08235	Probable xyloglucan endotransglucosylase/hydrolaseprotein 30 [Source:UniProtKB/Swiss-Prot;Acc:Q38908]	840109	Q38908
AT4G25150	2.5636	0.403815	-	GO:0003993;GO:0003993;GO:0016311;	-	Acid phosphatase-like protein[Source:UniProtKB/TrEMBL;Acc:Q9SW12]	828618	Q9SW12
AT1G19396	2.56261	0.576813	-	-	-	unknown protein. [Source:TAIR;Acc:AT1G19396]"	10723077	F4HP56
AT3G26040	2.56016	0.377208	-	GO:0009735;GO:0009735;GO:0016740;GO:0016747;GO:0016747;	-	HXXXD-type acyl-transferase family protein[Source:UniProtKB/TrEMBL;Acc:F4JBC7]	822201	F4JBC7
AT3G27540	2.55987	0.226529	-	GO:0003830;GO:0003830;GO:0006044;GO:0006044;GO:0006487;GO:0006487;GO:0016020;GO:0016020;GO:0016020;GO:0016021;GO:0016021;GO:0016740;GO:0016757;GO:0016757;GO:0016757;	K00737	Beta-1,4-N-acetylglucosaminyltransferase familyprotein [Source:UniProtKB/TrEMBL;Acc:Q9LT58]	822376	Q9LT58
AT1G28010	2.55822	0.387723	ABCB14	GO:0000166;GO:0005524;GO:0005524;GO:0005524;GO:0016020;GO:0016021;GO:0016021;GO:0016021;GO:0016021;GO:0016887;GO:0016887;GO:0042626;GO:0042626;GO:0042626;GO:0055085;GO:0055085;	K05658	ABC transporter B family member 14[Source:UniProtKB/Swiss-Prot;Acc:Q9C7F2]	839694	Q9C7F2
AT2G24130	2.55595	0.762609	-	GO:0000166;GO:0004672;GO:0004672;GO:0004674;GO:0004674;GO:0005515;GO:0005515;GO:0005524;GO:0005524;GO:0005524;GO:0006468;GO:0006468;GO:0016020;GO:0016021;GO:0016021;GO:0016301;GO:0016310;GO:0016740;GO:0000166;GO:0004672;GO:0004672;GO:0004674;GO:0004674;GO:0005515;GO:0005524;GO:0005524;GO:0005524;GO:0005886;GO:0005886;GO:0006468;GO:0006468;GO:0016020;GO:0016021;GO:0016021;GO:0016301;GO:0016310;GO:…	-	Leucine-rich receptor-like protein kinase familyprotein [Source:TAIR;Acc:AT2G24130]	816947	Q9ZUI0
AT3G09430	2.55595	0.762609	-	GO:0003674;GO:0008150;	-	Peptide transporter family protein[Source:UniProtKB/TrEMBL;Acc:Q58FW4]	820101	Q9SR21
AT5G19360	2.55595	0.762609	CPK34	GO:0000166;GO:0004672;GO:0004672;GO:0004672;GO:0004674;GO:0004683;GO:0004683;GO:0005509;GO:0005509;GO:0005516;GO:0005524;GO:0005524;GO:0005524;GO:0005634;GO:0005634;GO:0005737;GO:0005737;GO:0005737;GO:0005886;GO:0005886;GO:0006468;GO:0006468;GO:0009738;GO:0009738;GO:0009931;GO:0009931;GO:0016020;GO:0016301;GO:0016310;GO:0016740;GO:0018105;GO:0018105;GO:0035556;GO:0035556;GO:0046777;GO:0046872;GO:…	K13412	Calcium-dependent protein kinase 34[Source:UniProtKB/Swiss-Prot;Acc:Q3E9C0]	832056	Q3E9C0
AT3G23880	2.55175	0.330154	-	GO:0004842;GO:0005515;GO:0005634;GO:0005634;GO:0008150;GO:0016567;GO:0031146;	-	F-box/kelch-repeat protein At3g23880[Source:UniProtKB/Swiss-Prot;Acc:Q9LIR8]	821971	Q9LIR8
AT5G44400	2.55027	0.310296	-	GO:0000166;GO:0003824;GO:0005576;GO:0005576;GO:0005618;GO:0005618;GO:0005618;GO:0009506;GO:0009506;GO:0016491;GO:0016491;GO:0016491;GO:0016614;GO:0050660;GO:0050660;GO:0055114;GO:0055114;GO:0055114;GO:0071949;GO:0071949;	-	Berberine bridge enzyme-like 26[Source:UniProtKB/Swiss-Prot;Acc:Q9FKU8]	834466	Q9FKU8
AT1G21910	2.54702	0.309363	ERF012	GO:0003677;GO:0003677;GO:0003677;GO:0003700;GO:0003700;GO:0003700;GO:0005634;GO:0005634;GO:0005634;GO:0006351;GO:0006351;GO:0006355;GO:0006355;GO:0006355;GO:0009751;GO:0009751;GO:0009753;GO:0009753;GO:0009873;GO:0009873;GO:0034605;GO:0034605;GO:0043565;GO:0043565;GO:0044212;GO:0044212;GO:0045893;GO:0045893;GO:0071497;GO:0071497;	-	DREB26 [Source:UniProtKB/TrEMBL;Acc:A0A178W3Q9]"	838793	Q9SFE4;A0A178W3Q9
AT1G02660	2.54637	0.217693	PLIP2	GO:0002213;GO:0002213;GO:0006629;GO:0006629;GO:0006629;GO:0008970;GO:0008970;GO:0009507;GO:0009507;GO:0009507;GO:0009536;GO:0009570;GO:0009570;GO:0016020;GO:0016021;GO:0016042;GO:0016042;GO:0016787;GO:0031349;GO:0031349;GO:0031969;GO:0031969;GO:0047714;GO:0047714;GO:0047714;GO:0052739;GO:0052739;GO:0052740;GO:0052740;GO:0102549;GO:0102549;	-	Phospholipase A1 PLIP2, chloroplastic[Source:UniProtKB/Swiss-Prot;Acc:F4HXL0]	839544	F4HXL0
AT1G03850	2.54388	0.698749	-	GO:0009055;GO:0015035;GO:0045454;GO:0000122;GO:0000122;GO:0005515;GO:0005515;GO:0005623;GO:0005623;GO:0005634;GO:0005634;GO:0005737;GO:0005737;GO:0009055;GO:0009055;GO:0009735;GO:0009735;GO:0009735;GO:0015035;GO:0015035;GO:0022900;GO:0045454;GO:0045454;GO:0046872;GO:0046872;GO:0050832;GO:0050832;GO:0050832;GO:0051536;GO:0051537;GO:0051537;GO:0055114;GO:0080183;GO:0080183;GO:0080183;	-	Glutaredoxin family protein[Source:TAIR;Acc:AT1G03850]	839392	Q84TF4;A0A178W2Q3
AT3G48790	2.54388	0.698749	-	GO:0003824;GO:0003824;GO:0008152;GO:0009058;GO:0009058;GO:0016740;GO:0016740;GO:0016740;GO:0030170;GO:0030170;GO:0003824;GO:0003824;GO:0008152;GO:0009058;GO:0009058;GO:0016740;GO:0016740;GO:0016740;GO:0030170;GO:0030170;	K00654	Pyridoxal phosphate (PLP)-dependent transferasessuperfamily protein [Source:UniProtKB/TrEMBL;Acc:F4JF53]	824040	A0A1I9LRL9
AT3G61590	2.54018	0.325968	HWS	GO:0005515;GO:0005515;GO:0004842;GO:0004842;GO:0005515;GO:0016567;GO:0019005;GO:0019005;GO:0031146;GO:0031146;GO:0035195;GO:0099402;GO:0099402;GO:0004842;GO:0005515;GO:0016020;GO:0016021;GO:0016021;GO:0016567;GO:0099402;	-	Galactose oxidase/kelch repeat superfamily protein[Source:UniProtKB/TrEMBL;Acc:A0A1I9LRL4]	825332	Q9M310;A0A178VER1
AT1G32310	2.53915	0.452717	SAMBA	GO:0003824;GO:0003885;GO:0005515;GO:0009555;GO:0009555;GO:0009556;GO:0009556;GO:0010997;GO:0010997;GO:0010997;GO:0016020;GO:0016491;GO:0016614;GO:0040008;GO:0045732;GO:0045732;GO:0046621;GO:0046621;GO:0046621;GO:0050660;GO:0055114;GO:0071949;	-	Protein SAMBA [Source:UniProtKB/Swiss-Prot;Acc:Q9C613]	840123	Q9C613
AT1G14290	2.53821	0.348307	SBH2	GO:0000170;GO:0000170;GO:0005506;GO:0005506;GO:0005783;GO:0005783;GO:0005783;GO:0005789;GO:0005789;GO:0005789;GO:0005794;GO:0005794;GO:0006629;GO:0008610;GO:0008610;GO:0009640;GO:0009640;GO:0016020;GO:0016021;GO:0016021;GO:0016491;GO:0016491;GO:0016491;GO:0030148;GO:0030148;GO:0030148;GO:0042284;GO:0046520;GO:0046520;GO:0055114;GO:0055114;GO:0055114;GO:0000170;GO:0000170;GO:0005506;GO:0005506;GO:…	K04713	SBH2 [Source:UniProtKB/TrEMBL;Acc:A0A178WPE2]"	837990	Q9AST3;A0A178WPE2
AT3G54020	2.53657	0.225048	IPCS1	GO:0005802;GO:0005802;GO:0005887;GO:0005887;GO:0006629;GO:0006665;GO:0016020;GO:0016021;GO:0016740;GO:0030148;GO:0030148;GO:0030148;GO:0030173;GO:0030173;GO:0030176;GO:0030176;GO:0033188;GO:0033188;GO:0045140;GO:0045140;GO:0045140;GO:0046513;GO:0046513;GO:0047493;GO:0047493;	-	Phosphatidylinositol:ceramideinositolphosphotransferase 1 [Source:UniProtKB/Swiss-Prot;Acc:Q9M325]	824569	Q9M325
AT3G63200	2.53218	0.399754	PLP9	GO:0006629;GO:0006629;GO:0006629;GO:0008152;GO:0016042;GO:0016042;GO:0016787;GO:0016787;	-	Probable inactive patatin-like protein 9[Source:UniProtKB/Swiss-Prot;Acc:Q93ZQ3]	825495	Q93ZQ3
AT2G44578	2.52995	0.322153	-	GO:0007064;GO:0008150;GO:0016020;GO:0016021;GO:0016021;GO:0016567;GO:0031390;GO:0043161;GO:0061630;	-	RING/U-box superfamily protein[Source:UniProtKB/TrEMBL;Acc:A8MS73]	5007961	A8MS73
AT5G01730	2.52836	0.422879	SCAR4	GO:0003779;GO:0003779;GO:0005515;GO:0005737;GO:0005856;GO:0005856;GO:0005856;GO:0009507;GO:0009507;GO:0010287;GO:0010287;GO:0030036;GO:0030036;GO:0031209;GO:0031209;GO:0051127;GO:0051127;GO:0003779;GO:0003779;GO:0005515;GO:0005737;GO:0005856;GO:0005856;GO:0005856;GO:0009507;GO:0009507;GO:0010287;GO:0010287;GO:0030036;GO:0030036;GO:0031209;GO:0031209;GO:0051127;GO:0051127;GO:0005856;GO:0005856;GO:…	-	Protein SCAR4 [Source:UniProtKB/Swiss-Prot;Acc:Q5XPJ6]	831687	Q5XPJ6
AT2G41190	2.52531	0.263664	AVT1A	GO:0003333;GO:0003333;GO:0005774;GO:0005774;GO:0005774;GO:0006865;GO:0015171;GO:0015171;GO:0016020;GO:0016021;GO:0016021;GO:0016020;GO:0016021;GO:0016021;	K15015	Amino acid transporter AVT1A[Source:UniProtKB/Swiss-Prot;Acc:O80668]	818718	O80668;A0A178VQ98
AT1G53345	2.52377	0.466516	-	GO:0008150;	-	unknown protein; INVOLVED IN: biological_processunknown; LOCATED IN: endomembrane system; EXPRESSED IN: 8plant structures; EXPRESSED DURING: 4 anthesis, F matureembryo stage, petal differentiation and expansion stage, Eexpanded cotyledon stage, /.../teral stage; BESTArabidopsis thaliana protein match is: unknown protein(TAIR:AT5G09580.1); Has 201 Blast hits to 201 proteins in75 species: Archae - …	841770	F4HRG2
AT2G20270	2.52212	0.248686	-	GO:0004362;GO:0004362;GO:0005623;GO:0005623;GO:0009055;GO:0009055;GO:0009507;GO:0009507;GO:0009536;GO:0015035;GO:0015035;GO:0022900;GO:0034599;GO:0034599;GO:0045454;GO:0045454;GO:0046872;GO:0046872;GO:0051536;GO:0051537;GO:0051537;GO:0055114;GO:0098869;GO:0009055;GO:0009055;GO:0009507;GO:0009507;GO:0009570;GO:0009570;GO:0009735;GO:0009735;GO:0015035;GO:0015035;GO:0022900;GO:0045454;GO:0045454;GO:…	-	Thioredoxin superfamily protein[Source:UniProtKB/TrEMBL;Acc:F4IUG7]	816546	Q8LBS4;A0A178VY19
AT1G67060	2.51987	0.241052	-	GO:0016020;GO:0016021;GO:0016021;GO:0005886;GO:0005886;GO:0008150;GO:0016020;GO:0016021;GO:0016021;GO:0016020;GO:0016021;GO:0016021;	-	AT1G67060 protein[Source:UniProtKB/TrEMBL;Acc:A0JQ16]	843026	A0A1P8AQN6
AT5G56350	2.51881	0.222267	-	GO:0000287;GO:0000287;GO:0003824;GO:0003824;GO:0004743;GO:0004743;GO:0004743;GO:0004743;GO:0005737;GO:0005737;GO:0005829;GO:0005829;GO:0006096;GO:0006096;GO:0006096;GO:0006096;GO:0016301;GO:0016301;GO:0016310;GO:0016740;GO:0030955;GO:0030955;GO:0032869;GO:0032869;	K00873	Pyruvate kinase[Source:UniProtKB/TrEMBL;Acc:Q9FM97]	835735	Q9FM97;A0A178UH02
AT1G32928	2.51531	0.286587	-	GO:0003674;GO:0005575;GO:0008150;	-	Avr9/Cf-9 rapidly elicited protein[Source:UniProtKB/TrEMBL;Acc:Q56XA0]	3766886	Q56XA0;A0A178WK55
ATMG01220	2.51531	0.327512	ORF113	GO:0003674;GO:0005739;GO:0005739;GO:0008150;	-	Uncharacterized mitochondrial protein AtMg01220[Source:UniProtKB/Swiss-Prot;Acc:P92552]	-	-
AT2G37120	2.51531	0.353795	S1FA2	GO:0003677;GO:0003677;GO:0003677;GO:0005634;GO:0005634;GO:0005634;GO:0006351;GO:0006355;GO:0006355;GO:0006355;GO:0016020;GO:0016021;GO:0016021;	-	DNA-binding protein S1FA2 [Source:UniProtKB/Swiss-Prot;Acc:Q42337]	818288	Q42337;A0A178VX36
[truncated: 16,938 more rows]

## Sheet: up-regulated genes
ID	log2FoldChange	pval	Name	GO	KEGG	Description	NCBI_GI	UniProtID
[truncated: 80 more rows]

## Sheet: down-regulated genes
ID	log2FoldChange	pval	Name	GO	KEGG	Description	NCBI_GI	UniProtID
[truncated: 38 more rows]
