# Supplementary material for: Heat-killed endophytic bacterium induces robust plant defense responses against important pathogens
Source: Sci Rep. 2021 Jun 9;11:12182. doi: 10.1038/s41598-021-91837-5 (PMC8190079; doi:10.1038/s41598-021-91837-5)
Supplement: Supplementary file 2 — Supplementary Information 2. [file 41598_2021_91837_MOESM2_ESM.xlsx]

## Sheet: Report
Data Filename							S1A.d						Sample Name				S1A
Sample Type							Sample						Position				P1-C1
Instrument Name							Instrument 1						User Name
Acq Method							WYB-20191218.m						Acquired Time				12/18/2019 12:55:01 PM
IRM Calibration Status													DA Method				wss-CG 1.m
Comment
Column3					Column4						Column3					Column4
Sample Group											Info.					15
Acquisition SW Version					6200 series TOF/6500 series Q-TOF B.05.01 (B5125)
User Chromatograms
Fragmentor Voltage					120	Collision Energy				0	Ionization Mode				ESI
Integration Peak List
Peak		Start			RT			End			Height				Area				Area %
1		2.688			2.799			2.799			1.02689e+07				4.30595e+07				10.43
2		2.821			2.843			2.876			6.57295e+06				2.00278e+07				4.85
3		2.943			2.976			2.987			2.9669e+07				5.64049e+07				13.67
4		2.998			3.009			3.109			3.4119e+07				1.69522e+08				41.07
5		3.164			3.175			3.23			9.13958e+06				3.42847e+07				8.31
6		3.263			3.396			3.418			1.83248e+07				1.35891e+08				32.92
7		3.518			3.595			3.651			2.9955e+07				1.70942e+08				41.42
8		3.662			3.728			3.739			2.25052e+07				9.65712e+07				23.4
9		3.772			3.85			3.938			3.8667e+07				2.62255e+08				63.54
10		3.96			3.96			4.126			1.46534e+07				1.14579e+08				27.76
11		4.292			4.359			4.447			6.41964e+06				3.87475e+07				9.39
12		4.602			4.724			4.845			4.33157e+07				3.73991e+08				90.61
13		5.244			5.343			5.454			5.88597e+06				4.56331e+07				11.06
14		5.775			5.852			5.952			8.35989e+06				6.97663e+07				16.9
15		5.963			6.062			6.206			2.63168e+07				2.52979e+08				61.29
16		6.472			6.582			6.859			3.31947e+07				4.12738e+08				100
17		7.5			7.556			7.567			2.76265e+06				7.1192e+06				1.72
18		7.899			7.965			8.009			2.90943e+06				1.61744e+07				3.92
19		11.571			11.748			12.125			1.087e+07				2.02107e+08				48.97
20		14.868			15.167			15.687			1.10095e+06				4.15196e+07				10.06
21		15.952			16.317			16.649			1.63698e+06				4.83733e+07				11.72
22		18.01			18.508			18.939			1.60497e+06				5.91154e+07				14.32
23		26.716			27.037			27.535			2.52432e+06				6.05253e+07				14.66
Integration Peak List
Peak		Start			RT			End			Height			Area			Area %
1		2.64			2.687			2.743			537.55			1692.52			10.67
2		2.767			2.787			2.847			430.56			1606.32			10.13
3		2.9			2.937			2.98			658.3			2649.57			16.7
4		3.01			3.037			3.073			404.41			1431.58			9.03
5		3.107			3.163			3.187			556.12			2007.83			12.66
6		3.22			3.273			3.313			2009.96			7419.36			46.78
7		3.437			3.53			3.57			2356.42			14112.1			88.97
8		3.597			3.597			3.67			1896.78			7234.53			45.61
9		3.72			3.763			3.807			1637.56			7177.3			45.25
10		3.89			3.95			4.023			1859.95			7680.55			48.42
11		4.28			4.28			4.373			99.19			632.21			3.99
12		4.507			4.617			4.703			2371.92			15861.2			100
13		5.163			5.247			5.383			336.44			1870.99			11.8
14		5.683			5.757			5.833			3.69			25.08			0.16
15		5.913			5.92			6.103			8.5			58.37			0.37
16		6.5			6.5			6.717			21.67			227.3			1.43
17		7.333			7.437			7.517			37.86			301.05			1.9
18		7.91			7.963			8.067			25.94			239.9			1.51
19		11.36			11.607			11.83			27.86			528.28			3.33
20		14.823			15.077			15.42			36.27			1029.38			6.49
21		15.893			16.263			16.57			33.54			1140.47			7.19
22		17.827			18.343			18.71			42.64			1537.59			9.69
23		26.447			26.883			27.103			40.29			744.55			4.69
User Spectra
Fragmentor Voltage						Collision Energy					Ionization Mode
120						0					ESI
Peak List
m/z			z	Abund
130.086			1	394668					6-Hydroxy-4-methylcoumarin, 6-Hydroxy-4-methyl-2-benzopyrone
147.116			1	5143030
175.1171			1	300276.09
Fragmentor Voltage						Collision Energy					Ionization Mode
120						0					ESI
Peak List
m/z			z	Abund
130.075			1	173737						Alachlor
142.935			1	356804
147.0985			1	3.42695e+06
156.062			1	396236
175.103			1	233631
Fragmentor Voltage						Collision Energy					Ionization Mode
120						0					ESI
Peak List
m/z			z	Abund
90.0612			1	8253413					Flavanone base
112.034			1	3440970
118.093			1	7.00213e+06
175.118			1	2.82273e+06
177.132			1	3.23626e+06
193.117			1	3214216
235.1661			1	3.58939e+06
257.147			1	525598
Fragmentor Voltage						Collision Energy					Ionization Mode
120						0					ESI
Peak List
m/z			z	Abund
90.06			1	7740485						Sparteine
118.089			1	5.37313e+06
118.184			1	3.07203e+06
120.062			1	3370121
148.063			1	4609920
166.055			1	4087880
235.171			1	6102615
236.166			1	457730
Fragmentor Voltage						Collision Energy					Ionization Mode
120						0					ESI
Peak List
m/z			z	Abund
324.061			1	3777510
346.039			1	304015
647.106			1	3.17872e+06
669.088			1	267742
Fragmentor Voltage						Collision Energy					Ionization Mode
120						0					ESI
Peak List
m/z			z	Abund
324.065			1	1.04563e+06					Hex-hex-Polygalagenin (PUT)
325.049			1	180404
647.114			1	233291
648.106			1	2.24118e+06
649.093			1	3345726
650.094			1	229584
972.133			1	236802
Fragmentor Voltage						Collision Energy					Ionization Mode
120						0					ESI
Peak List
m/z			z	Abund
189.13			1	7.65992e+06					Arachidonoyl Ethanolamide
189.241			1	3.49849e+06
189.285			1	3.0363e+06
190.13			1	3.6746e+06
348.081			1	6.72075e+06
349.066			1	3.42612e+06
364.063			1	3.50645e+06
695.136			1	488172
711.131			1	3.14929e+06
Fragmentor Voltage						Collision Energy					Ionization Mode
120						0					ESI
Peak List
m/z			z	Abund
102.129			1	3268912
321.166			1	2.97167e+06
364.072			1	943699
727.126			1	807395
728.128			1	228750
Fragmentor Voltage						Collision Energy					Ionization Mode
120						0					ESI
Peak List
m/z			z	Abund						Flavanone base + 3O, 1MeO
72.0835			1	4668087
118.092			1	10324280
118.178			1	3.55006e+06
119.085			1	3433241
152.061			1	10704620
152.16			1	3.26643e+06
153.055			1	3.30753e+06
303.108			1	5.17036e+06
627.169			1	3.45358e+06
Fragmentor Voltage						Collision Energy					Ionization Mode
120						0					ESI
Peak List
m/z			z	Abund						Delphinidin
118.084			1	3201286
152.063			1	8570864
152.166			1	3.02208e+06
153.058			1	480889
303.1			1	3.90839e+06
627.1569			1	3.19833e+06
Fragmentor Voltage						Collision Energy					Ionization Mode
120						0					ESI
Peak List
m/z			z	Abund					4-Androsten-11beta-ol-3,17-dione
113.039			1	4.9229e+06
135.018			1	392792
152.063			1	6.07464e+06
174.038			1	416808
250.125			1	305075
303.098			1	3.06159e+06
325.082			1	320431
Fragmentor Voltage						Collision Energy					Ionization Mode
120						0					ESI
Peak List
m/z			z	Abund					Ethyl azinphos
133.032			1	312651
150.063			1	5.23853e+06
235.119			1	286033
Fragmentor Voltage						Collision Energy					Ionization Mode
120						0					ESI
Peak List
m/z			z	Abund					Gentisic acid
137.053			1	15110555
137.146			1	4.02048e+06
137.218			1	1.3376e+06
138.05			1	4.09841e+06
159.03			1	3.78169e+06
273.092			1	7.20298e+06
274.082			1	3.22774e+06
295.068			1	4.19693e+06
Fragmentor Voltage						Collision Energy					Ionization Mode
120						0					ESI
Peak List
m/z			z	Abund					Acetylaconitine
153.046			1	5129833
175.024			1	427085
631.121			1	508403
Fragmentor Voltage						Collision Energy					Ionization Mode
120						0					ESI
Peak List
m/z			z	Abund					Flutamide
165.053			1	305840					Koumine
182.084			1	5057083
183.083			1	277350
204.061			1	348726
Fragmentor Voltage						Collision Energy					Ionization Mode
120						0					ESI
Peak List
m/z			z	Abund					Bentazone
86.1019			1	5848889
132.109			1	11651980
132.203			1	3.4125e+06
133.106			1	3436491
154.08			1	3.05993e+06
Fragmentor Voltage						Collision Energy					Ionization Mode
120						0					ESI
Peak List
m/z			z	Abund					Bentazone
86.101			1	5576065
132.108			1	12290301
132.202			1	3.5126e+06
132.232			1	3.05096e+06
133.106			1	3.55745e+06
154.08			1	3088654
268.1			1	3.41761e+06
Fragmentor Voltage						Collision Energy					Ionization Mode
120						0					ESI
Peak List
m/z			z	Abund				Hexadecyltrimethylammonium
284.094			1	3.14815e+06				Guanosine
Fragmentor Voltage						Collision Energy					Ionization Mode
120						0					ESI
Peak List									N-alpha-(tert-Butoxycarbonyl)-L-histidine
m/z			z	Abund
254.157			1	3.06001e+06
											Imidacloprid
Fragmentor Voltage						Collision Energy					Ionization Mode
120						0					ESI
Peak List
m/z			z	Abund				Tepraloxydim
120.08			1	3257211
166.093			1	6348674
167.089			1	408719
188.068			1	344826
Fragmentor Voltage						Collision Energy					Ionization Mode
120						0					ESI
Peak List
m/z			z	Abund						Dihydrohesperetin-7-O-neohesperidoside
152.058			1	6462
203.139			1	10449.8
242.185			1	16705
260.16			1	44953.1
261.154			1	7104.81
282.143			1	8538.66
307.079			1	82593.3
307.58			1	24179.6
318.07			1	41113.1
318.569			1	8447.38
329.061			1	15973.6
590.123			1	53130.5
591.124			1	15314.8
612.103			1	20390.5
613.149			1	60690.3
614.148			1	16599.2
634.087			1	7377.14
635.132			1	35878.1
636.129			1	8818.47
657.112			1	15233.9
Fragmentor Voltage						Collision Energy					Ionization Mode
120						0					ESI
Peak List
m/z			z	Abund					Bicuculline
132.101			1	17172.7
143.118			1	14973.8
189.123			1	253081
190.125			1	26437.1
211.105			1	78176.4
233.084			1	26948.3
233.148			1	55362.6
307.078			1	47213.4
307.579			1	13554.3
318.07			1	32871.1
329.061			1	13091.2
346.197			1	18361.1
462.1			1	22543
613.15			1	52790
614.151			1	14711.1
635.132			1	26460.4
Fragmentor Voltage						Collision Energy					Ionization Mode
120						0					ESI
Peak List
m/z			z	Abund					Sorbifolin
268.103			1	13353.8
299.0821			1	201386
299.583			1	62593.3
300.085			1	10582.9
310.073			1	34550.2
321.064			1	13748.5
360.209			1	11219.6
371.228			1	10706.2
597.155			1	133888
598.157			1	38244.3
619.138			1	75549.1
620.14			1	20578.2
641.117			1	36440
642.121			1	12603.2
Fragmentor Voltage						Collision Energy					Ionization Mode
120						0					ESI
Peak List
m/z				Abund					Cinobufagin
61.0289				194806
61.0977				13501.2
89.0602				180958
89.1436				13233.1
188.069				47341.6
205.095				133589
206.1				18977.8
227.078				30293.1
239.148				13929.4
249.06				13941.1
261.13				29375.9
284.204				15831.6
335.203				20170.8
383.226				57572.6
401.236				14649.5
415.215				38279.8
443.249				38727.3
444.249				14696.4
589.2702				31149.14
613.326				17634.7
--- End Of Report ---

## Sheet: Design
CMD:Repeat	ItemID
ItemID	Data Filename	Sample Name	Sample Type	Position	Instrument Name	User Name	Acq Method	Acquired Time	IRM Calibration Status	DA Method	Comment
1	S1A.d	S1A	Sample	P1-C1	Instrument 1		WYB-20191218.m	12/18/2019 12:55:01 PM	Success	wss-CG 1.m
CMD:Repeat	ItemID
ItemID	AttrID	Column3	Column4
1	1	Sample Group
1	2	Info.	15
1	3	Acquisition SW Version	6200 series TOF/6500 series Q-TOF B.05.01 (B5125)
CMD:EndRepeat	ItemID
CMD:EndRepeat	ItemID
User Chromatograms
CMD:Repeat	ItemID
ItemID	Fragmentor Voltage	Collision Energy	Ionization Mode
688	120	0	ESI
ItemID	PlotFile
688	Image_5qua2esc.n33.emf
689	Image_bpvs21fi.qlx.emf
Integration Peak List
ItemID	Peak	Start	RT	End	Height	Area	Area %	Signal To Noise
688	1	2.688	2.799	2.799	1.02689e+07	4.30595e+07	10.43
688	2	2.821	2.843	2.876	6.57295e+06	2.00278e+07	4.85
688	3	2.943	2.976	2.987	2.9669e+07	5.64049e+07	13.67
688	4	2.998	3.009	3.109	3.4119e+07	1.69522e+08	41.07
688	5	3.164	3.175	3.23	9.13958e+06	3.42847e+07	8.31
688	6	3.263	3.396	3.418	1.83248e+07	1.35891e+08	32.92
688	7	3.518	3.595	3.651	2.9955e+07	1.70942e+08	41.42
688	8	3.662	3.728	3.739	2.25052e+07	9.65712e+07	23.4
688	9	3.772	3.85	3.938	3.8667e+07	2.62255e+08	63.54
688	10	3.96	3.96	4.126	1.46534e+07	1.14579e+08	27.76
688	11	4.292	4.359	4.447	6.41964e+06	3.87475e+07	9.39
688	12	4.602	4.724	4.845	4.33157e+07	3.73991e+08	90.61
688	13	5.244	5.343	5.454	5.88597e+06	4.56331e+07	11.06
688	14	5.775	5.852	5.952	8.35989e+06	6.97663e+07	16.9
688	15	5.963	6.062	6.206	2.63168e+07	2.52979e+08	61.29
688	16	6.472	6.582	6.859	3.31947e+07	4.12738e+08	100
688	17	7.5	7.556	7.567	2.76265e+06	7.1192e+06	1.72
688	18	7.899	7.965	8.009	2.90943e+06	1.61744e+07	3.92
688	19	11.571	11.748	12.125	1.087e+07	2.02107e+08	48.97
688	20	14.868	15.167	15.687	1.10095e+06	4.15196e+07	10.06
688	21	15.952	16.317	16.649	1.63698e+06	4.83733e+07	11.72
688	22	18.01	18.508	18.939	1.60497e+06	5.91154e+07	14.32
688	23	26.716	27.037	27.535	2.52432e+06	6.05253e+07	14.66
689	1	2.64	2.687	2.743	537.55	1692.52	10.67
689	2	2.767	2.787	2.847	430.56	1606.32	10.13
689	3	2.9	2.937	2.98	658.3	2649.57	16.7
689	4	3.01	3.037	3.073	404.41	1431.58	9.03
689	5	3.107	3.163	3.187	556.12	2007.83	12.66
689	6	3.22	3.273	3.313	2009.96	7419.36	46.78
689	7	3.437	3.53	3.57	2356.42	14112.1	88.97
689	8	3.597	3.597	3.67	1896.78	7234.53	45.61
689	9	3.72	3.763	3.807	1637.56	7177.3	45.25
689	10	3.89	3.95	4.023	1859.95	7680.55	48.42
689	11	4.28	4.28	4.373	99.19	632.21	3.99
689	12	4.507	4.617	4.703	2371.92	15861.2	100
689	13	5.163	5.247	5.383	336.44	1870.99	11.8
689	14	5.683	5.757	5.833	3.69	25.08	0.16
689	15	5.913	5.92	6.103	8.5	58.37	0.37
689	16	6.5	6.5	6.717	21.67	227.3	1.43
689	17	7.333	7.437	7.517	37.86	301.05	1.9
689	18	7.91	7.963	8.067	25.94	239.9	1.51
689	19	11.36	11.607	11.83	27.86	528.28	3.33
689	20	14.823	15.077	15.42	36.27	1029.38	6.49
689	21	15.893	16.263	16.57	33.54	1140.47	7.19
689	22	17.827	18.343	18.71	42.64	1537.59	9.69
689	23	26.447	26.883	27.103	40.29	744.55	4.69
Noise Measurements
ItemID	Noise Type	Signal Definition	Noise Multiplier	Noise Value
Noise Regions
ItemID	Start	End
CMD:EndRepeat	ItemID
User Spectra
CMD:Repeat	ItemID
ItemID	Spectrum Source	Fragmentor Voltage	Collision Energy	Ionization Mode
696		120	0	ESI
700		120	0	ESI
704		120	0	ESI
710		120	0	ESI
714		120	0	ESI
718		120	0	ESI
726		120	0	ESI
730		120	0	ESI
734		120	0	ESI
736		120	0	ESI
738		120	0	ESI
742		120	0	ESI
746		120	0	ESI
750		120	0	ESI
754		120	0	ESI
759		120	0	ESI
763		120	0	ESI
767		120	0	ESI
771		120	0	ESI
776		120	0	ESI
780		120	0	ESI
785		120	0	ESI
789		120	0	ESI
793		120	0	ESI
ItemID	Spectrum
696	Image_gj5icjmw.hse.emf
700	Image_shl1bsd3.dv4.emf
704	Image_0yshuk5h.af0.emf
710	Image_jcg3255c.cj1.emf
714	Image_motzeogh.aje.emf
718	Image_432agr1u.jur.emf
726	Image_wu3eersp.xju.emf
730	Image_rgdcx2ls.xou.emf
734	Image_yjs2axsc.43u.emf
736	Image_12npq3eh.o4p.emf
738	Image_dnyvlwxw.nw2.emf
742	Image_pd55vbds.wpq.emf
746	Image_tavsl5h1.jzs.emf
750	Image_bein324y.g0e.emf
754	Image_msqfsxeg.wxt.emf
759	Image_y5mawx4r.3jv.emf
763	Image_r3vxt21i.5rw.emf
767	Image_ydwbqian.dng.emf
771	Image_4udewqod.j53.emf
776	Image_ibxno2kw.vy3.emf
780	Image_ejcpjjly.sj3.emf
785	Image_omhvxepb.2v2.emf
789	Image_kcymqc1b.od5.emf
793	Image_2va50t5t.cos.emf
Library Spectrum
ItemID	Library Spectrum
Difference Spectrum
ItemID	Difference Spectrum
Peak List
ItemID	m/z	z	Abund	Name	Formula	Ion	Score (DB)	Hits (DB)
696	130.0857	1	394668.03
696	147.1163	1	5143030
696	175.1171	1	300276.09
700	130.0745	1	173736.53
700	142.9352	1	356803.78
700	147.0985	1	3426954.25
700	156.0625	1	396235.56
700	175.1031	1	233631.11
704	90.0612	1	8253413
704	112.0338	1	3440970
704	118.093	1	7002132.5
704	175.1184	1	2822726.5
704	177.1323	1	3236257.75
704	193.1167	1	3214216
704	235.1661	1	3589388.25
704	257.1469	1	525597.88
710	90.06	1	7740485
710	118.0892	1	5373133.5
710	118.1838	1	3072025.25
710	120.062	1	3370121
710	148.0627	1	4609920
710	166.0552	1	4087880
710	235.171	1	6102615
710	236.1659	1	457730.38
714	324.0609	1	3777510
714	346.0392	1	304015.41
714	647.106	1	3178718.5
714	669.0878	1	267742.31
718	324.0647	1	1045631.5
718	325.0487	1	180404.25
718	647.1137	1	233290.75
718	648.1062	1	2241177.75
718	649.0929	1	3345726
718	650.0944	1	229583.84
718	972.1329	1	236802.22
726	189.1298	1	7659924.5
726	189.2412	1	3498489.5
726	189.2845	1	3036303.5
726	190.1297	1	3674603.5
726	348.0811	1	6720749.5
726	349.0664	1	3426122.5
726	364.0635	1	3506451.5
726	695.1356	1	488172.13
726	711.1307	1	3149290.5
730	102.1285	1	3268912
730	321.1663	1	2971672.5
730	364.0723	1	943698.75
730	727.1259	1	807395.25
730	728.1279	1	228750.23
734	72.0835	1	4668087
734	118.0916	1	10324280
734	118.1778	1	3550056.5
734	119.085	1	3433241
734	152.0615	1	10704620
734	152.1603	1	3266426.5
734	153.055	1	3307528.75
734	303.1075	1	5170363.5
734	627.1686	1	3453576.5
736	118.0839	1	3201286
736	152.0631	1	8570864
736	152.1662	1	3022082.5
736	153.0581	1	480889.31
736	303.1001	1	3908390.25
736	627.1569	1	3198326.5
738	113.0388	1	4922899.5
738	135.0185	1	392792.16
738	152.0627	1	6074644.5
738	174.0376	1	416808
738	250.1255	1	305075.25
738	303.0983	1	3061589.25
738	325.0822	1	320430.91
742	133.0321	1	312651.28
742	150.0633	1	5238525.5
742	235.1194	1	286033.31
746	137.0525	1	15110555
746	137.1462	1	4020475.5
746	137.2184	1	1337600.88
746	138.0497	1	4098414.75
746	159.0296	1	3781685.25
746	273.0925	1	7202977.5
746	274.0825	1	3227735.25
746	295.0684	1	4196933.5
750	153.0464	1	5129833
750	175.0237	1	427084.78
750	631.1211	1	508402.97
754	165.0533	1	305840.38
754	182.0844	1	5057083
754	183.0829	1	277350.31
754	204.0614	1	348726.13
759	86.1019	1	5848889
759	132.1086	1	11651980
759	132.2026	1	3412497.75
759	133.1058	1	3436491
759	154.0801	1	3059927.5
763	86.101	1	5576065
763	132.1081	1	12290301
763	132.2025	1	3512595.5
763	132.2325	1	3050955.5
763	133.1057	1	3557451.75
763	154.0801	1	3088654
763	268.1004	1	3417607.5
767	284.094	1	3148151.5
771	254.1567	1	3060008.5
776	120.0799	1	3257211
776	166.0933	1	6348674
776	167.0893	1	408718.81
776	188.0681	1	344825.88
780	152.0579	1	6462
780	203.1386	1	10449.77
780	242.1845	1	16705
780	260.1597	1	44953.12
780	261.1543	1	7104.81
780	282.1429	1	8538.66
780	307.0788	1	82593.28
780	307.5803	1	24179.56
780	318.0702	1	41113.12
780	318.5688	1	8447.38
780	329.0613	1	15973.58
780	590.1233	1	53130.46
780	591.1244	1	15314.77
780	612.1033	1	20390.55
780	613.1494	1	60690.28
780	614.1482	1	16599.24
780	634.0873	1	7377.14
780	635.1319	1	35878.13
780	636.1294	1	8818.47
780	657.1124	1	15233.9
785	132.1012	1	17172.72
785	143.1175	1	14973.83
785	189.1229	1	253080.86
785	190.125	1	26437.08
785	211.1049	1	78176.38
785	233.0838	1	26948.35
785	233.1479	1	55362.6
785	307.0781	1	47213.45
785	307.5795	1	13554.29
785	318.0697	1	32871.08
785	329.0606	1	13091.16
785	346.197	1	18361.11
785	462.1003	1	22543.02
785	613.1497	1	52790.03
785	614.1506	1	14711.13
785	635.1321	1	26460.42
789	268.1028	1	13353.8
789	299.0821	1	201385.73
789	299.5829	1	62593.35
789	300.0846	1	10582.88
789	310.0727	1	34550.18
789	321.0643	1	13748.5
789	360.2095	1	11219.6
789	371.2278	1	10706.22
789	597.1552	1	133887.77
789	598.157	1	38244.29
789	619.1375	1	75549.14
789	620.1399	1	20578.22
789	641.1173	1	36440.03
789	642.1208	1	12603.17
793	61.0289	1	194806.03
793	61.0977	1	13501.23
793	89.0602	1	180957.5
793	89.1436	1	13233.11
793	188.0689	1	47341.56
793	205.0952	1	133589.13
793	206.0996	1	18977.79
793	227.0776	1	30293.13
793	239.1476	1	13929.37
793	249.0599	1	13941.11
793	261.1295	1	29375.9
793	284.2041	1	15831.6
793	335.2034	1	20170.84
793	383.2263	1	57572.56
793	401.2362	1	14649.47
793	415.215	1	38279.82
793	443.2493	1	38727.34
793	444.249	1	14696.41
793	589.2702	1	31149.14
793	613.3257	1	17634.65
Spectrum Structure
ItemID	Title	Structure
CMD:EndRepeat	ItemID
CMD:Repeat	CompoundID
CMD:Repeat	ItemID
CompoundID	ItemID	PlotFile
Integration Peak List
CompoundID	ItemID	Start	RT	End	Height	Area
CompoundID	ItemID	Spectrum
Peak List
CompoundID	ItemID	m/z	z	Abund	Name	Formula	Ion	Score (DB)	Hits (DB)
Cmd:EndRepeat	ItemID
Cmd:EndRepeat	CompoundID
--- End Of Report ---

## Sheet: Options
	Parameter	Type	Value	Comment
	Use Options	Boolean	TRUE
	Include Title Block	Boolean	TRUE
	Include Header	Boolean	TRUE
	Include Footer	Boolean	TRUE
	Landscape	Boolean	FALSE
	Fit to	Integer	1	Page(s) wide
		Integer	0	Page(s) tall
	Hide Empty Columns	Boolean	TRUE
	Note: The following options will be observed regardless of the Use Options value.
	Hide ID Columns	Boolean	TRUE
	Add Smart Page Breaks and Table Headers	Boolean	TRUE	Use inserting and merging cells to allow adjusting table column widths
	Adjust columns to fit data	Boolean	TRUE
	Protect Results	Boolean	FALSE	not an imported option
	Use Password	Boolean	FALSE	not an imported option
